# Supplementary material for: Evolutionary Divergence and Biased Expression of NAC Transcription Factors in Hexaploid Bread Wheat (Triticum aestivum L.)
Source: Plants (Basel). 2021 Feb 17;10(2):382. doi: 10.3390/plants10020382 (PMC7922369; doi:10.3390/plants10020382)
Supplement: Supplementary file 1 [file plants-10-00382-s001.zip]

Archive with 15 entries (14 files):
- Supplementary Files/
- Supplementary Files/Figure S1-S8.docx
- Supplementary Files/Table S1.xlsx
- Supplementary Files/Table S10.xls
- Supplementary Files/Table S11.xls
- Supplementary Files/Table S12.xls
- Supplementary Files/Table S13.xlsx
- Supplementary Files/Table S2.xlsx
- Supplementary Files/Table S3.xls
- Supplementary Files/Table S4.xls
- Supplementary Files/Table S5.xls
- Supplementary Files/Table S6.xls
- Supplementary Files/Table S7.xls
- Supplementary Files/Table S8.xls
- Supplementary Files/Table S9.xls
