# Supplementary material for: Evolutionary Divergence and Biased Expression of NAC Transcription Factors in Hexaploid Bread Wheat (Triticum aestivum L.)
Source: Plants (Basel). 2021 Feb 17;10(2):382. doi: 10.3390/plants10020382 (PMC7922369; doi:10.3390/plants10020382)
Supplement: Supplementary file 1 [file plants-10-00382-s001.zip › Supplementary Files/Table S1.xlsx]

## Sheet: Table S1
Table S1. The ID and origin of NAC transcription factors in different species.
Lineage	Green algae				Bryophytes	Lycophyte	Pteridophyte	Gymnosperm		Basal angiosperm	Monocotyledon								Dicotyledon
Species	Botryococcusbraunii	Micromonas pusilla	Ostreococcus lucimarinus	Volvox carteri	Physcomitrella patens	Selaginella moellendorffii	Azolla filiculoides	Gnetum montanum	Picea abies	Amborella trichopoda	Brachypodium distachyon	Oryza sativa	Sorghum bicolor	Zea mays	Triticum urartu	Aegilops tauschii	Triticum turgidum	Triticum aestivum	Theobroma cacao	Vitis vinifera	Arabidopsis thaliana	Carica papaya	Eucalyptus grandis	Glycine max	Gossypium raimondii	Gsssypiium arboreum	Popolus trichocarpa
Number	0	0	0	0	34	29	36	42	31	74	137	151	131	87	112	137	243	462	102	71	96	79	164	139	149	147	163
Source	Searching in genome-wide: https://phytozome.jgi.doe.gov/pz/portal.html	Searching in genome-wide: https://phytozome.jgi.doe.gov/pz/portal.html	Searching in genome-wide: https://phytozome.jgi.doe.gov/pz/portal.html	Searching in genome-wide: https://phytozome.jgi.doe.gov/pz/portal.html	Searching in genome-wide: https://phytozome.jgi.doe.gov/pz/portal.html	Searching in genome-wide: https://phytozome.jgi.doe.gov/pz/portal.html	Searching in genome-wide: https://phytozome.jgi.doe.gov/pz/portal.html	Searching in genome-wide: https://phytozome.jgi.doe.gov/pz/portal.html	Searching in genome-wide: https://phytozome.jgi.doe.gov/pz/portal.html	Searching in genome-wide: https://phytozome.jgi.doe.gov/pz/portal.html	Searching in genome-wide: https://phytozome.jgi.doe.gov/pz/portal.html	Published research: Genome-wide analysis of NAC transcription factor family in rice	Published research: Systematic analysis of NAC transcription factors’ gene family and identification of post-flowering drought stress responsive members in sorghum	Published research: Genome-wide analysis of NAC transcription factor family in maize under drought stress and rewatering	Searching in genome-wide: http://www.mbkbase.org/Tu/	Searching in genome-wide: http://aegilops.wheat.ucdavis.edu/ATGSP/data.php	Searching in genome-wide: https://wheat.pw.usda.gov/GG3/jbrowse_Durum_Svevo	Searching in genome-wide: https://urgi.versailles.inra.fr/download/iwgsc/IWGSC_RefSeq_Annotations/v1.0/	Published research: Genome-Wide Analysis of the NAC Domain Transcription Factor Gene Family in Theobroma cacao	Searching in genome-wide: https://phytozome.jgi.doe.gov/pz/portal.html	Tair: https://www.arabidopsis.org/browse/genefamily/NAC.jsp	Searching in genome-wide: https://phytozome.jgi.doe.gov/pz/portal.html	Searching in genome-wide: https://phytozome.jgi.doe.gov/pz/portal.html	Published research: The essence of NAC gene family to the cultivation of drought-resistant soybean (Glycine max L. Merr.) cultivars	Published research: Comprehensive analysis of NAC transcription factors uncovers their roles during fiber development and stress response in cotton	Published research: Comprehensive analysis of NAC transcription factors uncovers their roles during fiber development and stress response in cotton	Published research: Comprehensive Analysis of NAC Domain Transcription Factor Gene Family in Populus trichocarpa
The ID of NAC transcription factors					Pp3c12_15190V3	104940.v1.91	Azfi_s0001.g000074	TnS000014537t04	MA_10152218g0010	NP_001292757.1	Bradi1g01640	LOC_Os01g01430	Sobic.006G003850	GRMZM2G011598	TuG1812G0100003022.01	AET0Gv20003800	TRIDC0UG004780	TraesCS1A01G190100	Tc01v2_p000720.1	GSVIVT01000940001	At1g52890	evm.model.supercontig_1.108	Eucgr.A00357	Glyma.08G156500	Gorai.001G048200	Cotton_A_00183	POPTR_0009s05700.1
					Pp3c12_18020V3	105213.v1.91	Azfi_s0003.g007413	TnS000027637t01	MA_10376141g0010	NP_001292765.1	Bradi1g01650	LOC_Os01g01470	Sobic.001G018350	GRMZM2G082709	TuG1812G0100003043.01	AET0Gv20013800	TRIDC0UG004970	TraesCS1A01G261800	Tc01v2_p001840.1	GSVIVT01001264001	At1g01720	evm.model.supercontig_1.141	Eucgr.A00359	Glyma.06G152900	Gorai.001G274500	Cotton_A_02191	POPTR_0018s10310.1
					Pp3c13_10800V3	147012.v1.91	Azfi_s0003.g007538	TnS000027637t02	MA_10426704g0010	XP_006827219.2	Bradi1g01683	LOC_Os01g09550	Sobic.001G018700	GRMZM2G475014	TuG1812G0100003063.01	AET0Gv20084400	TRIDC0UG006710	TraesCS1A01G263700	Tc01v2_p010940.1	GSVIVT01006485001	At5g08790	evm.model.supercontig_1.48	Eucgr.A00362	Glyma.04G213300	Gorai.009G083500	Cotton_A_26270	POPTR_0017s09630.1
					Pp3c13_20650V3	25673.v1.91	Azfi_s0006.g010242	TnS000044757t02	MA_10431189g0010	XP_006827310.1	Bradi1g01695	LOC_Os01g15640	Sobic.001G030800	GRMZM2G054252	TuG1812G0100003157.01	AET0Gv20093100	TRIDC0UG011350	TraesCS1A01G266300	Tc01v2_p010990.1	GSVIVT01007194001	At3g15500	evm.model.supercontig_10.25	Eucgr.A00365	Glyma.20G172100	Gorai.009G166300	Cotton_A_26426	POPTR_0005s20240.1
					Pp3c13_6470V3	36139.v1.91	Azfi_s0008.g011270	TnS000070227t05	MA_10434668g0010	XP_006827706.1	Bradi1g01801	LOC_Os01g28050	Sobic.001G031000	GRMZM2G163251	TuG1812G0200000635.01	AET0Gv20109800	TRIDC0UG013850	TraesCS1A01G275900	Tc01v2_p011090.1	GSVIVT01007982001	At3g15170	evm.model.supercontig_104.98	Eucgr.A00368	Glyma.10G219600	Gorai.009G170700	Cotton_A_27343	POPTR_0005s07060.1
					Pp3c16_13150V3	47266.v1.91	Azfi_s0008.g011556	TnS000141555t02	MA_10435399g0010	XP_006828899.1	Bradi1g01807	LOC_Os01g29840	Sobic.001G040200	GRMZM2G347043	TuG1812G0200000636.01	AET1Gv20001900	TRIDC1AG028800	TraesCS1A01G276000	Tc01v2_p011350.1	GSVIVT01008291001	At5g53950	evm.model.supercontig_106.80	Eucgr.A00369	Glyma.20G192500	Gorai.009G186000	Cotton_A_27805	POPTR_0002s08150.1
					Pp3c16_19830V3	67638.v1.91	Azfi_s0014.g013481	TnS000162507t01	MA_10436448g0010	XP_006828987.1	Bradi1g03146	LOC_Os01g48130	Sobic.001G040900	GRMZM2G406204	TuG1812G0200000637.01	AET1Gv20007900	TRIDC1AG039080	TraesCS1B01G113000	Tc01v2_p011430.1	GSVIVT01008601001	At1g76420	evm.model.supercontig_11.52	Eucgr.A00370	Glyma.10G197500	Gorai.009G204700	Cotton_A_27806	POPTR_0007s04780.1
					Pp3c16_23260V3	67677.v1.91	Azfi_s0015.g013976	TnS000170463t01	MA_10436868g0020	XP_006829769.1	Bradi1g03245	LOC_Os01g48460	Sobic.001G045500	GRMZM2G031001	TuG1812G0600002466.01	AET1Gv20230200	TRIDC1AG039400	TraesCS1B01G113200	Tc01v2_p011960.1	GSVIVT01008839001	At1g56010	evm.model.supercontig_111.22	Eucgr.A00371	Glyma.18G301500	Gorai.009G214000	Cotton_A_28228	POPTR_0015s14770.1
					Pp3c19_1580V3	68150.v1.91	Azfi_s0015.g014012	TnS000216789t04	MA_121534g0010	XP_006829778.1	Bradi1g03313	LOC_Os01g59640	Sobic.001G071000	GRMZM2G059428	TuG1812G0200001021.01	AET1Gv20230500	TRIDC1AG039770	TraesCS1B01G192200	Tc01v2_p014180.1	GSVIVT01009651001	At5g04410	evm.model.supercontig_113.19	Eucgr.A00435	Glyma.08G360200	Gorai.009G260000	Cotton_A_28334	POPTR_0003s11250.1
					Pp3c2_32530V3	69131.v1.91	Azfi_s0015.g014016	TnS000223479t02	MA_139896g0010	XP_006829782.3	Bradi1g04150	LOC_Os01g60020	Sobic.001G163800	GRMZM2G018436	TuG1812G0200001022.01	AET1Gv20493300	TRIDC1AG041010	TraesCS1B01G272600	Tc01v2_p018320.1	GSVIVT01011420001	At1g52880	evm.model.supercontig_113.36	Eucgr.A00437	Glyma.08G009700	Gorai.009G309000	Cotton_A_28452	POPTR_0012s14660.1
					Pp3c20_18130V3	71303.v1.91	Azfi_s0019.g015256	TnS000286979t01	MA_140843g0010	XP_006830665.2	Bradi1g04229	LOC_Os01g64310	Sobic.001G249800	GRMZM2G162739	TuG1812G0200001023.01	AET1Gv20564400	TRIDC1BG032140	TraesCS1B01G274300	Tc01v2_p021320.1	GSVIVT01011445001	At1g69490	evm.model.supercontig_118.26	Eucgr.A00494	Glyma.05G202300	Gorai.009G309300	Cotton_A_29050	POPTR_0001s00220.1
					Pp3c22_130V3	71305.v1.91	Azfi_s0030.g024257	TnS000342289t04	MA_164331g0010	XP_006833474.1	Bradi1g06970	LOC_Os01g66120	Sobic.001G290400	GRMZM2G008374	TuG1812G0200001024.01	AET1Gv20634200	TRIDC1BG044490	TraesCS1B01G277300	Tc01v2_p027690.1	GSVIVT01011954001	At3g10490	evm.model.supercontig_12.156	Eucgr.A00969	Glyma.18G043900	Gorai.009G354900	Cotton_A_29108	POPTR_0010s13980.1
					Pp3c23_9520V3	71307.v1.91	Azfi_s0030.g024303	TnS000387089t07	MA_167321g0010	XP_006836956.2	Bradi1g14467	LOC_Os01g66490	Sobic.001G316800	GRMZM2G179049	TuG1812G0200001025.01	AET1Gv20639800	TRIDC1BG044790	TraesCS1B01G285100	Tc01v2_p027700.1	GSVIVT01013182001	At3g10500	evm.model.supercontig_128.20	Eucgr.A02028	Glyma.11G212400	Gorai.002G001900	Cotton_A_02365	POPTR_0008s11550.1
					Pp3c24_8270V3	71404.v1.91	Azfi_s0039.g026449	TnS000408579t07	MA_173829g0020	XP_006841705.1	Bradi1g17440	LOC_Os01g70110	Sobic.001G360300	AC212859.3_FG008	TuG1812G0200001028.01	AET1Gv20644200	TRIDC1BG045200	TraesCS1B01G285200	Tc01v2_p027710.1	GSVIVT01013419001	At1g34180	evm.model.supercontig_131.88	Eucgr.A02070	Glyma.14G210000	Gorai.009G357700	Cotton_A_29173	POPTR_0017s11830.1
					Pp3c26_13950V3	71417.v1.91	Azfi_s0048.g030491	TnS000448505t01	MA_182818g0010	XP_006843116.1	Bradi1g17480	LOC_Os01g71790	Sobic.001G385800	GRMZM2G176677	TuG1812G0200001035.01	AET1Gv20663200	TRIDC1BG046680	TraesCS1D01G004800	Tc01v2_p027720.1	GSVIVT01013671001	At3g10480	evm.model.supercontig_14.101	Eucgr.A02074	Glyma.02G240500	Gorai.009G399900	Cotton_A_29176	POPTR_0004s12850.1
					Pp3c26_4660V3	71469.v1.91	Azfi_s0054.g033753	TnS000457457t01	MA_1882g0010	XP_006843547.1	Bradi1g20063	LOC_Os02g06950	Sobic.001G386000	GRMZM2G081930	TuG1812G0200001036.01	AET1Gv20879200	TRIDC2AG005830	TraesCS1D01G094300	Tc01v2_p027980.1	GSVIVT01014287001	At3g04420	evm.model.supercontig_14.2	Eucgr.A02635	Glyma.16G217400	Gorai.009G418700	Cotton_A_29202	POPTR_0004s12850.1
					Pp3c27_7430V3	74001.v1.91	Azfi_s0061.g034971	TnS000460863t04	MA_208415g0010	XP_006844574.1	Bradi1g20801	LOC_Os02g12310	Sobic.001G453000	GRMZM2G450445	TuG1812G0200001037.01	AET2Gv20115700	TRIDC2AG006940	TraesCS1D01G194200	Tc02v2_p003860.1	GSVIVT01014403001	At1g77450	evm.model.supercontig_165.12	Eucgr.A02636	Glyma.09G167400	Gorai.009G433100	Cotton_A_29356	POPTR_0001s45250.1
					Pp3c27_7510V3	74950.v1.91	Azfi_s0061.g035015	TnS000461511t16	MA_21732g0010	XP_006846446.1	Bradi1g20805	LOC_Os02g15340	Sobic.001G515800	GRMZM2G009892	TuG1812G0200002144.01	AET2Gv20115800	TRIDC2AG006950	TraesCS1D01G261800	Tc02v2_p010250.1	GSVIVT01014405001	At3g29035	evm.model.supercontig_17.29	Eucgr.A02637	Glyma.15G264100	Gorai.009G433200	Cotton_A_29358	POPTR_0011s15230.1
					Pp3c27_7560V3	77371.v1.91	Azfi_s0077.g038061	TnS000506271t05	MA_384848g0010	XP_006846748.2	Bradi1g24390	LOC_Os02g18460	Sobic.001G522700	GRMZM2G316840	TuG1812G0200002999.01	AET2Gv20159700	TRIDC2AG006960	TraesCS1D01G263800	Tc02v2_p012010.1	GSVIVT01015274001	At3g17730	evm.model.supercontig_178.32	Eucgr.A02638	Glyma.08G163100	Gorai.010G012000	Cotton_A_30404	POPTR_0011s15230.1
					Pp3c3_12890V3	89986.v1.91	Azfi_s0114.g046106	TnS000621957t01	MA_5017g0010	XP_006847701.1	Bradi1g29857	LOC_Os02g18470	Sobic.001G529200	GRMZM2G156977	TuG1812G0200003518.01	AET2Gv20202900	TRIDC2AG011890	TraesCS1D01G266500	Tc02v2_p012830.1	GSVIVT01016175001	At1g02230	evm.model.supercontig_192.19	Eucgr.A02639	Glyma.17G154100	Gorai.010G051900	Cotton_A_30603	POPTR_0014s07220.1
					Pp3c3_2470V3		Azfi_s0116.g046415	TnS000640765t01	MA_64696g0010	XP_006849894.1	Bradi1g32660	LOC_Os02g34970	Sobic.002G029400	GRMZM2G114850	TuG1812G0200003626.01	AET2Gv20203500	TRIDC2AG011900	TraesCS1D01G275500	Tc02v2_p015820.1	GSVIVT01016176001	At3g04410	evm.model.supercontig_195.14	Eucgr.A02887	Glyma.05G113000	Gorai.010G078900	Cotton_A_31522	POPTR_0002s15550.1
					Pp3c3_25610V3		Azfi_s0132.g049188	TnS000640765t05	MA_69627g0010	XP_006850914.1	Bradi1g36200	LOC_Os02g36880	Sobic.002G080100	AC203535.4_FG002	TuG1812G0200003699.01	AET2Gv20204600	TRIDC2AG011910	TraesCS2A01G053500	Tc02v2_p015940.1	GSVIVT01018623001	At1g65910	evm.model.supercontig_195.35	Eucgr.B00529	Glyma.07G048100	Gorai.010G124100	Cotton_A_32448	POPTR_0014s07220.1
					Pp3c3_8880V3		Azfi_s0182.g056419	TnS000660219t02	MA_792631g0010	XP_006852575.1	Bradi1g37898	LOC_Os02g38130	Sobic.002G096700	GRMZM5G813651	TuG1812G0200003818.01	AET2Gv20204900	TRIDC2AG011960	TraesCS2A01G063200	Tc02v2_p016800.1	GSVIVT01018809001	At5g39820	evm.model.supercontig_200.10	Eucgr.B00724	Glyma.16G016700	Gorai.010G142400	Cotton_A_32478	POPTR_0002s15530.1
					Pp3c4_11490V3		Azfi_s0182.g056419	TnS000705639t01	MA_80232g0010	XP_006853373.1	Bradi1g38730	LOC_Os02g41450	Sobic.002G168300	GRMZM2G014653	TuG1812G0200003819.01	AET2Gv20694500	TRIDC2AG012010	TraesCS2A01G063300	Tc02v2_p029510.1	GSVIVT01019670001	At1g33060	evm.model.supercontig_202.7	Eucgr.B01624	Glyma.16G016400	Gorai.002G008500	Cotton_A_02366	POPTR_0012s06340.1
					Pp3c4_20430V3		Azfi_s0198.g057439	TnS000736989t05	MA_810306g0010	XP_006855883.1	Bradi1g41712	LOC_Os02g42970	Sobic.002G192600	GRMZM5G832473	TuG1812G0200003833.01	AET2Gv20707400	TRIDC2AG012060	TraesCS2A01G063400	Tc02v2_p029860.1	GSVIVT01019702001	At3g44350	evm.model.supercontig_21.173	Eucgr.B02485	Glyma.07G047900	Gorai.010G151400	Cotton_A_32870	POPTR_0043s00220.1
					Pp3c4_29470V3		Azfi_s0233.g059357	TnS000747109t01	MA_842520g0010	XP_006857308.1	Bradi1g43840	LOC_Os02g51120	Sobic.002G199200	GRMZM2G312201	TuG1812G0200003836.01	AET2Gv20737000	TRIDC2AG026000	TraesCS2A01G101000	Tc02v2_p030970.1	GSVIVT01019952001	At1g01010	evm.model.supercontig_244.7	Eucgr.B03208	Glyma.19G056400	Gorai.010G157600	Cotton_A_33000	POPTR_0013s10770.1
					Pp3c5_570V3		Azfi_s0233.g059419	TnS000778557t03	MA_8465g0010	XP_006858416.1	Bradi1g48580	LOC_Os02g56600	Sobic.002G200300	GRMZM2G122615	TuG1812G0200003837.01	AET2Gv20755400	TRIDC2AG044530	TraesCS2A01G101100	Tc03v2_p002580.1	GSVIVT01019993001	At3g49530	evm.model.supercontig_2586.1	Eucgr.B03537	Glyma.16G069300	Gorai.010G171100	Cotton_A_33158	POPTR_0043s00220.1
					Pp3c5_630V3		Azfi_s0264.g060934	TnS000780955t05	MA_9037793g0010	XP_006878587.1	Bradi1g50057	LOC_Os02g57650	Sobic.002G224300	GRMZM2G058518	TuG1812G0200003838.01	AET2Gv20755800	TRIDC2AG045390	TraesCS2A01G101200	Tc03v2_p005250.1	GSVIVT01020384001	At5g04400	evm.model.supercontig_26.135	Eucgr.B03693	Glyma.19G002900	Gorai.010G236700	Cotton_A_33477	POPTR_0005s22180.1
					Pp3c5_740V3		Azfi_s0267.g061013	TnS000815695t01	MA_9144214g0010	XP_011620532.2	Bradi1g52187	LOC_Os03g01870	Sobic.002G251700	GRMZM2G064541	TuG1812G0200003841.01	AET2Gv20756000	TRIDC2AG047550	TraesCS2A01G101400	Tc03v2_p007590.1	GSVIVT01020387001	At5g24590	evm.model.supercontig_27.81	Eucgr.B03703	Glyma.05G002700	Gorai.010G251100	Cotton_A_33555	POPTR_0002s06210.1
					Pp3c6_1310V3		Azfi_s0274.g061388	TnS000865951t01	MA_9222g0010	XP_011620621.1	Bradi1g52480	LOC_Os03g02800	Sobic.002G253000	GRMZM2G166721	TuG1812G0200004319.01	AET2Gv20756100	TRIDC2AG049080	TraesCS2A01G101900	Tc03v2_p008110.1	GSVIVT01020388001	At5g22380	evm.model.supercontig_286.12	Eucgr.B03823	Glyma.02G100200	Gorai.011G030600	Cotton_A_34465	POPTR_0014s07210.1
					Pp3c6_27690V3		Azfi_s0352.g066622	TnS000869441t01	MA_957525g0010	XP_011620623.1	Bradi1g53656	LOC_Os03g03540	Sobic.002G259600	GRMZM5G898290	TuG1812G0200004370.01	AET2Gv20756400	TRIDC2AG049110	TraesCS2A01G102000	Tc03v2_p011240.1	GSVIVT01020389001	At5g39610	evm.model.supercontig_29.118	Eucgr.C00958	Glyma.01G088200	Gorai.011G087700	Cotton_A_34560	POPTR_0014s10350.1
					Pp3c6_28230V3		Azfi_s0518.g075208	TnS000872003t04		XP_011621045.1	Bradi1g53770	LOC_Os03g04070	Sobic.002G290800	GRMZM2G104078	TuG1812G0200005086.01	AET2Gv20759500	TRIDC2AG049180	TraesCS2A01G201800	Tc03v2_p013020.1	GSVIVT01020394001	At4g10350	evm.model.supercontig_3.170	Eucgr.C01264	Glyma.13G174700	Gorai.011G090000	Cotton_A_35053	POPTR_0014s10350.1
					Pp3c7_6590V3		Azfi_s0617.g079539	TnS000877399t01		XP_011624192.1	Bradi1g58057	LOC_Os03g12120	Sobic.002G290900	GRMZM2G062009	TuG1812G0200005108.01	AET2Gv20760000	TRIDC2AG052670	TraesCS2A01G306800	Tc03v2_p017510.1	GSVIVT01020478001	At4g28530	evm.model.supercontig_3.311	Eucgr.C02105	Glyma.07G201800	Gorai.011G234200	Cotton_A_35198	POPTR_0002s18310.1
					Pp3c8_6080V3		Azfi_s0617.g079539	TnS000877475t04		XP_011624193.1	Bradi1g61525	LOC_Os03g21030	Sobic.002G295400	GRMZM2G113950	TuG1812G0200006361.01	AET2Gv20760100	TRIDC2AG055190	TraesCS2A01G311500	Tc03v2_p017920.1	GSVIVT01020609001	At4g35580	evm.model.supercontig_3.509	Eucgr.C02446	Glyma.12G118700	Gorai.011G257000	Cotton_A_35235	POPTR_0002s18320.1
							Azfi_s0749.g085087	TnS000930465t01		XP_011624195.1	Bradi1g63600	LOC_Os03g21060	Sobic.002G342100	GRMZM2G140901	TuG1812G0300000892.01	AET2Gv20761000	TRIDC2AG055610	TraesCS2A01G325900	Tc03v2_p018190.1	GSVIVT01020834001	At4g17980	evm.model.supercontig_320.2	Eucgr.D00591	Glyma.06G288500	Gorai.002G019700	Cotton_A_02718	POPTR_0002s17700.1
							Azfi_s2284.g110174	TnS000933661t01		XP_011624570.1	Bradi1g63630	LOC_Os03g39050	Sobic.002G420700	GRMZM2G439903	TuG1812G0300000928.01	AET2Gv20806200	TRIDC2AG065740	TraesCS2A01G326300	Tc03v2_p019200.1	GSVIVT01021120001	At3g55210	evm.model.supercontig_33.206	Eucgr.D00592	Glyma.08G031900	Gorai.011G269400	Cotton_A_35583	POPTR_0002s15560.1
								TnS000936173t01		XP_011624571.1	Bradi1g69617	LOC_Os03g39100	Sobic.002G421400	GRMZM2G123667	TuG1812G0300001908.01	AET2Gv20808700	TRIDC2AG081280	TraesCS2A01G326400	Tc03v2_p021400.1	GSVIVT01022354001	At5g18270	evm.model.supercontig_33.207	Eucgr.D00593	Glyma.05G225100	Gorai.011G269500	Cotton_A_35637	POPTR_0014s10320.1
								TnS001009589t08		XP_011626013.1	Bradi1g76207	LOC_Os03g42630	Sobic.003G001700	AC196475.3_FG005	TuG1812G0300001950.01	AET2Gv20819000	TRIDC2AG081290	TraesCS2A01G326500	Tc04v2_p001660.1	GSVIVT01023123001	At2g24430	evm.model.supercontig_37.112	Eucgr.D00594	Glyma.13G314600	Gorai.011G271300	Cotton_A_36063	POPTR_0014s10320.1
								TnS001021939t01		XP_011626247.1	Bradi1g76732	LOC_Os03g56580	Sobic.003G035100	GRMZM2G069047	TuG1812G0300002904.01	AET2Gv20853000	TRIDC2AG081300	TraesCS2A01G326600	Tc04v2_p002180.1	GSVIVT01023921001	At5g07680	evm.model.supercontig_37.28	Eucgr.D00595	Glyma.12G186900	Gorai.011G271500	Cotton_A_36235	POPTR_0010s18180.1
								TnS001021939t02		XP_011627776.1	Bradi1g77217	LOC_Os03g59730	Sobic.003G101100	GRMZM2G123246	TuG1812G0300003762.01	AET2Gv20860200	TRIDC2AG081310	TraesCS2A01G328100	Tc04v2_p003640.1	GSVIVT01025165001	At2g46770	evm.model.supercontig_37.89	Eucgr.D00665	Glyma.14G189300	Gorai.012G007000	Cotton_A_36402	POPTR_0008s08100.1
								TnS001039427t01		XP_011627853.1	Bradi2g03448	LOC_Os03g60080	Sobic.003G105600	GRMZM2G100583	TuG1812G0300004136.01	AET2Gv21019800	TRIDC2AG081320	TraesCS2A01G328200	Tc04v2_p005070.1	GSVIVT01025244001	At2g02450	evm.model.supercontig_38.43	Eucgr.D01671	Glyma.02G222300	Gorai.012G036100	Cotton_A_36420	POPTR_0005s10100.1
								TnS013861538t01		XP_011627944.1	Bradi2g03467	LOC_Os03g61249	Sobic.003G105800	GRMZM2G094067	TuG1812G0300004194.01	AET2Gv21288500	TRIDC2AG081330	TraesCS2A01G328300	Tc04v2_p006750.1	GSVIVT01025515001	At2g17040	evm.model.supercontig_4.138	Eucgr.D02027	Glyma.06G138100	Gorai.012G037600	Cotton_A_36695	POPTR_0007s08420.1
										XP_020517567.1	Bradi2g05700	LOC_Os03g61319	Sobic.003G110932	GRMZM2G038073	TuG1812G0300004204.01	AET2Gv21288600	TRIDC2AG081410	TraesCS2A01G328400	Tc04v2_p007250.1	GSVIVT01025657001	At2g27300	evm.model.supercontig_4056.1	Eucgr.D02182	Glyma.04G226700	Gorai.012G054800	Cotton_A_36752	POPTR_0004s04920.1
										XP_020517568.1	Bradi2g08366	LOC_Os03g62470	Sobic.003G119800	GRMZM2G336533	TuG1812G0300004400.01	AET2Gv21289000	TRIDC2BG006570	TraesCS2A01G328500	Tc04v2_p013720.1	GSVIVT01026055001	At2g43000	evm.model.supercontig_42.145	Eucgr.E00298	Glyma.15G051200	Gorai.012G073400	Cotton_A_37610	POPTR_0016s05580.1
										XP_020518206.1	Bradi2g09530	LOC_Os04g35660	Sobic.003G251800	GRMZM2G100593	TuG1812G0300004722.01	AET2Gv21289100	TRIDC2BG007950	TraesCS2A01G338300	Tc04v2_p013730.1	GSVIVT01026468001	At5g17260	evm.model.supercontig_42.167	Eucgr.E00541	Glyma.08G181100	Gorai.012G083700	Cotton_A_37659	POPTR_0016s08970.1
										XP_020518207.1	Bradi2g20590	LOC_Os04g38720	Sobic.003G254850	GRMZM5G857701	TuG1812G0400000685.01	AET2Gv21306700	TRIDC2BG014700	TraesCS2A01G354300	Tc04v2_p015040.1	GSVIVT01026495001	At5g22290	evm.model.supercontig_435.1	Eucgr.E00542	Glyma.19G195800	Gorai.002G033100	Cotton_A_03013	POPTR_0006s13140.1
										XP_020518364.1	Bradi2g23967	LOC_Os04g39960	Sobic.003G254900	GRMZM2G063522	TuG1812G0400000994.01	AET2Gv21307600	TRIDC2BG014720	TraesCS2A01G363700	Tc04v2_p015060.1	GSVIVT01027431001	At1g79580	evm.model.supercontig_53.116	Eucgr.E00545	Glyma.03G197900	Gorai.012G125500	Cotton_A_37678	POPTR_0011s04650.1
										XP_020518597.1	Bradi2g24790	LOC_Os04g40140	Sobic.003G255000	GRMZM2G112548	TuG1812G0400001794.01	AET2Gv21310500	TRIDC2BG014750	TraesCS2A01G382400	Tc04v2_p015070.1	GSVIVT01027467001	At1g02220	evm.model.supercontig_53.164	Eucgr.E00551	Glyma.13G315300	Gorai.013G063500	Cotton_A_38266	POPTR_0004s03820.1
										XP_020518598.1	Bradi2g24987	LOC_Os04g43560	Sobic.003G310000	GRMZM2G091490	TuG1812G0500001376.01	AET3Gv20171700	TRIDC2BG014810	TraesCS2A01G386300	Tc05v2_p004500.1	GSVIVT01027470001	At1g02250	evm.model.supercontig_566.3	Eucgr.E01053	Glyma.12G186200	Gorai.013G066200	Cotton_A_38319	POPTR_0017s02020.1
										XP_020519174.1	Bradi2g25150	LOC_Os04g52810	Sobic.003G333300	GRMZM2G078954	TuG1812G0500001495.01	AET3Gv20171800	TRIDC2BG014820	TraesCS2A01G409900	Tc05v2_p005040.1	GSVIVT01027472001	At1g54330	evm.model.supercontig_57.70	Eucgr.E01095	Glyma.12G091200	Gorai.013G085000	Cotton_A_38770	POPTR_0004s07910.1
										XP_020521631.1	Bradi2g28020	LOC_Os04g59470	Sobic.003G334600	GRMZM2G147867	TuG1812G0500001778.01	AET3Gv20172300	TRIDC2BG030490	TraesCS2A01G459700	Tc05v2_p008150.1	GSVIVT01027473001	At1g61110	evm.model.supercontig_594.1	Eucgr.E03226	Glyma.11G182000	Gorai.013G118000	Cotton_A_39298	POPTR_0011s12190.1
										XP_020521632.1	Bradi2g33307	LOC_Os05g10620	Sobic.003G365500	GRMZM2G180328	TuG1812G0500001779.01	AET3Gv20236200	TRIDC2BG047220	TraesCS2A01G462500	Tc05v2_p008180.1	GSVIVT01027475001	At1g28470	evm.model.supercontig_6.226	Eucgr.F01091	Glyma.17G002800	Gorai.013G140700	Cotton_A_39966	POPTR_0014s04080.1
										XP_020523105.1	Bradi2g40026	LOC_Os05g25960	Sobic.003G379700	GRMZM2G456568	TuG1812G0500002756.01	AET3Gv20358000	TRIDC2BG047980	TraesCS2A01G561700	Tc05v2_p013250.1	GSVIVT01027477001	At1g32870	evm.model.supercontig_63.29	Eucgr.F01093	Glyma.07G271100	Gorai.013G146300	Cotton_A_40150	POPTR_0010s17350.1
										XP_020523106.1	Bradi2g46020	LOC_Os05g34310	Sobic.003G382300	GRMZM2G465835	TuG1812G0500003058.01	AET3Gv20377900	TRIDC2BG050060	TraesCS2A01G561800	Tc05v2_p013260.1	GSVIVT01028354001	At1g34190	evm.model.supercontig_64.115	Eucgr.F01170	Glyma.12G022700	Gorai.013G167100	Cotton_A_40886	POPTR_0003s10250.1
										XP_020524230.1	Bradi2g46197	LOC_Os05g34600	Sobic.003G409800	GRMZM2G030325	TuG1812G0500003249.01	AET3Gv20408000	TRIDC2BG051440	TraesCS2A01G565900	Tc05v2_p016030.1	GSVIVT01029392001	At5g61430	evm.model.supercontig_64.53	Eucgr.F01449	Glyma.11G096600	Gorai.013G171300	Cotton_A_03573	POPTR_0014s02580.1
										XP_020524231.1	Bradi2g46427	LOC_Os05g34830	Sobic.003G423100	GRMZM2G092465	TuG1812G0500003821.01	AET3Gv20598500	TRIDC2BG051830	TraesCS2A01G566000	Tc05v2_p016130.1	GSVIVT01029709001	At5g46590	evm.model.supercontig_67.60	Eucgr.F01463	Glyma.19G021900	Gorai.013G191800	Cotton_A_03930	POPTR_0019s11330.1
										XP_020524269.1	Bradi2g46483	LOC_Os05g35170	Sobic.003G423200	GRMZM2G074358	TuG1812G0500003822.01	AET3Gv20646100	TRIDC2BG051840	TraesCS2A01G566100	Tc05v2_p016350.1	GSVIVT01032388001	At3g56530	evm.model.supercontig_70.104	Eucgr.F01535	Glyma.13G063300	Gorai.002G036700	Cotton_A_04401	POPTR_0015s00520.1
										XP_020524437.1	Bradi2g46980	LOC_Os05g37080	Sobic.004G112200	GRMZM2G004531	TuG1812G0500004347.01	AET3Gv20647100	TRIDC2BG051850	TraesCS2A01G566200	Tc05v2_p016400.1	GSVIVT01033032001	At3g61910	evm.model.supercontig_78.40	Eucgr.F01536	Glyma.18G119300	Gorai.002G067300	Cotton_A_04422	POPTR_0013s11740.1
										XP_020524438.1	Bradi2g53260	LOC_Os05g43960	Sobic.004G176600	GRMZM2G386163	TuG1812G0500004348.01	AET3Gv20768900	TRIDC2BG051860	TraesCS2A01G566300	Tc05v2_p017810.1	GSVIVT01033372001	At5g13180	evm.model.supercontig_80.14	Eucgr.F01537	Glyma.08G301100	Gorai.002G073700	Cotton_A_04481	POPTR_0005s27720.1
										XP_020524439.1	Bradi2g55780	LOC_Os05g48850	Sobic.004G191700	GRMZM2G054277	TuG1812G0500005140.01	AET3Gv20836900	TRIDC2BG052300	TraesCS2A01G566400	Tc05v2_p021570.1	GSVIVT01033374001	At3g04060	evm.model.supercontig_80.18	Eucgr.F01538	Glyma.02G107000	Gorai.002G073800	Cotton_A_00256	POPTR_0002s00730.1
										XP_020524559.1	Bradi2g57100	LOC_Os06g01230	Sobic.004G201600	GRMZM5G885329	TuG1812G0500005295.01	AET3Gv20843300	TRIDC2BG055170	TraesCS2B01G067400	Tc05v2_p021590.1	GSVIVT01033886001	At3g03200	evm.model.supercontig_80.19	Eucgr.F01539	Glyma.01G046800	Gorai.002G111200	Cotton_A_04509	POPTR_0001s22770.1
										XP_020526680.1	Bradi2g57297	LOC_Os06g01480	Sobic.004G219500	GRMZM2G430849	TuG1812G0600000044.01	AET3Gv20863400	TRIDC2BG055700	TraesCS2B01G075900	Tc06v2_p005450.1	GSVIVT01034485001	At3g04070	evm.model.supercontig_80.20	Eucgr.F02615	Glyma.18G110700	Gorai.001G070700	Cotton_A_04612	POPTR_0008s07950.1
										XP_020526822.1	Bradi2g60620	LOC_Os06g04090	Sobic.004G237900	GRMZM2G181605	TuG1812G0600000496.01	AET3Gv20899400	TRIDC2BG057950	TraesCS2B01G076000	Tc06v2_p005830.1	GSVIVT01035214001	At4g37130	evm.model.supercontig_80.21	Eucgr.F02771	Glyma.08G307100	Gorai.002G113300	Cotton_A_04939	POPTR_0010s18420.1
										XP_020527255.1	Bradi3g09520	LOC_Os06g15690	Sobic.004G302400	GRMZM2G079632	TuG1812G0600001109.01	AET3Gv20907900	TRIDC2BG058430	TraesCS2B01G076100	Tc06v2_p011210.1	GSVIVT01035554001	At1g60280	evm.model.supercontig_80.23	Eucgr.F02910	Glyma.14G152700	Gorai.002G238300	Cotton_A_05099	POPTR_0019s09130.1
										XP_020529946.1	Bradi3g10414	LOC_Os06g23650	Sobic.004G338800	GRMZM2G479980	TuG1812G0100002272.01	AET3Gv20921100	TRIDC2BG070660	TraesCS2B01G100600	Tc06v2_p014750.1	GSVIVT01035959001	At1g60300	evm.model.supercontig_80.24	Eucgr.F03588	Glyma.13G030900	Gorai.003G003900	Cotton_A_05272	POPTR_0003s03670.1
										XP_020530051.1	Bradi3g10540	LOC_Os06g33940	Sobic.004G350300	GRMZM2G104400	TuG1812G0600002668.01	AET3Gv20974600	TRIDC2BG089930	TraesCS2B01G118200	Tc06v2_p014860.1	GSVIVT01036071001	At1g60340	evm.model.supercontig_80.93	Eucgr.F03962	Glyma.06G114000	Gorai.003G010700	Cotton_A_05740	POPTR_0004s23970.1
										XP_020530365.1	Bradi3g12470	LOC_Os06g36480	Sobic.005G018500	GRMZM2G134687	TuG1812G0600003269.01	AET3Gv21108800	TRIDC2BG089960	TraesCS2B01G118300	Tc06v2_p014880.1	GSVIVT01036091001	At1g60350	evm.model.supercontig_80.94	Eucgr.F03963	Glyma.04G249000	Gorai.003G073300	Cotton_A_05832	POPTR_0005s10610.1
										XP_020531147.1	Bradi3g13117	LOC_Os06g46270	Sobic.005G018700	GRMZM2G163843	TuG1812G0600003342.01	AET3Gv21108900	TRIDC2BG090000	TraesCS2B01G118400	Tc06v2_p016000.1	GSVIVT01036682001	At1g60380	evm.model.supercontig_83.99	Eucgr.F04097	Glyma.06G157400	Gorai.003G077700	Cotton_A_05844	POPTR_0004s18860.1
										XP_020531151.1	Bradi3g13630	LOC_Os06g51070	Sobic.005G028500	GRMZM2G134073	TuG1812G0600004064.01	AET3Gv21109100	TRIDC2BG090030	TraesCS2B01G118500	Tc06v2_p018700.1	GSVIVT01036711001	At3g18400	evm.model.supercontig_84.41	Eucgr.F04341	Glyma.04G208300	Gorai.003G114100	Cotton_A_05845	POPTR_0009s14370.1
										XP_020531157.1	Bradi3g13727	LOC_Os07g04560	Sobic.005G041000	GRMZM2G068973	TuG1812G0700000052.01	AET4Gv20149200	TRIDC2BG090040	TraesCS2B01G119000	Tc07v2_p006370.1	GSVIVT01037113001	At1g32770	evm.model.supercontig_90.52	Eucgr.G00054	Glyma.13G279900	Gorai.003G169000	Cotton_A_06086	POPTR_0007s13910.1
										XP_020531159.1	Bradi3g16480	LOC_Os07g09740	Sobic.005G056300	GRMZM2G112681	TuG1812G0700000111.01	AET4Gv20202600	TRIDC2BG090060	TraesCS2B01G119100	Tc07v2_p006380.1	GSVIVT01038666001	At3g15510	evm.model.supercontig_94.23	Eucgr.G01047	Glyma.12G221500	Gorai.003G180600	Cotton_A_00602	POPTR_0007s13910.1
										XP_020532124.1	Bradi3g17287	LOC_Os07g09830	Sobic.005G059900	GRMZM2G167492	TuG1812G0700000325.01	AET4Gv20213700	TRIDC2BG090080	TraesCS2B01G228900	Tc07v2_p007910.1		At2g33480	evm.model.supercontig_94.54	Eucgr.G01049	Glyma.12G149100	Gorai.004G048200	Cotton_A_06161	POPTR_0006s29180.1
										XP_020532125.1	Bradi3g17573	LOC_Os07g09860	Sobic.005G060000	GRMZM2G109627	TuG1812G0700000724.01	AET4Gv20214700	TRIDC2BG090100	TraesCS2B01G323500	Tc07v2_p010340.1		At1g26870	evm.model.supercontig_99.63	Eucgr.G01052	Glyma.06G248900	Gorai.001G091900	Cotton_A_06256	POPTR_0018s03910.1
										XP_020532126.1	Bradi3g26665	LOC_Os07g12340	Sobic.005G064600	GRMZM2G159500	TuG1812G0700000725.01	AET4Gv20459200	TRIDC2BG090110	TraesCS2B01G328300	Tc07v2_p011890.1		At5g63790	evm.TU.contig_29561.1	Eucgr.G01053	Glyma.20G033300	Gorai.004G125900	Cotton_A_06324	POPTR_0016s02780.1
											Bradi3g33320	LOC_Os07g13920	Sobic.005G095800	GRMZM2G126936	TuG1812G0700000727.01	AET4Gv20459600	TRIDC2BG090120	TraesCS2B01G343600	Tc07v2_p011900.1		At3g57150	evm.TU.contig_30558.1	Eucgr.G01060	Glyma.07G229100	Gorai.004G129200	Cotton_A_06325	POPTR_0097s00280.1
											Bradi3g33680	LOC_Os07g17180	Sobic.005G188000	GRMZM2G027309	TuG1812G0700001594.01	AET4Gv20604500	TRIDC2BG090140	TraesCS2B01G353800	Tc07v2_p012370.1		At5g09330	evm.TU.contig_33298.1	Eucgr.G01061	Glyma.02G109800	Gorai.004G149000	Cotton_A_06877	POPTR_0009s16290.1
											Bradi3g33957	LOC_Os07g27330	Sobic.006G003800	GRMZM2G126817	TuG1812G0700001994.01	AET4Gv20759500	TRIDC3AG009300	TraesCS2B01G353900	Tc07v2_p015220.1		At5g64060	evm.TU.contig_37010.1	Eucgr.G01063	Glyma.01G051300	Gorai.004G186700	Cotton_A_07124	POPTR_0015s00940.1
											Bradi3g36670	LOC_Os07g27340	Sobic.006G004100	GRMZM2G174070	TuG1812G0700002072.01	AET4Gv20775200	TRIDC3AG009340	TraesCS2B01G355300	Tc07v2_p015400.1		At3g56570	evm.TU.contig_38280.1	Eucgr.G01066	Glyma.15G070300	Gorai.004G201100	Cotton_A_07511	POPTR_0017s06000.1
											Bradi3g37067	LOC_Os07g31410	Sobic.006G086000	GRMZM2G171395	TuG1812G0700002206.01	AET4Gv20815000	TRIDC3AG013200	TraesCS2B01G355400	Tc08v2_p000300.1		At5g56620	evm.TU.contig_45261.1	Eucgr.G01067	Glyma.13G243200	Gorai.004G221300	Cotton_A_07824	POPTR_0009s07640.1
											Bradi3g40085	LOC_Os07g37920	Sobic.006G092100	GRMZM2G440219	TuG1812G0700002616.01	AET4Gv20876700	TRIDC3AG022260	TraesCS2B01G355500	Tc08v2_p001740.1		At5g39690		Eucgr.G01073	Glyma.13G280000	Gorai.004G227000	Cotton_A_07894	POPTR_0001s11660.1
											Bradi3g41470	LOC_Os07g48450	Sobic.006G107400	GRMZM2G163914	TuG1812G0700002770.01	AET5Gv20148400	TRIDC3AG024580	TraesCS2B01G355600	Tc08v2_p008500.1		At5g39540		Eucgr.G01074	Glyma.12G221400	Gorai.004G258200	Cotton_A_08115	POPTR_0005s22710.1
											Bradi3g46900	LOC_Os07g48550	Sobic.006G118150	GRMZM2G111770	TuG1812G0700003239.01	AET5Gv20256500	TRIDC3AG036860	TraesCS2B01G355700	Tc08v2_p010930.1		At3g56560		Eucgr.G01075	Glyma.12G148900	Gorai.004G267300	Cotton_A_00831	POPTR_0003s14950.1
											Bradi3g47627	LOC_Os08g01330	Sobic.006G118200	GRMZM2G043813	TuG1812G0700003318.01	AET5Gv20346000	TRIDC3AG040200	TraesCS2B01G359200	Tc08v2_p012280.1		At3g44290		Eucgr.G01077	Glyma.06G249100	Gorai.004G268400	Cotton_A_08128	POPTR_0002s05820.1
											Bradi3g50067	LOC_Os08g02160	Sobic.006G120301	GRMZM2G083347	TuG1812G0700003497.01	AET5Gv20372500	TRIDC3AG048940	TraesCS2B01G375000	Tc08v2_p013860.1		At4g28500		Eucgr.G01078	Glyma.19G108800	Gorai.001G122800	Cotton_A_08671	POPTR_0014s10060.1
											Bradi3g54817	LOC_Os08g02300	Sobic.006G120400	GRMZM2G127379	TuG1812G0700003569.01	AET5Gv20372600	TRIDC3AG053790	TraesCS2B01G376900	Tc08v2_p013890.1		At1g76420		Eucgr.G01081	Glyma.16G043200	Gorai.004G268500	Cotton_A_08816	POPTR_0002s17950.1
											Bradi3g56080	LOC_Os08g06140	Sobic.006G141900	GRMZM2G167018	TuG1812G0700003595.01	AET5Gv20580000	TRIDC3AG054190	TraesCS2B01G381700	Tc08v2_p014100.1		At1g33280		Eucgr.G01082	Glyma.16G151500	Gorai.004G270200	Cotton_A_09163	POPTR_0011s15640.1
											Bradi3g59380	LOC_Os08g10080	Sobic.006G147400	GRMZM2G003715	TuG1812G0700003651.01	AET5Gv20634400	TRIDC3AG055280	TraesCS2B01G399700	Tc08v2_p015260.1		At1g32510		Eucgr.G01083	Glyma.02G070000	Gorai.004G270300	Cotton_A_09393	POPTR_0001s35490.1
											Bradi3g59866	LOC_Os08g23880	Sobic.006G160900		TuG1812G0700003786.01	AET5Gv20644000	TRIDC3AG057440	TraesCS2B01G403300	Tc08v2_p016250.1		At4g27410		Eucgr.G01507	Glyma.03G179600	Gorai.004G270400	Cotton_A_09515	POPTR_0019s13130.1
											Bradi4g02060	LOC_Os08g33670	Sobic.006G174725		TuG1812G0700003934.01	AET5Gv20678100	TRIDC3AG057770	TraesCS2B01G481400	Tc09v2_p000390.1		At5g24590		Eucgr.G01548	Glyma.19G180300	Gorai.005G013000	Cotton_A_09599	POPTR_0001s26380.1
											Bradi4g03620	LOC_Os08g33910	Sobic.006G218300		TuG1812G0700003936.01	AET5Gv20775800	TRIDC3AG062120	TraesCS2B01G484100	Tc09v2_p008450.1		At2g18060		Eucgr.G01550	Glyma.12G171600	Gorai.005G013100	Cotton_A_09649	POPTR_0013s05080.1
											Bradi4g07527	LOC_Os08g40030	Sobic.006G279400		TuG1812G0700004978.01	AET5Gv20820500	TRIDC3AG068430	TraesCS2B01G616900	Tc09v2_p019650.1		At4g36160		Eucgr.G01551	Glyma.13G327600	Gorai.005G013300	Cotton_A_10020	POPTR_0019s04690.1
											Bradi4g12065	LOC_Os08g42400	Sobic.006G281900		TuG1812G0700004987.01	AET5Gv20820700	TRIDC3AG068440	TraesCS2B01G627000	Tc09v2_p021470.1		At5g66300		Eucgr.G01758	Glyma.19G109100	Gorai.005G016000	Cotton_A_10022	POPTR_0017s05970.1
											Bradi4g13562	LOC_Os08g44820	Sobic.007G003000		TuG1812G0700006099.01	AET5Gv20945800	TRIDC3AG068540	TraesCS2B01G627100	Tc09v2_p023100.1		At1g12260		Eucgr.G01984	Glyma.16G042900	Gorai.005G020300	Cotton_A_00841	POPTR_0006s04990.1
											Bradi4g13570	LOC_Os09g12380	Sobic.007G015500		TuG1812G0700006101.01	AET5Gv20946300	TRIDC3BG013080	TraesCS2B01G627200	Tc09v2_p023340.1		At5g62380		Eucgr.G02349	Glyma.16G152100	Gorai.005G020600	Cotton_A_10170	POPTR_0010s23630.1
											Bradi4g13575	LOC_Os09g24560	Sobic.007G018100		TuG1812S0000188700.01	AET5Gv21019700	TRIDC3BG013090	TraesCS2D01G061500	Tc10v2_p006290.1		At1g71930		Eucgr.G02486	Glyma.02G070600	Gorai.001G150000	Cotton_A_11313	POPTR_0006s02930.1
											Bradi4g13586	LOC_Os09g32040	Sobic.007G047700		TuG1812S0000557600.01	AET5Gv21069000	TRIDC3BG013110	TraesCS2D01G061600	Tc10v2_p006350.1		At1g62700		Eucgr.G02506	Glyma.17G101500	Gorai.005G076200	Cotton_A_12607	POPTR_0097s00260.1
											Bradi4g22195	LOC_Os09g32260	Sobic.007G071000		TuG1812S0000632900.01	AET5Gv21083400	TRIDC3BG017660	TraesCS2D01G083700	Tc10v2_p006380.1				Eucgr.G02740	Glyma.05G025500	Gorai.005G088800	Cotton_A_12683	POPTR_0302s00220.1
											Bradi4g22216	LOC_Os09g33490	Sobic.007G136300		TuG1812S0000825900.01	AET5Gv21086400	TRIDC3BG026490	TraesCS2D01G100600	Tc10v2_p007280.1				Eucgr.H00614	Glyma.06G195500	Gorai.005G141200	Cotton_A_13074	POPTR_0013s07720.1
											Bradi4g22681	LOC_Os09g38000	Sobic.007G138600		TuG1812S0000826700.01	AET5Gv21191900	TRIDC3BG028580	TraesCS2D01G100700	Tc10v2_p007310.1				Eucgr.H00826	Glyma.04G167200	Gorai.005G142300	Cotton_A_13127	POPTR_0006s02910.1
											Bradi4g23640	LOC_Os09g38010	Sobic.007G166100		TuG1812S0000881700.01	AET5Gv21192300	TRIDC3BG041020	TraesCS2D01G100800	Tc10v2_p010640.1				Eucgr.H03362	Glyma.13G274300	Gorai.005G195300	Cotton_A_13198	POPTR_0011s12420.1
											Bradi4g24060	LOC_Os10g09820	Sobic.007G190333		TuG1812S0001237200.01	AET5Gv21192500	TRIDC3BG045380	TraesCS2D01G100900	Tc10v2_p010790.1				Eucgr.H03387	Glyma.12G226500	Gorai.005G195400	Cotton_A_13395	POPTR_0001s41490.1
											Bradi4g24100	LOC_Os10g21560	Sobic.007G209200		TuG1812S0001284600.01	AET6Gv20011100	TRIDC3BG055160	TraesCS2D01G101300	Tc10v2_p011080.1				Eucgr.H05089	Glyma.12G161700	Gorai.005G217400	Cotton_A_13494	POPTR_0011s05760.1
											Bradi4g26275	LOC_Os10g25620	Sobic.008G017600		TuG1812S0001285000.01	AET6Gv20146800	TRIDC3BG060460	TraesCS2D01G101400					Eucgr.I00056	Glyma.06G236000	Gorai.005G257800	Cotton_A_13667	POPTR_0015s05450.1
											Bradi4g26470	LOC_Os10g25640	Sobic.008G021800		TuG1812S0002358900.01	AET6Gv20281500	TRIDC3BG060860	TraesCS2D01G214100					Eucgr.I00057	Glyma.06G080200	Gorai.006G005100	Cotton_A_01505	POPTR_0012s03510.1
											Bradi4g26600	LOC_Os10g26240	Sobic.008G057700		TuG1812S0002845700.01	AET6Gv20375500	TRIDC3BG062180	TraesCS2D01G305300					Eucgr.I00058	Glyma.04G078600	Gorai.006G017700	Cotton_A_13669	POPTR_0015s03700.1
											Bradi4g26605	LOC_Os10g26270	Sobic.008G071400		TuG1812G0200003817.01	AET6Gv20556400	TRIDC3BG064440	TraesCS2D01G309800					Eucgr.I00059	Glyma.09G184100	Gorai.001G150800	Cotton_A_13728	POPTR_0012s05280.1
											Bradi4g30177	LOC_Os10g27360	Sobic.008G094700		TuG1812G0500000420.01	AET6Gv20622000	TRIDC3BG064820	TraesCS2D01G324700					Eucgr.I00060	Glyma.07G092000	Gorai.006G034600	Cotton_A_13859	POPTR_0009s02430.1
											Bradi4g34022	LOC_Os10g27390	Sobic.008G142100		TuG1812G0700000728.01	AET6Gv20735200	TRIDC3BG065600	TraesCS2D01G334200					Eucgr.I00095	Glyma.08G041500	Gorai.006G060900	Cotton_A_14093	POPTR_0001s22630.1
											Bradi4g34157	LOC_Os10g33760	Sobic.008G164800		TuG1812G0700005798.01	AET6Gv20760100	TRIDC3BG065610	TraesCS2D01G334300					Eucgr.I00097	Glyma.05G234200	Gorai.006G088400	Cotton_A_15184	POPTR_0006s19350.1
											Bradi4g34800	LOC_Os10g38834	Sobic.008G183900		TuG1812S0000826500.01	AET6Gv20929600	TRIDC3BG069700	TraesCS2D01G334400					Eucgr.I00098	Glyma.19G024500	Gorai.006G113000	Cotton_A_15474	POPTR_0015s00640.1
											Bradi4g37318	LOC_Os10g42130	Sobic.009G071500		TuG1812S0002760400.01	AET6Gv20957700	TRIDC3BG077450	TraesCS2D01G334500					Eucgr.I00099	Glyma.13G062000	Gorai.006G113700	Cotton_A_15646	POPTR_0012s00760.1
											Bradi4g37327	LOC_Os11g03300	Sobic.009G071600		TuG1812S0003312300.01	AET7Gv20017500	TRIDC4AG008600	TraesCS2D01G334600					Eucgr.I00100	Glyma.18G261300	Gorai.006G127700	Cotton_A_15664	POPTR_0013s09280.1
											Bradi4g40880	LOC_Os11g03310	Sobic.009G086800			AET7Gv20162500	TRIDC4AG018100	TraesCS2D01G334800					Eucgr.I00101	Glyma.09G235700	Gorai.006G189600	Cotton_A_15665	POPTR_0019s09400.1
											Bradi4g41200	LOC_Os11g03370	Sobic.009G120600			AET7Gv20163000	TRIDC4AG018150	TraesCS2D01G336300					Eucgr.I00102	Glyma.19G165600	Gorai.006G203800	Cotton_A_15785	POPTR_0003s08830.1
											Bradi4g42180	LOC_Os11g04470	Sobic.009G140500			AET7Gv20384200	TRIDC4AG034610	TraesCS2D01G336400					Eucgr.I00191	Glyma.03G164200	Gorai.006G205300	Cotton_A_01569	POPTR_0001s02710.1
											Bradi4g43010	LOC_Os11g04960	Sobic.009G142200			AET7Gv20482700	TRIDC4AG038260	TraesCS2D01G336500					Eucgr.I00192	Glyma.15G254000	Gorai.007G017500	Cotton_A_15893	POPTR_0019s13140.1
											Bradi4g43020	LOC_Os11g05614	Sobic.009G143700			AET7Gv20495800	TRIDC4AG062360	TraesCS2D01G354700					Eucgr.I00193	Glyma.08G173400	Gorai.001G178800	Cotton_A_16296	POPTR_0009s05690.1
											Bradi4g43330	LOC_Os11g07700	Sobic.009G154300			AET7Gv20517700	TRIDC4AG062370	TraesCS2D01G361500					Eucgr.I00213	Glyma.06G014900	Gorai.007G031300	Cotton_A_16773	POPTR_0011s12400.1
											Bradi4g43346	LOC_Os11g08210	Sobic.009G231600			AET7Gv20523000	TRIDC4AG062440	TraesCS2D01G378800					Eucgr.I00583	Glyma.04G014900	Gorai.007G038100	Cotton_A_16813	POPTR_0007s02050.1
											Bradi4g43995	LOC_Os11g31330	Sobic.009G245500			AET7Gv20524100	TRIDC4AG062470	TraesCS2D01G382800					Eucgr.I00587	Glyma.08G161300	Gorai.007G043900	Cotton_A_17125	POPTR_0001s41460.1
											Bradi4g44000	LOC_Os11g31340	Sobic.010G000100			AET7Gv20607400	TRIDC4AG070440	TraesCS2D01G460000					Eucgr.I01494	Glyma.15G266500	Gorai.007G048000	Cotton_A_17275	POPTR_0017s04800.1
											Bradi5g10640	LOC_Os11g31360	Sobic.010G002900			AET7Gv20644900	TRIDC4AG072000	TraesCS2D01G462900					Eucgr.I01940	Glyma.19G259500	Gorai.007G065300	Cotton_A_17362	POPTR_0007s01350.1
											Bradi5g11247	LOC_Os11g31380	Sobic.010G022400			AET7Gv20699300	TRIDC4BG011130	TraesCS2D01G567000					Eucgr.I01958	Glyma.19G259700	Gorai.007G075300	Cotton_A_18089	POPTR_0011s05740.1
											Bradi5g12407	LOC_Os11g45950	Sobic.010G090800			AET7Gv20748800	TRIDC4BG015250	TraesCS2D01G568000					Eucgr.I02366	Glyma.16G019400	Gorai.007G079900	Cotton_A_18123	POPTR_0004s04900.1
											Bradi5g13300	LOC_Os12g03040	Sobic.010G090850			AET7Gv20763500	TRIDC4BG031510	TraesCS2D01G576200					Eucgr.I02571	Glyma.07G050600	Gorai.007G112500	Cotton_A_18125	POPTR_0005s24750.1
											Bradi5g13450	LOC_Os12g03050	Sobic.010G111800			AET7Gv20788100	TRIDC4BG031550	TraesCS2D01G576300					Eucgr.I02578	Glyma.12G003200	Gorai.007G114400	Cotton_A_01813	POPTR_0002s03830.1
											Bradi5g13816	LOC_Os12g04230	Sobic.010G155000			AET7Gv20792500	TRIDC4BG042540	TraesCS2D01G576400					Eucgr.I02695	Glyma.09G233600	Gorai.007G114500	Cotton_A_18426	POPTR_0006s15740.1
											Bradi5g14736	LOC_Os12g05990	Sobic.010G155100			AET7Gv20811200	TRIDC4BG053980	TraesCS2D01G576500					Eucgr.J00505	Glyma.20G175500	Gorai.001G231400	Cotton_A_19848	POPTR_0006s15740.1
											Bradi5g14952	LOC_Os12g07790	Sobic.010G168500			AET7Gv20826100	TRIDC4BG055130	TraesCS3A01G077900					Eucgr.J00508	Glyma.10G216400	Gorai.007G147300	Cotton_A_20638	POPTR_0010s23650.1
											Bradi5g15230	LOC_Os12g22630	Sobic.010G227300			AET7Gv20851700	TRIDC4BG055140	TraesCS3A01G078400					Eucgr.J00509	Glyma.17G138100	Gorai.007G188800	Cotton_A_20658	POPTR_0008s03170.1
											Bradi5g15587	LOC_Os12g22940	Sobic.010G273700			AET7Gv20905600	TRIDC4BG055150	TraesCS3A01G107400					Eucgr.J00511	Glyma.05G055900	Gorai.007G196400	Cotton_A_21002	POPTR_0007s03840.1
											Bradi5g16917	LOC_Os12g23090				AET7Gv21135700	TRIDC4BG055160	TraesCS3A01G113300					Eucgr.J00512	Glyma.12G004900	Gorai.007G267700	Cotton_A_22700	POPTR_0005s06040.1
											Bradi5g18044	LOC_Os12g29330				AET7Gv21137400	TRIDC4BG055180	TraesCS3A01G157600					Eucgr.J00513	Glyma.09G231700	Gorai.007G267900	Cotton_A_23128	POPTR_0015s11420.1
											Bradi5g21010	LOC_Os12g41680				AET7Gv21320300	TRIDC4BG058810	TraesCS3A01G162900					Eucgr.J00514	Glyma.06G318900	Gorai.007G323900	Cotton_A_23892	POPTR_0001s33260.1
											Bradi5g21983	LOC_Os12g43530				AET7Gv21341100	TRIDC4BG062670	TraesCS3A01G176500					Eucgr.J00516	Glyma.04G119500	Gorai.008G014700	Cotton_A_23920	POPTR_0017s09030.1
											Bradi5g27467	Ak068153				AET7Gv21361600	TRIDC5AG007610	TraesCS3A01G245900					Eucgr.J00517	Glyma.16G130200	Gorai.008G038800	Cotton_A_24225	POPTR_0003s16490.1
												AK107407				AET7Gv21362000	TRIDC5AG021570	TraesCS3A01G247500					Eucgr.J00518	Glyma.02G050100	Gorai.008G063600	Cotton_A_01943	POPTR_0001s13380.1
												AK108080					TRIDC5AG024070	TraesCS3A01G269900					Eucgr.J00519	Glyma.11G075400	Gorai.008G130300	Cotton_A_24792	POPTR_0012s10530.1
												AK071020					TRIDC5AG024080	TraesCS3A01G336300					Eucgr.J00520	Glyma.01G167900	Gorai.001G254300	Cotton_A_24793	POPTR_0004s11840.1
												AK062952					TRIDC5AG036350	TraesCS3A01G339600					Eucgr.J00521		Gorai.008G155200	Cotton_A_24794	POPTR_0012s03100.1
												AK109860					TRIDC5AG038530	TraesCS3A01G375400					Eucgr.J00531		Gorai.008G179900	Cotton_A_24945	POPTR_0012s03130.1
												AK063943					TRIDC5AG041100	TraesCS3A01G377700					Eucgr.J00940		Gorai.008G186300	Cotton_A_25050	POPTR_0014s10370.1
												AK102902					TRIDC5AG041500	TraesCS3A01G387500					Eucgr.J01038		Gorai.008G194400	Cotton_A_25101	POPTR_0012s03120.1
												AK069733					TRIDC5AG043610	TraesCS3A01G403300					Eucgr.J02254		Gorai.008G197500	Cotton_A_25115	POPTR_0019s04710.1
												AK069423					TRIDC5AG049910	TraesCS3A01G406000					Eucgr.K01061		Gorai.008G227800	Cotton_A_25243	POPTR_0013s05110.1
												AK072275					TRIDC5AG051630	TraesCS3A01G438900					Eucgr.K01228		Gorai.008G236400	Cotton_A_25450	POPTR_0016s07680.1
												AK068393					TRIDC5AG051640	TraesCS3A01G471300					Eucgr.K01471		Gorai.008G259700	Cotton_A_26263	POPTR_0016s07690.1
												AK064178					TRIDC5AG059630	TraesCS3A01G485400					Eucgr.K01472		Gorai.008G261400		POPTR_0006s22580.1
												AK288271					TRIDC5AG059640	TraesCS3A01G485500					Eucgr.K02205		Gorai.009G028900		POPTR_0097s00210.1
												AK287632					TRIDC5AG059650	TraesCS3A01G486500					Eucgr.K02225				POPTR_0017s08490.1
												AK119495					TRIDC5AG066970	TraesCS3B01G092800					Eucgr.K02303				POPTR_0011s11600.1
																	TRIDC5AG070010	TraesCS3B01G092900					Eucgr.K03256				POPTR_0001s40680.1
																	TRIDC5AG071200	TraesCS3B01G093300					Eucgr.L01867				POPTR_0017s12210.1
																	TRIDC5AG071210	TraesCS3B01G126200					Eucgr.L01924				POPTR_0015s02170.1
																	TRIDC5AG071230	TraesCS3B01G184300					Eucgr.L01925				POPTR_0012s01610.1
																	TRIDC5AG073920	TraesCS3B01G184500					Eucgr.L02201				POPTR_0006s24740.1
																	TRIDC5BG009050	TraesCS3B01G194000					Eucgr.L02202				POPTR_0004s10720.1
																	TRIDC5BG022160	TraesCS3B01G208300					Eucgr.L02499				POPTR_0005s08440.1
																	TRIDC5BG025260	TraesCS3B01G271900					Eucgr.L02501				POPTR_0014s16160.1
																	TRIDC5BG025270	TraesCS3B01G273600					Eucgr.L02674				POPTR_0007s04250.1
																	TRIDC5BG038340	TraesCS3B01G303800					Eucgr.L02683				POPTR_0003s01720.1
																	TRIDC5BG040590	TraesCS3B01G367100					Eucgr.L02695				POPTR_0001s21440.1
																	TRIDC5BG045360	TraesCS3B01G367400					Eucgr.L02867				POPTR_0005s06510.1
																	TRIDC5BG047620	TraesCS3B01G371200					Eucgr.L03347
																	TRIDC5BG053620	TraesCS3B01G407600
																	TRIDC5BG053690	TraesCS3B01G410500
																	TRIDC5BG055970	TraesCS3B01G421300
																	TRIDC5BG055980	TraesCS3B01G436900
																	TRIDC5BG063800	TraesCS3B01G439600
																	TRIDC5BG063830	TraesCS3B01G446100
																	TRIDC5BG063840	TraesCS3B01G472800
																	TRIDC5BG072170	TraesCS3B01G533100
																	TRIDC6AG000490	TraesCS3B01G533200
																	TRIDC6AG007040	TraesCS3B01G534500
																	TRIDC6AG014100	TraesCS3B01G599700
																	TRIDC6AG020020	TraesCS3B01G599900
																	TRIDC6AG032360	TraesCS3B01G600000
																	TRIDC6AG036620	TraesCS3D01G078500
																	TRIDC6AG046230	TraesCS3D01G078900
																	TRIDC6AG056340	TraesCS3D01G109400
																	TRIDC6AG056350	TraesCS3D01G165200
																	TRIDC6AG059650	TraesCS3D01G170000
																	TRIDC6BG010020	TraesCS3D01G183900
																	TRIDC6BG019590	TraesCS3D01G243900
																	TRIDC6BG038730	TraesCS3D01G245500
																	TRIDC6BG043490	TraesCS3D01G269200
																	TRIDC6BG053930	TraesCS3D01G269600
																	TRIDC6BG065810	TraesCS3D01G329300
																	TRIDC6BG065820	TraesCS3D01G333100
																	TRIDC6BG065840	TraesCS3D01G367900
																	TRIDC7AG000030	TraesCS3D01G370800
																	TRIDC7AG000780	TraesCS3D01G381900
																	TRIDC7AG007420	TraesCS3D01G398200
																	TRIDC7AG007440	TraesCS3D01G401200
																	TRIDC7AG007450	TraesCS3D01G406800
																	TRIDC7AG018690	TraesCS3D01G431700
																	TRIDC7AG018700	TraesCS3D01G467000
																	TRIDC7AG023550	TraesCS3D01G480700
																	TRIDC7AG024270	TraesCS3D01G480900
																	TRIDC7AG026230	TraesCS3D01G481900
																	TRIDC7AG031770	TraesCS3D01G535500
																	TRIDC7AG034230	TraesCS4A01G065000
																	TRIDC7AG039360	TraesCS4A01G130600
																	TRIDC7AG041760	TraesCS4A01G131000
																	TRIDC7AG042610	TraesCS4A01G213100
																	TRIDC7AG044390	TraesCS4A01G219700
																	TRIDC7AG044650	TraesCS4A01G242700
																	TRIDC7AG045670	TraesCS4A01G419900
																	TRIDC7AG047140	TraesCS4A01G420000
																	TRIDC7AG048760	TraesCS4A01G420100
																	TRIDC7AG049970	TraesCS4A01G420200
																	TRIDC7AG064780	TraesCS4A01G420900
																	TRIDC7AG064940	TraesCS4A01G421000
																	TRIDC7AG076230	TraesCS4A01G421100
																	TRIDC7AG076960	TraesCS4A01G421200
																	TRIDC7AG077190	TraesCS4A01G421300
																	TRIDC7AG078470	TraesCS4A01G486200
																	TRIDC7AG078490	TraesCS4A01G499900
																	TRIDC7AG078510	TraesCS4B01G069400
																	TRIDC7BG000610	TraesCS4B01G072400
																	TRIDC7BG008180	TraesCS4B01G098200
																	TRIDC7BG013970	TraesCS4B01G102700
																	TRIDC7BG014950	TraesCS4B01G132500
																	TRIDC7BG015860	TraesCS4B01G173600
																	TRIDC7BG016280	TraesCS4B01G174000
																	TRIDC7BG016820	TraesCS4B01G242600
																	TRIDC7BG022770	TraesCS4B01G320300
																	TRIDC7BG025440	TraesCS4B01G328600
																	TRIDC7BG030780	TraesCS4B01G328700
																	TRIDC7BG031450	TraesCS4B01G328800
																	TRIDC7BG033770	TraesCS4B01G328900
																	TRIDC7BG035620	TraesCS4B01G329100
																	TRIDC7BG036050	TraesCS4B01G350600
																	TRIDC7BG037600	TraesCS4B01G384700
																	TRIDC7BG038560	TraesCS4D01G071200
																	TRIDC7BG040550	TraesCS4D01G094400
																	TRIDC7BG043820	TraesCS4D01G099300
																	TRIDC7BG057590	TraesCS4D01G099900
																	TRIDC7BG058300	TraesCS4D01G127300
																	TRIDC7BG073110	TraesCS4D01G175700
																	TRIDC7BG073900	TraesCS4D01G176000
																	TRIDC7BG073940	TraesCS4D01G242000
																	TRIDC7BG075200	TraesCS4D01G316800
																		TraesCS4D01G325700
																		TraesCS4D01G325800
																		TraesCS4D01G345300
																		TraesCS5A01G049100
																		TraesCS5A01G099000
																		TraesCS5A01G127200
																		TraesCS5A01G143100
																		TraesCS5A01G143200
																		TraesCS5A01G220900
																		TraesCS5A01G228000
																		TraesCS5A01G245900
																		TraesCS5A01G271500
																		TraesCS5A01G275900
																		TraesCS5A01G291200
																		TraesCS5A01G339600
																		TraesCS5A01G353500
																		TraesCS5A01G411700
																		TraesCS5A01G411800
																		TraesCS5A01G411900
																		TraesCS5A01G467300
																		TraesCS5A01G468300
																		TraesCS5A01G491700
																		TraesCS5A01G500400
																		TraesCS5A01G500500
																		TraesCS5A01G500600
																		TraesCS5A01G500700
																		TraesCS5A01G519300
																		TraesCS5B01G054200
																		TraesCS5B01G104200
																		TraesCS5B01G126300
																		TraesCS5B01G141900
																		TraesCS5B01G142100
																		TraesCS5B01G226800
																		TraesCS5B01G243300
																		TraesCS5B01G275200
																		TraesCS5B01G290200
																		TraesCS5B01G338400
																		TraesCS5B01G338700
																		TraesCS5B01G356000
																		TraesCS5B01G356100
																		TraesCS5B01G415400
																		TraesCS5B01G415600
																		TraesCS5B01G415700
																		TraesCS5B01G480900
																		TraesCS5B01G550800
																		TraesCS5D01G059700
																		TraesCS5D01G111300
																		TraesCS5D01G134800
																		TraesCS5D01G148800
																		TraesCS5D01G148900
																		TraesCS5D01G239600
																		TraesCS5D01G279100
																		TraesCS5D01G283200
																		TraesCS5D01G298600
																		TraesCS5D01G344100
																		TraesCS5D01G360700
																		TraesCS5D01G360800
																		TraesCS5D01G420800
																		TraesCS5D01G421000
																		TraesCS5D01G421100
																		TraesCS5D01G472600
																		TraesCS5D01G481200
																		TraesCS5D01G537600
																		TraesCS6A01G003800
																		TraesCS6A01G051700
																		TraesCS6A01G057400
																		TraesCS6A01G065600
																		TraesCS6A01G065700
																		TraesCS6A01G108300
																		TraesCS6A01G146100
																		TraesCS6A01G208900
																		TraesCS6A01G237900
																		TraesCS6A01G299500
																		TraesCS6A01G299600
																		TraesCS6A01G307200
																		TraesCS6A01G378500
																		TraesCS6A01G378600
																		TraesCS6A01G392900
																		TraesCS6A01G406700
																		TraesCS6B01G033000
																		TraesCS6B01G075200
																		TraesCS6B01G088700
																		TraesCS6B01G237900
																		TraesCS6B01G286200
																		TraesCS6B01G323600
																		TraesCS6B01G323700
																		TraesCS6B01G329200
																		TraesCS6B01G335700
																		TraesCS6B01G416300
																		TraesCS6B01G416400
																		TraesCS6B01G416500
																		TraesCS6B01G433100
																		TraesCS6B01G451300
																		TraesCS6D01G059300
																		TraesCS6D01G096300
																		TraesCS6D01G135400
																		TraesCS6D01G140200
																		TraesCS6D01G192400
																		TraesCS6D01G220600
																		TraesCS6D01G266000
																		TraesCS6D01G279400
																		TraesCS6D01G279500
																		TraesCS6D01G286300
																		TraesCS6D01G362800
																		TraesCS6D01G362900
																		TraesCS6D01G390200
																		TraesCS7A01G000300
																		TraesCS7A01G008800
																		TraesCS7A01G068000
																		TraesCS7A01G068200
																		TraesCS7A01G068300
																		TraesCS7A01G106300
																		TraesCS7A01G152400
																		TraesCS7A01G152500
																		TraesCS7A01G189200
																		TraesCS7A01G194700
																		TraesCS7A01G204300
																		TraesCS7A01G204700
																		TraesCS7A01G208200
																		TraesCS7A01G209100
																		TraesCS7A01G209200
																		TraesCS7A01G209300
																		TraesCS7A01G209400
																		TraesCS7A01G209500
																		TraesCS7A01G247600
																		TraesCS7A01G263100
																		TraesCS7A01G299600
																		TraesCS7A01G305200
																		TraesCS7A01G317100
																		TraesCS7A01G318500
																		TraesCS7A01G326000
																		TraesCS7A01G334800
																		TraesCS7A01G349500
																		TraesCS7A01G357500
																		TraesCS7A01G375300
																		TraesCS7A01G464100
																		TraesCS7A01G464800
																		TraesCS7A01G549000
																		TraesCS7A01G569100
																		TraesCS7A01G569300
																		TraesCS7B01G004900
																		TraesCS7B01G056300
																		TraesCS7B01G077700
																		TraesCS7B01G094000
																		TraesCS7B01G100300
																		TraesCS7B01G111300
																		TraesCS7B01G111400
																		TraesCS7B01G111500
																		TraesCS7B01G111900
																		TraesCS7B01G115400
																		TraesCS7B01G116200
																		TraesCS7B01G116300
																		TraesCS7B01G116400
																		TraesCS7B01G143900
																		TraesCS7B01G160900
																		TraesCS7B01G187600
																		TraesCS7B01G196900
																		TraesCS7B01G205600
																		TraesCS7B01G219400
																		TraesCS7B01G226600
																		TraesCS7B01G233300
																		TraesCS7B01G246300
																		TraesCS7B01G252100
																		TraesCS7B01G270300
																		TraesCS7B01G364600
																		TraesCS7B01G365300
																		TraesCS7B01G461700
																		TraesCS7B01G472200
																		TraesCS7B01G472600
																		TraesCS7B01G481400
																		TraesCS7B01G481500
																		TraesCS7B01G489500
																		TraesCS7B01G499400
																		TraesCS7D01G000200
																		TraesCS7D01G008500
																		TraesCS7D01G034000
																		TraesCS7D01G062100
																		TraesCS7D01G062300
																		TraesCS7D01G062400
																		TraesCS7D01G062600
																		TraesCS7D01G063300
																		TraesCS7D01G100400
																		TraesCS7D01G154200
																		TraesCS7D01G174400
																		TraesCS7D01G189900
																		TraesCS7D01G196300
																		TraesCS7D01G205200
																		TraesCS7D01G207400
																		TraesCS7D01G210600
																		TraesCS7D01G210900
																		TraesCS7D01G211300
																		TraesCS7D01G211400
																		TraesCS7D01G246100
																		TraesCS7D01G263800
																		TraesCS7D01G283800
																		TraesCS7D01G295100
																		TraesCS7D01G302000
																		TraesCS7D01G314000
																		TraesCS7D01G315100
																		TraesCS7D01G322700
																		TraesCS7D01G329200
																		TraesCS7D01G342300
																		TraesCS7D01G348100
																		TraesCS7D01G365200
																		TraesCS7D01G371800
																		TraesCS7D01G451700
																		TraesCS7D01G452500
																		TraesCS7D01G535300
																		TraesCS7D01G543400
																		TraesCS7D01G543500
																		TraesCSU01G119900
																		TraesCSU01G120000
																		TraesCSU01G135000
																		TraesCSU01G137200
																		TraesCSU01G163300
																		TraesCSU01G168500
																		TraesCSU01G174800
																		TraesCSU01G230600
																		TraesCSU01G215800
