# Supplementary material for: Evolutionary Divergence and Biased Expression of NAC Transcription Factors in Hexaploid Bread Wheat (Triticum aestivum L.)
Source: Plants (Basel). 2021 Feb 17;10(2):382. doi: 10.3390/plants10020382 (PMC7922369; doi:10.3390/plants10020382)
Supplement: Supplementary file 1 [file plants-10-00382-s001.zip › Supplementary Files/Table S10.xls]

## Sheet: Table S10
Table S10. Sub-functionalization of TaNACs under powdery stress.
Groups	Gene ID	Non_1	Non_2	Non_3	Powdery24h_1	Powdery24h_2	Powdery24h_3	Powdery48h_1	Powdery48h_2	Powdery48h_3	Powdery72h_1	Powdery72h_2	Powdery72h_3
Group1	TraesCS2A01G102000	5.02398	16.6312	13.1766	10.2256	9.12977	7.83886	22.1771	4.61407	3.29616	4.79454	1.90055	7.36714
	TraesCS2B01G119100	10.2037	15.5274	9.64538	6.48413	4.54212	5.068	24.8567	4.97622	4.67684	7.03009	3.12943	16.321
	TraesCS2D01G101400	5.37199	16.7773	12.6279	7.93157	6.09453	4.61017	24.2411	5.73037	3.02994	5.07612	2.83863	10.6933
Group2	TraesCS3A01G375400	4.11428	3.60137	2.72721	1.04889	1.84141	1.71787	5.1409	1.42348	1.66035	2.22965	2.53834	4.37754
	TraesCS3B01G407600	0.596627	0.94459	0.990564	0.369585	0	0.406262	0.710703	0.381269	0.170484	0.625857	0.441366	0.301539
	TraesCS3D01G367900	0.787622	1.27606	0.979239	0.989499	0.859725	0.903221	0.312691	0	0	1.48171	0.190396	1.32218
Group3	TraesCS3A01G438900	4.54971	8.53816	6.16489	2.95497	2.39081	2.06997	5.05299	3.2138	2.78487	2.68459	2.32936	2.93023
	TraesCS3B01G472800	10.1376	12.863	9.40689	9.4782	5.52016	4.86074	10.5892	5.5236	4.03065	6.22506	4.27257	7.67984
	TraesCS3D01G431700	9.94424	16.3312	12.7522	8.97203	6.92638	4.47169	14.6363	7.43441	5.04417	7.69638	4.58476	8.04878
Group4	TraesCS5A01G291200	17.91	40.6252	27.0011	9.93747	9.6719	9.98921	30.8334	16.711	15.4661	31.3565	14.737	13.499
	TraesCS5B01G290200	45.9836	62.1817	45.9814	19.4192	24.6029	21.3577	50.7281	27.3783	32.7996	53.5082	27.6434	35.793
	TraesCS5D01G298600	8.62137	20.4429	14.7142	2.13461	6.22243	6.58876	23.5509	9.6304	15.8741	15.3351	8.93089	10.5949
Group5	TraesCS6A01G057400	0.983229	3.30737	2.27337	12.5554	8.69907	4.66563	2.59325	1.59788	2.22968	5.2423	4.26612	3.67149
	TraesCS6B01G075200	2.18339	6.66549	3.06855	22.6967	16.3519	11.4086	2.43128	1.69046	1.654	2.24536	3.83022	3.36823
	TraesCS6D01G059300	0.666738	3.76391	2.05367	15.0143	10.837	6.70738	1.27042	0.397688	1.6281	1.69061	1.42016	2.89972
Group6	TraesCS7A01G318500	4.33631	4.82483	5.85855	3.98329	3.67647	2.71048	2.46462	1.26649	2.49572	3.84799	2.30315	3.58088
	TraesCS7B01G219400	4.50755	5.68564	3.2681	1.25078	2.67005	2.59544	3.26239	2.00443	2.29522	3.23544	2.96719	4.55746
	TraesCS7D01G315100	3.75246	6.56672	5.27014	1.48929	2.49307	2.38402	4.17484	3.48485	3.28376	2.25945	4.30778	4.3128
Group7	TraesCS7A01G208200	1.55466	0.688168	0.619682	1.96221	0.545658	0.695608	1.98456	1.65521	2.8567	3.76332	3.40566	0.851924
	TraesCS7B01G115400	0.749552	0.125574	0.590403	0.918467	1.52481	1.14513	1.38656	2.09363	1.83304	1.65298	1.98218	0.709498
	TraesCS7D01G210600	0.93934	0.570709	0.852805	0.969774	1.11072	0.954671	1.2883	2.09795	1.90898	4.06874	2.13786	1.00514
