# Supplementary material for: Evolutionary Divergence and Biased Expression of NAC Transcription Factors in Hexaploid Bread Wheat (Triticum aestivum L.)
Source: Plants (Basel). 2021 Feb 17;10(2):382. doi: 10.3390/plants10020382 (PMC7922369; doi:10.3390/plants10020382)
Supplement: Supplementary file 1 [file plants-10-00382-s001.zip › Supplementary Files/Table S11.xls]

## Sheet: Table S11
Table S11. Sub-functionalization of TaNACs under Stripe stress.
Groups	Gene ID	Non_1	Non_2	Non_3	Stripe24h_1	Stripe24h_2	Stripe24h_3	Stripe48h_1	Stripe48h_2	Stripe48h_3	Stripe72h_1	Stripe72h_2	Stripe72h_3
Group1	TraesCS2A01G101900	2.26774	9.25937	11.6507	46.8825	22.4914	33.0881	2.17907	1.90839	0.795851	0	0.488034	0.868784
	TraesCS2B01G119000	3.1603	6.12502	4.84827	27.8778	15.8721	10.8621	0.531335	0.663473	0.396389	0.096244	0.136235	0
	TraesCS2D01G101300	0.337701	0.976402	0.921103	3.66277	1.07222	2.15209	0.106407	0.091336	0.112792	0	0.210017	0.197766
Group2	TraesCS2A01G102000	5.02398	16.6312	13.1766	75.0271	47.1249	43.5298	0.640414	0.75916	0	0.458996	0.631213	0.661217
	TraesCS2B01G119100	10.2037	15.5274	9.64538	42.9585	32.3848	19.7483	1.6097	2.18376	0.682464	1.11735	1.6772	1.5248
	TraesCS2D01G101400	5.37199	16.7773	12.6279	78.6732	46.3733	29.3312	1.14683	2.05197	0	2.4477	0.268698	0.592166
Group3	TraesCS3A01G339600	2.83308	2.15552	1.56723	6.24614	2.09637	6.72787	0.259778	1.0036	0	0	0	0
	TraesCS3B01G371200	25.1258	13.6756	11.253	73.7166	56.0187	50.2551	2.74887	10.6401	4.00789	4.50543	5.78106	7.1269
	TraesCS3D01G333100	11.7243	6.57528	5.74827	35.3017	22.2725	20.395	0.64146	6.58781	1.57191	2.9118	2.71545	1.82851
Group4	TraesCS3A01G406000	49.2986	37.7934	28.3181	84.3606	70.8386	98.9129	15.0814	14.8672	16.589	15.5857	13.1298	15.1895
	TraesCS3B01G439600	31.3222	42.0983	33.9474	71.9113	54.8888	68.7156	36.4829	24.9545	20.0227	22.4853	15.9863	17.4646
	TraesCS3D01G401200	49.0061	42.6404	35.9217	129.793	85.9252	174.484	18.7877	21.8985	16.9966	18.2676	20.3339	20.6796
Group5	TraesCS3A01G438900	4.54971	8.53816	6.16489	12.2307	13.4536	20.1548	6.15766	6.70761	7.57974	5.27582	5.54839	6.7928
	TraesCS3B01G472800	10.1376	12.863	9.40689	32.245	39.3097	43.5268	8.4079	9.16644	8.85772	7.34367	9.76086	12.1375
	TraesCS3D01G431700	9.94424	16.3312	12.7522	63.6406	58.3805	63.8468	4.94315	7.17451	6.52246	11.5594	10.5465	13.1006
Group6	TraesCS5A01G291200	17.91	40.6252	27.0011	284.424	198.242	127.748	9.15518	19.1222	18.1136	34.4235	27.0848	22.3485
	TraesCS5B01G290200	45.9836	62.1817	45.9814	280.19	250.54	190.425	16.6005	35.7568	36.5237	52.8881	56.583	38.9649
	TraesCS5D01G298600	8.62137	20.4429	14.7142	103.986	83.022	57.7749	14.1691	23.2963	14.406	24.6764	26.3182	17.364
Group7	TraesCS6A01G057400	0.983229	3.30737	2.27337	4.78629	5.59446	6.3672	4.89146	2.83568	5.8707	6.7376	4.27789	7.97835
	TraesCS6B01G075200	2.18339	6.66549	3.06855	2.60626	4.67738	6.87328	6.13527	7.45452	12.6996	7.7559	6.12638	9.6058
	TraesCS6D01G059300	0.666738	3.76391	2.05367	3.6563	1.61976	1.91708	5.26838	5.65242	1.92649	4.65461	3.08057	4.90233
Group8	TraesCS7A01G263100	84.8906	54.8575	69.2394	150.9	106.368	163.006	68.4294	100.154	103.393	82.4376	74.7707	81.4331
	TraesCS7B01G160900	84.7088	62.9423	67.1092	129.264	94.2725	130.13	43.3508	58.008	60.8789	77.0575	77.8996	81.1365
	TraesCS7D01G263800	122.01	95.3378	105.217	307.443	248.274	264.898	62.1691	111.357	103.627	89.0436	98.2109	88.3196
Group9	TraesCS7A01G318500	4.33631	4.82483	5.85855	6.08496	8.88099	9.62138	3.6849	5.98974	4.16047	5.84551	6.6364	6.49925
	TraesCS7B01G219400	4.50755	5.68564	3.2681	11.0387	9.11772	8.88355	3.79521	4.79844	4.63291	3.67019	4.0055	4.04171
	TraesCS7D01G315100	3.75246	6.56672	5.27014	10.8578	7.4864	11.5051	4.23712	4.09403	3.65438	3.46511	6.26173	5.63092
