# Supplementary material for: Evolutionary Divergence and Biased Expression of NAC Transcription Factors in Hexaploid Bread Wheat (Triticum aestivum L.)
Source: Plants (Basel). 2021 Feb 17;10(2):382. doi: 10.3390/plants10020382 (PMC7922369; doi:10.3390/plants10020382)
Supplement: Supplementary file 1 [file plants-10-00382-s001.zip › Supplementary Files/Table S12.xls]

## Sheet: Table S12
Table S12. Bias expression of TaNACs under biotic stres.
	Stripe			Powdery
	neofunctionalization		Sub-functionalization	neofunctionalization		Sub-functionalization
	up -regulation	down -regulation		up -regulation	down -regulation
A	5	1	9	3	1	7
B	4	0		2	2
D	6	1		3	1
