# Supplementary material for: Evolutionary Divergence and Biased Expression of NAC Transcription Factors in Hexaploid Bread Wheat (Triticum aestivum L.)
Source: Plants (Basel). 2021 Feb 17;10(2):382. doi: 10.3390/plants10020382 (PMC7922369; doi:10.3390/plants10020382)
Supplement: Supplementary file 1 [file plants-10-00382-s001.zip › Supplementary Files/Table S13.xlsx]

## Sheet: Table S13
Table S13. The primers used in this study.
Sequence Name	Primer Name	Primer Sequence (5'-3')
TaNAC290	PF1	ATGGAAGCCTCGCGGTTC
	PR1	TCATGCCCCATATCGCCG
TaNAC140	PF2	ATGATGACGGCAATGGTGAA
	PR2	TCAGAATGGTGGCAAGATTG
TaNAC140-N	PF3	CATATGATGATGACGGCAATGGTGAAGGCCG
	PR3	GAATTCCTTCTTGCCGGGCGCGCGGT
TaNAC140-C	PF4	CATATGGGGTCCCTCAAGTTGGACGAA
	PR4	GAATTCTCAGAATGGTGGCAAGATTGTTTT
TaNAC290-N	PF5	CATATG ATGGAAGCCTCGCGGTTCGG
	PR5	GAATTCGAGCACCGTGCTCAAGAGCGG
TaNAC290-C	PF6	CATATGACCCGCATCGGATTGATCGTCG
	PR6	GAATTCTCATGCCCCATATCGCCGCC
