# Supplementary material for: Evolutionary Divergence and Biased Expression of NAC Transcription Factors in Hexaploid Bread Wheat (Triticum aestivum L.)
Source: Plants (Basel). 2021 Feb 17;10(2):382. doi: 10.3390/plants10020382 (PMC7922369; doi:10.3390/plants10020382)
Supplement: Supplementary file 1 [file plants-10-00382-s001.zip › Supplementary Files/Table S2.xlsx]

## Sheet: Table S2
Table S2. The result of HMM searching of high-confidence protein sequences of wheat genome.
Seqence ID	Alignment start	Alignment end	Envelope start	Envelope end	HMM acc	HMM name	Type	HMM start	HMM end	HMM length	Bit score	E-value	Significance	Clan	Predicted active site residues
TraesCS2A01G337300.1	15	239	15	239	PF00244.19	2014-03-03	Domain	1	222	222	349.5	6.3e-105	1	No_clan
TraesCS2A01G337300.2	1	225	1	225	PF00244.19	2014-03-03	Domain	1	222	222	349.8	5.1e-105	1	No_clan
TraesCS2B01G344600.1	15	239	15	239	PF00244.19	2014-03-03	Domain	1	222	222	349.5	6.3e-105	1	No_clan
TraesCS2B01G344600.2	1	225	1	225	PF00244.19	2014-03-03	Domain	1	222	222	349.8	5.1e-105	1	No_clan
TraesCS2D01G325600.1	15	239	15	239	PF00244.19	2014-03-03	Domain	1	222	222	349.5	6.3e-105	1	No_clan
TraesCS2D01G325600.2	1	225	1	225	PF00244.19	2014-03-03	Domain	1	222	222	349.8	5.1e-105	1	No_clan
TraesCS3A01G055600.1	15	239	15	239	PF00244.19	2014-03-03	Domain	1	222	222	351.8	1.2e-105	1	No_clan
TraesCS3A01G055600.2	1	136	1	137	PF00244.19	2014-03-03	Domain	14	146	222	178	1.7e-52	1	No_clan
TraesCS3A01G055600.2	134	171	133	171	PF00244.19	2014-03-03	Domain	185	222	222	54.2	1.2e-14	1	No_clan
TraesCS3B01G068000.1	15	239	15	239	PF00244.19	2014-03-03	Domain	1	222	222	352	1e-105	1	No_clan
TraesCS3B01G068000.2	1	136	1	137	PF00244.19	2014-03-03	Domain	14	146	222	178	1.7e-52	1	No_clan
TraesCS3B01G068000.2	134	171	133	171	PF00244.19	2014-03-03	Domain	185	222	222	54.2	1.2e-14	1	No_clan
TraesCS3B01G068000.3	15	238	15	238	PF00244.19	2014-03-03	Domain	1	222	222	346.1	6.7e-104	1	No_clan
TraesCS3D01G055500.1	15	239	15	239	PF00244.19	2014-03-03	Domain	1	222	222	352.4	8.1e-106	1	No_clan
TraesCS4A01G151000.1	3	135	1	136	PF00244.19	2014-03-03	Domain	20	145	222	165.2	1.4e-48	1	No_clan
TraesCS4A01G151000.1	134	171	133	171	PF00244.19	2014-03-03	Domain	185	222	222	52.8	3.4e-14	1	No_clan
TraesCS4A01G151000.2	14	246	14	246	PF00244.19	2014-03-03	Domain	1	222	222	330.7	3.6e-99	1	No_clan
TraesCS4A01G151000.3	14	242	14	242	PF00244.19	2014-03-03	Domain	1	222	222	340.4	3.8e-102	1	No_clan
TraesCS4A01G167100.1	1	208	1	208	PF00244.19	2014-03-03	Domain	14	222	222	264.4	6.7e-79	1	No_clan
TraesCS4A01G268700.1	14	238	14	238	PF00244.19	2014-03-03	Domain	1	222	222	340.7	3e-102	1	No_clan
TraesCS4A01G268700.2	14	238	14	238	PF00244.19	2014-03-03	Domain	1	222	222	341.1	2.3e-102	1	No_clan
TraesCS4B01G045500.1	14	162	14	163	PF00244.19	2014-03-03	Domain	1	146	222	193.6	2.9e-57	1	No_clan
TraesCS4B01G045500.1	161	197	160	197	PF00244.19	2014-03-03	Domain	186	222	222	51.7	7.1e-14	1	No_clan
TraesCS4B01G045500.2	14	238	14	238	PF00244.19	2014-03-03	Domain	1	222	222	340.7	3e-102	1	No_clan
TraesCS4B01G148900.1	10	230	10	230	PF00244.19	2014-03-03	Domain	1	222	222	292.2	2.1e-87	1	No_clan
TraesCS4B01G148900.2	10	230	10	230	PF00244.19	2014-03-03	Domain	1	222	222	292.1	2.2e-87	1	No_clan
TraesCS4B01G159900.1	14	242	14	242	PF00244.19	2014-03-03	Domain	1	222	222	341.8	1.4e-102	1	No_clan
TraesCS4B01G159900.2	14	242	14	242	PF00244.19	2014-03-03	Domain	1	222	222	341.9	1.3e-102	1	No_clan
TraesCS4B01G159900.3	3	135	1	136	PF00244.19	2014-03-03	Domain	20	145	222	165.2	1.4e-48	1	No_clan
TraesCS4B01G159900.3	134	171	133	171	PF00244.19	2014-03-03	Domain	185	222	222	52.8	3.4e-14	1	No_clan
TraesCS4D01G046400.1	14	162	14	163	PF00244.19	2014-03-03	Domain	1	146	222	193.6	2.9e-57	1	No_clan
TraesCS4D01G046400.1	161	197	160	197	PF00244.19	2014-03-03	Domain	186	222	222	51.7	7.1e-14	1	No_clan
TraesCS4D01G046400.2	14	238	14	238	PF00244.19	2014-03-03	Domain	1	222	222	340.7	3e-102	1	No_clan
TraesCS4D01G155900.1	14	242	14	242	PF00244.19	2014-03-03	Domain	1	222	222	344.5	2.1e-103	1	No_clan
TraesCS4D01G155900.2	3	135	1	136	PF00244.19	2014-03-03	Domain	20	145	222	167.7	2.4e-49	1	No_clan
TraesCS4D01G155900.2	134	171	133	171	PF00244.19	2014-03-03	Domain	185	222	222	52.8	3.4e-14	1	No_clan
TraesCS7A01G295500.1	14	238	14	238	PF00244.19	2014-03-03	Domain	1	222	222	328.8	1.3e-98	1	No_clan
TraesCS7B01G183800.1	16	240	16	240	PF00244.19	2014-03-03	Domain	1	222	222	329.8	6.7e-99	1	No_clan
TraesCS7D01G292400.1	16	240	16	240	PF00244.19	2014-03-03	Domain	1	222	222	329	1.1e-98	1	No_clan
TraesCS2A01G297500.1	221	255	221	257	PF10417.8	1-cysPrx_C	Domain	1	38	40	43.5	1.9e-11	1	No_clan
TraesCS2B01G174400.1	161	200	161	200	PF10417.8	1-cysPrx_C	Domain	1	40	40	44.1	1.2e-11	1	No_clan
TraesCS2B01G313700.1	225	259	225	261	PF10417.8	1-cysPrx_C	Domain	1	38	40	43.5	2e-11	1	No_clan
TraesCS2D01G154300.1	143	182	143	182	PF10417.8	1-cysPrx_C	Domain	1	40	40	45.6	4.1e-12	1	No_clan
TraesCS2D01G154300.2	161	200	161	200	PF10417.8	1-cysPrx_C	Domain	1	40	40	45.5	4.7e-12	1	No_clan
TraesCS2D01G295500.1	203	237	203	239	PF10417.8	1-cysPrx_C	Domain	1	38	40	43.6	1.7e-11	1	No_clan
TraesCS2D01G295500.2	221	255	221	257	PF10417.8	1-cysPrx_C	Domain	1	38	40	43.5	1.9e-11	1	No_clan
TraesCS7B01G072600.1	43	161	23	164	PF13563.5	2_5_RNA_ligase2	Family	25	149	152	33	4.7e-08	1	CL0247
TraesCS7D01G168600.1	43	161	22	164	PF13563.5	2_5_RNA_ligase2	Family	25	149	152	32.6	6e-08	1	CL0247
TraesCS1A01G326900.1	81	237	81	238	PF01257.18	2Fe-2S_thioredx	Family	1	144	145	181.8	5.9e-54	1	CL0172
TraesCS1A01G326900.2	79	235	79	236	PF01257.18	2Fe-2S_thioredx	Family	1	144	145	181.8	5.8e-54	1	CL0172
TraesCS1B01G340300.1	79	235	79	236	PF01257.18	2Fe-2S_thioredx	Family	1	144	145	181.8	5.8e-54	1	CL0172
TraesCS1B01G340300.2	85	241	85	242	PF01257.18	2Fe-2S_thioredx	Family	1	144	145	181.7	6.1e-54	1	CL0172
TraesCS1D01G329000.1	13	169	13	170	PF01257.18	2Fe-2S_thioredx	Family	1	144	145	181	1e-53	1	CL0172
TraesCS1A01G221000.1	80	352	80	352	PF00389.29	2-Hacid_dh	Domain	1	134	134	106.2	9.1e-31	1	CL0325
TraesCS1A01G221000.2	80	225	80	225	PF00389.29	2-Hacid_dh	Domain	1	134	134	102	1.8e-29	1	CL0325
TraesCS1B01G004500.1	64	319	7	320	PF00389.29	2-Hacid_dh	Domain	50	133	134	56.9	1.6e-15	1	CL0325
TraesCS1B01G234300.1	79	351	79	351	PF00389.29	2-Hacid_dh	Domain	1	134	134	105.9	1.1e-30	1	CL0325
TraesCS1B01G234300.2	79	388	79	388	PF00389.29	2-Hacid_dh	Domain	1	134	134	115.3	1.4e-33	1	CL0325
TraesCS1D01G222600.1	79	351	79	351	PF00389.29	2-Hacid_dh	Domain	1	134	134	106.2	8.8e-31	1	CL0325
TraesCS1D01G222600.2	79	388	79	388	PF00389.29	2-Hacid_dh	Domain	1	134	134	115.7	1.1e-33	1	CL0325
TraesCS2A01G028600.1	75	333	68	334	PF00389.29	2-Hacid_dh	Domain	49	133	134	61.2	7.1e-17	1	CL0325
TraesCS2A01G034800.1	48	314	33	315	PF00389.29	2-Hacid_dh	Domain	40	133	134	68.7	3.5e-19	1	CL0325
TraesCS2A01G034900.1	62	320	43	321	PF00389.29	2-Hacid_dh	Domain	50	133	134	69.7	1.8e-19	1	CL0325
TraesCS2A01G035000.1	69	338	63	339	PF00389.29	2-Hacid_dh	Domain	40	133	134	59.3	2.9e-16	1	CL0325
TraesCS2A01G035000.2	69	330	63	339	PF00389.29	2-Hacid_dh	Domain	40	125	134	52.4	3.7e-14	1	CL0325
TraesCS2A01G035000.3	69	331	63	331	PF00389.29	2-Hacid_dh	Domain	40	126	134	54.2	1.1e-14	1	CL0325
TraesCS2A01G035400.1	60	323	47	324	PF00389.29	2-Hacid_dh	Domain	44	133	134	68.2	4.9e-19	1	CL0325
TraesCS2A01G035500.1	60	327	28	328	PF00389.29	2-Hacid_dh	Domain	40	133	134	71.8	3.8e-20	1	CL0325
TraesCS2A01G508900.1	77	386	77	386	PF00389.29	2-Hacid_dh	Domain	1	134	134	112.3	1.2e-32	1	CL0325
TraesCS2B01G041700.1	35	309	16	313	PF00389.29	2-Hacid_dh	Domain	28	128	134	63.3	1.6e-17	1	CL0325
TraesCS2B01G047900.1	48	314	35	315	PF00389.29	2-Hacid_dh	Domain	40	133	134	67	1.2e-18	1	CL0325
TraesCS2B01G048000.1	59	320	43	321	PF00389.29	2-Hacid_dh	Domain	47	133	134	63.9	1.1e-17	1	CL0325
TraesCS2B01G048100.1	69	338	58	339	PF00389.29	2-Hacid_dh	Domain	40	133	134	61.8	4.7e-17	1	CL0325
TraesCS2B01G048500.1	64	330	17	331	PF00389.29	2-Hacid_dh	Domain	41	133	134	68.9	3e-19	1	CL0325
TraesCS2D01G030900.1	35	312	16	315	PF00389.29	2-Hacid_dh	Domain	28	131	134	69.8	1.6e-19	1	CL0325
TraesCS2D01G034000.1	42	317	16	318	PF00389.29	2-Hacid_dh	Domain	32	133	134	70.4	1.1e-19	1	CL0325
TraesCS2D01G034100.1	56	320	35	321	PF00389.29	2-Hacid_dh	Domain	44	133	134	68.7	3.6e-19	1	CL0325
TraesCS2D01G034300.1	69	330	65	339	PF00389.29	2-Hacid_dh	Domain	40	125	134	53.7	1.5e-14	1	CL0325
TraesCS2D01G034300.2	69	331	65	331	PF00389.29	2-Hacid_dh	Domain	40	126	134	55.5	4.1e-15	1	CL0325
TraesCS2D01G034600.1	58	323	12	324	PF00389.29	2-Hacid_dh	Domain	42	133	134	68.3	4.5e-19	1	CL0325
TraesCS2D01G034700.1	60	327	26	328	PF00389.29	2-Hacid_dh	Domain	40	133	134	68.7	3.5e-19	1	CL0325
TraesCS3A01G146800.1	80	389	80	389	PF00389.29	2-Hacid_dh	Domain	1	134	134	113.6	4.7e-33	1	CL0325
TraesCS3A01G146800.2	80	352	80	352	PF00389.29	2-Hacid_dh	Domain	1	134	134	104.2	3.8e-30	1	CL0325
TraesCS3A01G153500.1	8	317	8	318	PF00389.29	2-Hacid_dh	Domain	1	133	134	84.1	6e-24	1	CL0325
TraesCS3B01G180100.1	6	315	6	316	PF00389.29	2-Hacid_dh	Domain	1	133	134	83.8	7.6e-24	1	CL0325
TraesCS3D01G160800.1	8	317	8	318	PF00389.29	2-Hacid_dh	Domain	1	133	134	82	2.8e-23	1	CL0325
TraesCS4B01G066400.1	54	125	48	129	PF00389.29	2-Hacid_dh	Domain	15	82	134	33.5	2.6e-08	1	CL0325
TraesCS4B01G324200.1	6	315	6	316	PF00389.29	2-Hacid_dh	Domain	1	133	134	81.7	3.4e-23	1	CL0325
TraesCS4D01G007200.1	59	357	55	361	PF00389.29	2-Hacid_dh	Domain	14	128	134	61.3	6.7e-17	1	CL0325
TraesCS4D01G007200.2	42	340	38	344	PF00389.29	2-Hacid_dh	Domain	14	128	134	61.5	5.7e-17	1	CL0325
TraesCS5A01G161300.1	85	369	64	374	PF00389.29	2-Hacid_dh	Domain	26	127	134	50.7	1.2e-13	1	CL0325
TraesCS5A01G161300.2	12	301	3	306	PF00389.29	2-Hacid_dh	Domain	21	127	134	51.6	6.5e-14	1	CL0325
TraesCS5A01G496700.1	6	315	6	316	PF00389.29	2-Hacid_dh	Domain	1	133	134	82	2.6e-23	1	CL0325
TraesCS5B01G158700.1	84	366	64	371	PF00389.29	2-Hacid_dh	Domain	25	127	134	51	1e-13	1	CL0325
TraesCS5B01G158700.2	84	369	64	374	PF00389.29	2-Hacid_dh	Domain	25	127	134	51	1.1e-13	1	CL0325
TraesCS5B01G158700.3	10	301	2	306	PF00389.29	2-Hacid_dh	Domain	20	127	134	51.9	5.3e-14	1	CL0325
TraesCS5D01G166200.1	84	366	64	371	PF00389.29	2-Hacid_dh	Domain	25	127	134	51	1e-13	1	CL0325
TraesCS5D01G166200.2	84	369	64	374	PF00389.29	2-Hacid_dh	Domain	25	127	134	50.9	1.1e-13	1	CL0325
TraesCS5D01G166200.3	10	301	2	306	PF00389.29	2-Hacid_dh	Domain	20	127	134	51.9	5.3e-14	1	CL0325
TraesCS6A01G000400.1	33	346	18	356	PF00389.29	2-Hacid_dh	Domain	15	126	134	57.5	9.9e-16	1	CL0325
TraesCS6A01G274900.1	62	357	55	365	PF00389.29	2-Hacid_dh	Domain	15	126	134	46.8	2.1e-12	1	CL0325
TraesCS6B01G004400.1	27	346	18	356	PF00389.29	2-Hacid_dh	Domain	9	126	134	59.2	3e-16	1	CL0325
TraesCS6B01G302400.1	48	345	43	351	PF00389.29	2-Hacid_dh	Domain	15	128	134	48.2	7.4e-13	1	CL0325
TraesCS6B01G302400.2	62	359	57	365	PF00389.29	2-Hacid_dh	Domain	15	128	134	48	8.4e-13	1	CL0325
TraesCS6D01G001700.1	27	346	18	356	PF00389.29	2-Hacid_dh	Domain	9	126	134	59.2	3e-16	1	CL0325
TraesCS6D01G255200.1	62	151	57	276	PF00389.29	2-Hacid_dh	Domain	15	100	134	44.7	8.8e-12	1	CL0325
TraesCS6D01G255200.2	62	359	57	365	PF00389.29	2-Hacid_dh	Domain	15	128	134	48	8.4e-13	1	CL0325
TraesCS7A01G232200.1	61	359	56	363	PF00389.29	2-Hacid_dh	Domain	14	128	134	61.5	5.8e-17	1	CL0325
TraesCS7A01G232200.2	61	151	56	190	PF00389.29	2-Hacid_dh	Domain	14	100	134	56.7	1.8e-15	1	CL0325
TraesCS7A01G496500.1	73	382	73	382	PF00389.29	2-Hacid_dh	Domain	1	134	134	119.4	7.6e-35	1	CL0325
TraesCS7A01G538500.1	68	339	22	340	PF00389.29	2-Hacid_dh	Domain	40	133	134	68.9	3.1e-19	1	CL0325
TraesCS7B01G130600.1	61	359	56	363	PF00389.29	2-Hacid_dh	Domain	14	128	134	61.5	5.8e-17	1	CL0325
TraesCS7B01G130600.2	61	151	56	197	PF00389.29	2-Hacid_dh	Domain	14	100	134	56.6	1.9e-15	1	CL0325
TraesCS7B01G400800.1	72	381	72	381	PF00389.29	2-Hacid_dh	Domain	1	134	134	119.4	7.7e-35	1	CL0325
TraesCS7B01G456600.1	23	339	22	340	PF00389.29	2-Hacid_dh	Domain	2	133	134	73	1.7e-20	1	CL0325
TraesCS7D01G232300.1	61	359	56	363	PF00389.29	2-Hacid_dh	Domain	14	128	134	61.5	5.8e-17	1	CL0325
TraesCS7D01G232300.2	61	151	56	197	PF00389.29	2-Hacid_dh	Domain	14	100	134	56.7	1.8e-15	1	CL0325
TraesCS7D01G483800.1	71	380	71	380	PF00389.29	2-Hacid_dh	Domain	1	134	134	119.4	7.6e-35	1	CL0325
TraesCSU01G226500.1	64	319	7	320	PF00389.29	2-Hacid_dh	Domain	50	133	134	56.9	1.6e-15	1	CL0325
TraesCS1A01G185300.1	148	312	125	315	PF02826.18	2-Hacid_dh_C	Domain	20	175	178	96.5	1e-27	1	CL0063
TraesCS1A01G185300.2	148	312	125	315	PF02826.18	2-Hacid_dh_C	Domain	20	175	178	96.5	1e-27	1	CL0063
TraesCS1A01G221000.1	183	327	182	337	PF02826.18	2-Hacid_dh_C	Domain	2	148	178	160.8	1.9e-47	1	CL0063
TraesCS1B01G004500.1	117	288	117	288	PF02826.18	2-Hacid_dh_C	Domain	1	178	178	161.2	1.5e-47	1	CL0063	predicted_active_site[239,268,286]
TraesCS1B01G193200.1	148	312	125	315	PF02826.18	2-Hacid_dh_C	Domain	20	175	178	96.7	8.9e-28	1	CL0063
TraesCS1B01G193200.2	148	312	125	315	PF02826.18	2-Hacid_dh_C	Domain	20	175	178	96.7	8.9e-28	1	CL0063
TraesCS1B01G234300.1	182	326	181	336	PF02826.18	2-Hacid_dh_C	Domain	2	148	178	161.6	1.1e-47	1	CL0063
TraesCS1B01G234300.2	182	356	181	356	PF02826.18	2-Hacid_dh_C	Domain	2	178	178	206.4	2e-61	1	CL0063	predicted_active_site[306,335,354]
TraesCS1D01G191600.1	149	313	126	316	PF02826.18	2-Hacid_dh_C	Domain	20	175	178	96.7	9e-28	1	CL0063
TraesCS1D01G191600.2	149	313	126	316	PF02826.18	2-Hacid_dh_C	Domain	20	175	178	96.7	8.9e-28	1	CL0063
TraesCS1D01G222600.1	182	326	181	336	PF02826.18	2-Hacid_dh_C	Domain	2	148	178	161.6	1.1e-47	1	CL0063
TraesCS1D01G222600.2	182	356	181	356	PF02826.18	2-Hacid_dh_C	Domain	2	178	178	206.4	2e-61	1	CL0063	predicted_active_site[306,335,354]
TraesCS2A01G028600.1	129	302	129	302	PF02826.18	2-Hacid_dh_C	Domain	1	178	178	174.3	1.3e-51	1	CL0063	predicted_active_site[253,282,300]
TraesCS2A01G034800.1	110	283	110	283	PF02826.18	2-Hacid_dh_C	Domain	1	178	178	170.9	1.6e-50	1	CL0063	predicted_active_site[234,263,281]
TraesCS2A01G034900.1	115	289	115	289	PF02826.18	2-Hacid_dh_C	Domain	1	178	178	168.4	9e-50	1	CL0063	predicted_active_site[240,269,287]
TraesCS2A01G035000.1	132	307	132	307	PF02826.18	2-Hacid_dh_C	Domain	1	178	178	172.1	6.5e-51	1	CL0063	predicted_active_site[258,287,305]
TraesCS2A01G035000.2	132	307	132	307	PF02826.18	2-Hacid_dh_C	Domain	1	178	178	171.9	7.4e-51	1	CL0063	predicted_active_site[258,287,305]
TraesCS2A01G035000.3	132	307	132	307	PF02826.18	2-Hacid_dh_C	Domain	1	178	178	172.3	5.9e-51	1	CL0063	predicted_active_site[258,287,305]
TraesCS2A01G035400.1	119	292	119	292	PF02826.18	2-Hacid_dh_C	Domain	1	178	178	171.6	9.4e-51	1	CL0063	predicted_active_site[243,272,290]
TraesCS2A01G035500.1	123	296	123	296	PF02826.18	2-Hacid_dh_C	Domain	1	178	178	170.4	2.2e-50	1	CL0063	predicted_active_site[247,276,294]
TraesCS2A01G508900.1	179	354	179	354	PF02826.18	2-Hacid_dh_C	Domain	1	178	178	207.2	1.1e-61	1	CL0063	predicted_active_site[304,333,352]
TraesCS2B01G041700.1	110	283	110	283	PF02826.18	2-Hacid_dh_C	Domain	1	178	178	171.1	1.3e-50	1	CL0063	predicted_active_site[234,263,281]
TraesCS2B01G047900.1	110	283	110	283	PF02826.18	2-Hacid_dh_C	Domain	1	178	178	171.7	8.8e-51	1	CL0063	predicted_active_site[234,263,281]
TraesCS2B01G048000.1	115	289	115	289	PF02826.18	2-Hacid_dh_C	Domain	1	178	178	167.5	1.7e-49	1	CL0063	predicted_active_site[240,269,287]
TraesCS2B01G048100.1	132	307	132	307	PF02826.18	2-Hacid_dh_C	Domain	1	178	178	170.8	1.7e-50	1	CL0063	predicted_active_site[258,287,305]
TraesCS2B01G048500.1	126	299	126	299	PF02826.18	2-Hacid_dh_C	Domain	1	178	178	163	4e-48	1	CL0063	predicted_active_site[250,279,297]
TraesCS2D01G030900.1	110	283	110	283	PF02826.18	2-Hacid_dh_C	Domain	1	178	178	171.9	7.6e-51	1	CL0063	predicted_active_site[234,263,281]
TraesCS2D01G034000.1	113	286	113	286	PF02826.18	2-Hacid_dh_C	Domain	1	178	178	168	1.2e-49	1	CL0063	predicted_active_site[237,266,284]
TraesCS2D01G034100.1	115	289	115	289	PF02826.18	2-Hacid_dh_C	Domain	1	178	178	157.5	2e-46	1	CL0063	predicted_active_site[240,269,287]
TraesCS2D01G034300.1	132	307	132	307	PF02826.18	2-Hacid_dh_C	Domain	1	178	178	168.1	1.1e-49	1	CL0063	predicted_active_site[258,287,305]
TraesCS2D01G034300.2	132	307	132	307	PF02826.18	2-Hacid_dh_C	Domain	1	178	178	168.4	8.8e-50	1	CL0063	predicted_active_site[258,287,305]
TraesCS2D01G034600.1	119	292	119	292	PF02826.18	2-Hacid_dh_C	Domain	1	178	178	171.7	8.8e-51	1	CL0063	predicted_active_site[243,272,290]
TraesCS2D01G034700.1	123	296	123	296	PF02826.18	2-Hacid_dh_C	Domain	1	178	178	170.4	2.2e-50	1	CL0063	predicted_active_site[247,276,294]
TraesCS3A01G146800.1	183	357	182	357	PF02826.18	2-Hacid_dh_C	Domain	2	178	178	205.6	3.4e-61	1	CL0063	predicted_active_site[307,336,355]
TraesCS3A01G146800.2	183	327	182	337	PF02826.18	2-Hacid_dh_C	Domain	2	148	178	160.8	1.9e-47	1	CL0063
TraesCS3A01G153500.1	113	286	113	286	PF02826.18	2-Hacid_dh_C	Domain	1	178	178	176.7	2.6e-52	1	CL0063	predicted_active_site[237,266,284]
TraesCS3B01G180100.1	111	284	111	284	PF02826.18	2-Hacid_dh_C	Domain	1	178	178	175.8	4.8e-52	1	CL0063	predicted_active_site[235,264,282]
TraesCS3D01G160800.1	113	286	113	286	PF02826.18	2-Hacid_dh_C	Domain	1	178	178	176	4.1e-52	1	CL0063	predicted_active_site[237,266,284]
TraesCS3D01G160900.1	14	154	7	154	PF02826.18	2-Hacid_dh_C	Domain	33	178	178	151.9	1e-44	1	CL0063	predicted_active_site[105,134,152]
TraesCS4B01G066400.1	136	310	134	311	PF02826.18	2-Hacid_dh_C	Domain	5	177	178	166.6	3.1e-49	1	CL0063
TraesCS4B01G319000.1	15	190	1	193	PF02826.18	2-Hacid_dh_C	Domain	8	175	178	94.6	4.1e-27	1	CL0063
TraesCS4B01G324200.1	111	284	111	284	PF02826.18	2-Hacid_dh_C	Domain	1	178	178	167.4	1.8e-49	1	CL0063	predicted_active_site[235,264,282]
TraesCS4D01G007200.1	153	330	152	331	PF02826.18	2-Hacid_dh_C	Domain	2	177	178	173.7	2.1e-51	1	CL0063
TraesCS4D01G007200.2	136	313	135	314	PF02826.18	2-Hacid_dh_C	Domain	2	177	178	173.9	1.8e-51	1	CL0063
TraesCS4D01G315500.1	130	305	116	308	PF02826.18	2-Hacid_dh_C	Domain	8	175	178	94	6e-27	1	CL0063
TraesCS5A01G161300.1	166	344	164	344	PF02826.18	2-Hacid_dh_C	Domain	3	178	178	138.6	1.2e-40	1	CL0063	predicted_active_site[294,323,342]
TraesCS5A01G161300.2	98	276	96	276	PF02826.18	2-Hacid_dh_C	Domain	3	178	178	139.4	7.2e-41	1	CL0063	predicted_active_site[226,255,274]
TraesCS5A01G493200.1	129	305	116	308	PF02826.18	2-Hacid_dh_C	Domain	7	175	178	95.1	2.9e-27	1	CL0063
TraesCS5A01G496700.1	111	284	111	284	PF02826.18	2-Hacid_dh_C	Domain	1	178	178	166.1	4.4e-49	1	CL0063	predicted_active_site[235,264,282]
TraesCS5B01G158700.1	166	341	164	341	PF02826.18	2-Hacid_dh_C	Domain	3	178	178	117.4	4.2e-34	1	CL0063	predicted_active_site[291,320,339]
TraesCS5B01G158700.2	166	344	164	344	PF02826.18	2-Hacid_dh_C	Domain	3	178	178	137.4	3e-40	1	CL0063	predicted_active_site[294,323,342]
TraesCS5B01G158700.3	98	276	96	276	PF02826.18	2-Hacid_dh_C	Domain	3	178	178	138.1	1.8e-40	1	CL0063	predicted_active_site[226,255,274]
TraesCS5B01G226200.1	1	92	1	92	PF02826.18	2-Hacid_dh_C	Domain	85	178	178	90.3	8.2e-26	1	CL0063	predicted_active_site[43,72,90]
TraesCS5D01G166200.1	166	341	164	341	PF02826.18	2-Hacid_dh_C	Domain	3	178	178	118.9	1.4e-34	1	CL0063	predicted_active_site[291,320,339]
TraesCS5D01G166200.2	166	344	164	344	PF02826.18	2-Hacid_dh_C	Domain	3	178	178	139	9.7e-41	1	CL0063	predicted_active_site[294,323,342]
TraesCS5D01G166200.3	98	276	96	276	PF02826.18	2-Hacid_dh_C	Domain	3	178	178	139.7	5.8e-41	1	CL0063	predicted_active_site[226,255,274]
TraesCS5D01G389600.1	164	323	153	323	PF02826.18	2-Hacid_dh_C	Domain	21	178	178	161.5	1.2e-47	1	CL0063
TraesCS6A01G000400.1	130	322	128	322	PF02826.18	2-Hacid_dh_C	Domain	3	178	178	149.6	5.4e-44	1	CL0063	predicted_active_site[273,302,320]
TraesCS6A01G274900.1	254	333	244	333	PF02826.18	2-Hacid_dh_C	Domain	99	178	178	86.5	1.3e-24	1	CL0063
TraesCS6B01G004400.1	130	322	128	322	PF02826.18	2-Hacid_dh_C	Domain	3	178	178	149.6	5.4e-44	1	CL0063	predicted_active_site[273,302,320]
TraesCS6B01G302400.1	141	319	140	319	PF02826.18	2-Hacid_dh_C	Domain	2	178	178	180.5	1.7e-53	1	CL0063
TraesCS6B01G302400.2	155	333	154	333	PF02826.18	2-Hacid_dh_C	Domain	2	178	178	180.4	1.9e-53	1	CL0063
TraesCS6D01G001700.1	130	322	128	322	PF02826.18	2-Hacid_dh_C	Domain	3	178	178	149.6	5.4e-44	1	CL0063	predicted_active_site[273,302,320]
TraesCS6D01G255200.1	155	322	154	333	PF02826.18	2-Hacid_dh_C	Domain	2	167	178	163.9	2.2e-48	1	CL0063
TraesCS6D01G255200.2	155	333	154	333	PF02826.18	2-Hacid_dh_C	Domain	2	178	178	181.5	8.8e-54	1	CL0063
TraesCS7A01G232200.1	155	333	154	333	PF02826.18	2-Hacid_dh_C	Domain	2	178	178	179.6	3.3e-53	1	CL0063
TraesCS7A01G232200.2	155	264	154	266	PF02826.18	2-Hacid_dh_C	Domain	2	109	178	80.4	9.4e-23	1	CL0063
TraesCS7A01G496500.1	175	350	175	350	PF02826.18	2-Hacid_dh_C	Domain	1	178	178	211.9	4e-63	1	CL0063	predicted_active_site[300,329,348]
TraesCS7A01G538500.1	131	308	131	308	PF02826.18	2-Hacid_dh_C	Domain	1	178	178	181.7	7.4e-54	1	CL0063	predicted_active_site[259,288,306]
TraesCS7B01G130600.1	155	333	154	333	PF02826.18	2-Hacid_dh_C	Domain	2	178	178	179.6	3.3e-53	1	CL0063
TraesCS7B01G130600.2	155	261	154	266	PF02826.18	2-Hacid_dh_C	Domain	2	106	178	78.7	3e-22	1	CL0063
TraesCS7B01G373500.1	14	95	3	98	PF02826.18	2-Hacid_dh_C	Domain	30	105	178	44.5	9.7e-12	1	CL0063
TraesCS7B01G400800.1	174	349	174	349	PF02826.18	2-Hacid_dh_C	Domain	1	178	178	212	3.6e-63	1	CL0063	predicted_active_site[299,328,347]
TraesCS7B01G456600.1	131	308	131	308	PF02826.18	2-Hacid_dh_C	Domain	1	178	178	177.3	1.7e-52	1	CL0063	predicted_active_site[259,288,306]
TraesCS7D01G232300.1	155	333	154	333	PF02826.18	2-Hacid_dh_C	Domain	2	178	178	179.6	3.3e-53	1	CL0063
TraesCS7D01G232300.2	155	264	154	267	PF02826.18	2-Hacid_dh_C	Domain	2	109	178	80.4	9.2e-23	1	CL0063
TraesCS7D01G483800.1	173	348	173	348	PF02826.18	2-Hacid_dh_C	Domain	1	178	178	212	3.6e-63	1	CL0063	predicted_active_site[298,327,346]
TraesCSU01G226500.1	117	288	117	288	PF02826.18	2-Hacid_dh_C	Domain	1	178	178	161.2	1.5e-47	1	CL0063	predicted_active_site[239,268,286]
TraesCS1A01G008400.1	176	265	172	270	PF03171.19	2OG-FeII_Oxy	Domain	5	96	101	79	2.8e-22	1	CL0029
TraesCS1A01G025800.1	213	310	211	311	PF03171.19	2OG-FeII_Oxy	Domain	3	100	101	94.3	4.9e-27	1	CL0029
TraesCS1A01G032600.2	244	288	200	297	PF03171.19	2OG-FeII_Oxy	Domain	41	85	101	21.7	0.00021	1	CL0029
TraesCS1A01G070200.1	207	305	205	305	PF03171.19	2OG-FeII_Oxy	Domain	4	101	101	90.2	9.1e-26	1	CL0029
TraesCS1A01G085800.1	207	310	205	312	PF03171.19	2OG-FeII_Oxy	Domain	5	99	101	91.1	4.9e-26	1	CL0029
TraesCS1A01G089500.1	164	257	157	257	PF03171.19	2OG-FeII_Oxy	Domain	8	101	101	96.6	9.3e-28	1	CL0029
TraesCS1A01G089600.1	164	257	159	257	PF03171.19	2OG-FeII_Oxy	Domain	8	101	101	94.3	4.7e-27	1	CL0029
TraesCS1A01G106200.1	183	312	182	313	PF03171.19	2OG-FeII_Oxy	Domain	2	100	101	62.6	3.5e-17	1	CL0029
TraesCS1A01G126400.1	192	301	191	303	PF03171.19	2OG-FeII_Oxy	Domain	2	99	101	85.3	3e-24	1	CL0029
TraesCS1A01G188200.1	176	257	102	258	PF03171.19	2OG-FeII_Oxy	Domain	22	100	101	65.5	4.6e-18	1	CL0029
TraesCS1A01G188200.2	169	271	167	272	PF03171.19	2OG-FeII_Oxy	Domain	3	100	101	72.1	3.9e-20	1	CL0029
TraesCS1A01G221200.1	211	307	210	309	PF03171.19	2OG-FeII_Oxy	Domain	3	99	101	87.7	5.6e-25	1	CL0029
TraesCS1A01G251400.1	350	431	339	434	PF03171.19	2OG-FeII_Oxy	Domain	10	97	101	21.8	0.00018	1	CL0029
TraesCS1A01G251400.2	351	432	340	435	PF03171.19	2OG-FeII_Oxy	Domain	10	97	101	21.8	0.00018	1	CL0029
TraesCS1A01G251400.3	316	397	305	400	PF03171.19	2OG-FeII_Oxy	Domain	10	97	101	22	0.00017	1	CL0029
TraesCS1A01G263600.1	233	329	230	329	PF03171.19	2OG-FeII_Oxy	Domain	4	101	101	87	9.1e-25	1	CL0029
TraesCS1A01G320000.1	210	300	207	303	PF03171.19	2OG-FeII_Oxy	Domain	6	96	101	77.6	7.9e-22	1	CL0029
TraesCS1A01G320100.1	263	353	259	356	PF03171.19	2OG-FeII_Oxy	Domain	7	97	101	77.8	6.8e-22	1	CL0029
TraesCS1A01G320100.2	211	301	207	304	PF03171.19	2OG-FeII_Oxy	Domain	7	97	101	78.1	5.3e-22	1	CL0029
TraesCS1A01G331300.1	202	296	199	299	PF03171.19	2OG-FeII_Oxy	Domain	4	98	101	76.2	2e-21	1	CL0029
TraesCS1A01G331300.2	137	231	134	234	PF03171.19	2OG-FeII_Oxy	Domain	4	98	101	76.8	1.4e-21	1	CL0029
TraesCS1A01G331400.1	243	337	240	339	PF03171.19	2OG-FeII_Oxy	Domain	4	98	101	77.4	8.8e-22	1	CL0029
TraesCS1A01G331400.2	209	303	206	305	PF03171.19	2OG-FeII_Oxy	Domain	4	98	101	77.6	7.5e-22	1	CL0029
TraesCS1A01G331600.1	34	127	30	130	PF03171.19	2OG-FeII_Oxy	Domain	5	98	101	79.5	2e-22	1	CL0029
TraesCS1A01G334400.1	175	279	174	281	PF03171.19	2OG-FeII_Oxy	Domain	2	99	101	82.5	2.3e-23	1	CL0029
TraesCS1A01G392500.1	171	275	170	277	PF03171.19	2OG-FeII_Oxy	Domain	2	99	101	90.6	7e-26	1	CL0029
TraesCS1A01G392600.1	171	275	170	277	PF03171.19	2OG-FeII_Oxy	Domain	2	99	101	88.9	2.3e-25	1	CL0029
TraesCS1A01G414500.1	181	268	169	271	PF03171.19	2OG-FeII_Oxy	Domain	13	98	101	42.6	6.3e-11	1	CL0029
TraesCS1B01G052600.1	197	285	192	290	PF03171.19	2OG-FeII_Oxy	Domain	7	96	101	78.8	3.2e-22	1	CL0029
TraesCS1B01G088600.1	207	305	205	305	PF03171.19	2OG-FeII_Oxy	Domain	4	101	101	88.3	3.6e-25	1	CL0029
TraesCS1B01G103700.1	207	310	205	312	PF03171.19	2OG-FeII_Oxy	Domain	5	99	101	91.5	3.6e-26	1	CL0029
TraesCS1B01G117400.1	164	257	159	257	PF03171.19	2OG-FeII_Oxy	Domain	8	101	101	96.5	9.8e-28	1	CL0029
TraesCS1B01G117500.1	164	257	159	257	PF03171.19	2OG-FeII_Oxy	Domain	8	101	101	94.3	4.7e-27	1	CL0029
TraesCS1B01G123500.1	183	312	182	313	PF03171.19	2OG-FeII_Oxy	Domain	2	100	101	62.4	4.2e-17	1	CL0029
TraesCS1B01G145600.1	192	299	191	301	PF03171.19	2OG-FeII_Oxy	Domain	2	99	101	85.7	2.4e-24	1	CL0029
TraesCS1B01G196000.1	169	271	167	272	PF03171.19	2OG-FeII_Oxy	Domain	3	100	101	72.8	2.5e-20	1	CL0029
TraesCS1B01G196000.2	176	257	117	258	PF03171.19	2OG-FeII_Oxy	Domain	22	100	101	66	3.1e-18	1	CL0029
TraesCS1B01G234500.1	121	217	120	219	PF03171.19	2OG-FeII_Oxy	Domain	3	99	101	88.8	2.4e-25	1	CL0029
TraesCS1B01G262000.1	151	239	147	242	PF03171.19	2OG-FeII_Oxy	Domain	5	97	101	23.3	6.5e-05	1	CL0029
TraesCS1B01G262000.2	345	432	341	435	PF03171.19	2OG-FeII_Oxy	Domain	6	97	101	22.2	0.00014	1	CL0029
TraesCS1B01G262000.3	344	431	340	434	PF03171.19	2OG-FeII_Oxy	Domain	6	97	101	22.2	0.00013	1	CL0029
TraesCS1B01G274200.1	244	342	242	342	PF03171.19	2OG-FeII_Oxy	Domain	3	101	101	91.3	4.1e-26	1	CL0029
TraesCS1B01G332200.1	210	300	207	303	PF03171.19	2OG-FeII_Oxy	Domain	6	96	101	75.3	4.1e-21	1	CL0029
TraesCS1B01G332300.1	203	293	199	296	PF03171.19	2OG-FeII_Oxy	Domain	7	97	101	74.3	8.4e-21	1	CL0029
TraesCS1B01G345200.1	210	303	206	305	PF03171.19	2OG-FeII_Oxy	Domain	5	98	101	76.6	1.5e-21	1	CL0029
TraesCS1B01G347600.1	175	279	174	281	PF03171.19	2OG-FeII_Oxy	Domain	2	99	101	83	1.5e-23	1	CL0029
TraesCS1B01G420700.1	171	265	170	270	PF03171.19	2OG-FeII_Oxy	Domain	2	89	101	79.5	2e-22	1	CL0029
TraesCS1B01G420800.1	215	319	214	321	PF03171.19	2OG-FeII_Oxy	Domain	2	99	101	87	8.7e-25	1	CL0029
TraesCS1B01G420900.1	172	278	171	280	PF03171.19	2OG-FeII_Oxy	Domain	2	99	101	76.5	1.7e-21	1	CL0029
TraesCS1B01G444600.1	178	268	167	271	PF03171.19	2OG-FeII_Oxy	Domain	12	98	101	38.1	1.6e-09	1	CL0029
TraesCS1B01G444600.2	238	325	227	328	PF03171.19	2OG-FeII_Oxy	Domain	12	98	101	45.3	8.5e-12	1	CL0029
TraesCS1D01G072700.1	207	305	205	305	PF03171.19	2OG-FeII_Oxy	Domain	4	101	101	88.3	3.6e-25	1	CL0029
TraesCS1D01G087300.1	207	308	205	310	PF03171.19	2OG-FeII_Oxy	Domain	5	99	101	91.7	3.1e-26	1	CL0029
TraesCS1D01G098000.1	164	257	159	257	PF03171.19	2OG-FeII_Oxy	Domain	8	101	101	96.5	9.8e-28	1	CL0029
TraesCS1D01G098100.1	164	257	159	257	PF03171.19	2OG-FeII_Oxy	Domain	8	101	101	94.3	4.7e-27	1	CL0029
TraesCS1D01G108800.1	183	312	182	313	PF03171.19	2OG-FeII_Oxy	Domain	2	100	101	60.9	1.2e-16	1	CL0029
TraesCS1D01G127000.1	192	298	191	300	PF03171.19	2OG-FeII_Oxy	Domain	2	99	101	86	1.8e-24	1	CL0029
TraesCS1D01G188100.1	169	271	167	272	PF03171.19	2OG-FeII_Oxy	Domain	3	100	101	72.1	3.9e-20	1	CL0029
TraesCS1D01G222800.1	211	307	210	309	PF03171.19	2OG-FeII_Oxy	Domain	3	99	101	88.1	4.2e-25	1	CL0029
TraesCS1D01G250900.1	152	233	140	236	PF03171.19	2OG-FeII_Oxy	Domain	10	97	101	22.8	8.9e-05	1	CL0029
TraesCS1D01G250900.2	345	426	334	429	PF03171.19	2OG-FeII_Oxy	Domain	10	97	101	21.8	0.00018	1	CL0029
TraesCS1D01G250900.3	344	425	333	428	PF03171.19	2OG-FeII_Oxy	Domain	10	97	101	21.8	0.00018	1	CL0029
TraesCS1D01G263700.1	244	342	242	342	PF03171.19	2OG-FeII_Oxy	Domain	3	101	101	91.3	4.3e-26	1	CL0029
TraesCS1D01G319700.1	218	309	215	311	PF03171.19	2OG-FeII_Oxy	Domain	6	97	101	81.8	3.7e-23	1	CL0029
TraesCS1D01G319800.1	50	140	45	143	PF03171.19	2OG-FeII_Oxy	Domain	7	97	101	77.7	7.2e-22	1	CL0029
TraesCS1D01G333300.1	210	266	207	270	PF03171.19	2OG-FeII_Oxy	Domain	4	59	101	29.9	5.7e-07	1	CL0029
TraesCS1D01G334100.1	2	92	1	95	PF03171.19	2OG-FeII_Oxy	Domain	8	98	101	76.1	2.2e-21	1	CL0029
TraesCS1D01G336900.1	175	279	174	281	PF03171.19	2OG-FeII_Oxy	Domain	2	99	101	82.5	2.3e-23	1	CL0029
TraesCS1D01G400700.1	171	275	170	277	PF03171.19	2OG-FeII_Oxy	Domain	2	99	101	90	1e-25	1	CL0029
TraesCS1D01G400800.1	169	273	168	275	PF03171.19	2OG-FeII_Oxy	Domain	2	99	101	86	1.8e-24	1	CL0029
TraesCS1D01G421900.1	179	266	168	269	PF03171.19	2OG-FeII_Oxy	Domain	12	98	101	45.9	5.6e-12	1	CL0029
TraesCS2A01G025800.1	214	310	212	311	PF03171.19	2OG-FeII_Oxy	Domain	3	100	101	97.4	5.1e-28	1	CL0029
TraesCS2A01G025900.1	241	337	239	338	PF03171.19	2OG-FeII_Oxy	Domain	3	100	101	94.5	4.2e-27	1	CL0029
TraesCS2A01G026500.1	213	309	211	310	PF03171.19	2OG-FeII_Oxy	Domain	3	100	101	89.8	1.2e-25	1	CL0029
TraesCS2A01G026700.1	225	321	223	322	PF03171.19	2OG-FeII_Oxy	Domain	3	100	101	99.1	1.6e-28	1	CL0029
TraesCS2A01G026800.1	212	306	210	309	PF03171.19	2OG-FeII_Oxy	Domain	3	98	101	92.6	1.6e-26	1	CL0029
TraesCS2A01G036900.1	209	313	206	314	PF03171.19	2OG-FeII_Oxy	Domain	6	100	101	89	2.2e-25	1	CL0029
TraesCS2A01G037900.1	203	303	201	304	PF03171.19	2OG-FeII_Oxy	Domain	3	100	101	93.5	8.3e-27	1	CL0029
TraesCS2A01G051700.1	215	311	210	312	PF03171.19	2OG-FeII_Oxy	Domain	6	100	101	93.2	1.1e-26	1	CL0029
TraesCS2A01G060400.1	165	257	160	261	PF03171.19	2OG-FeII_Oxy	Domain	6	97	101	66.9	1.7e-18	1	CL0029
TraesCS2A01G060500.1	174	235	169	235	PF03171.19	2OG-FeII_Oxy	Domain	6	65	101	29.9	5.7e-07	1	CL0029
TraesCS2A01G065300.1	220	315	217	318	PF03171.19	2OG-FeII_Oxy	Domain	4	98	101	85.2	3.3e-24	1	CL0029
TraesCS2A01G065400.1	220	315	217	318	PF03171.19	2OG-FeII_Oxy	Domain	4	98	101	83.5	1.1e-23	1	CL0029
TraesCS2A01G065500.1	220	316	217	318	PF03171.19	2OG-FeII_Oxy	Domain	4	99	101	80	1.4e-22	1	CL0029
TraesCS2A01G065600.1	217	313	215	316	PF03171.19	2OG-FeII_Oxy	Domain	3	98	101	84.9	4e-24	1	CL0029
TraesCS2A01G065800.1	217	314	215	316	PF03171.19	2OG-FeII_Oxy	Domain	3	99	101	78.8	3.2e-22	1	CL0029
TraesCS2A01G327900.1	152	247	148	249	PF03171.19	2OG-FeII_Oxy	Domain	5	99	101	66.6	2.1e-18	1	CL0029
TraesCS2A01G379000.1	209	305	206	305	PF03171.19	2OG-FeII_Oxy	Domain	4	101	101	93.9	6.6e-27	1	CL0029
TraesCS2A01G394900.1	201	298	199	298	PF03171.19	2OG-FeII_Oxy	Domain	3	101	101	99.4	1.2e-28	1	CL0029
TraesCS2A01G395000.1	189	289	188	289	PF03171.19	2OG-FeII_Oxy	Domain	2	101	101	93.3	1e-26	1	CL0029
TraesCS2A01G487100.1	130	223	128	225	PF03171.19	2OG-FeII_Oxy	Domain	4	98	101	56.7	2.6e-15	1	CL0029
TraesCS2A01G490400.1	220	323	215	323	PF03171.19	2OG-FeII_Oxy	Domain	8	101	101	80.7	8.3e-23	1	CL0029
TraesCS2A01G493500.1	198	296	196	297	PF03171.19	2OG-FeII_Oxy	Domain	3	100	101	81.4	4.9e-23	1	CL0029
TraesCS2A01G519900.1	173	265	169	267	PF03171.19	2OG-FeII_Oxy	Domain	5	99	101	74.8	5.5e-21	1	CL0029
TraesCS2A01G538600.1	179	271	176	273	PF03171.19	2OG-FeII_Oxy	Domain	4	97	101	58	1e-15	1	CL0029
TraesCS2A01G538700.1	178	271	173	274	PF03171.19	2OG-FeII_Oxy	Domain	7	98	101	62.4	4.1e-17	1	CL0029
TraesCS2A01G540400.1	210	300	202	302	PF03171.19	2OG-FeII_Oxy	Domain	8	99	101	80.5	9.8e-23	1	CL0029
TraesCS2B01G039900.1	261	357	259	358	PF03171.19	2OG-FeII_Oxy	Domain	3	100	101	99.5	1.2e-28	1	CL0029
TraesCS2B01G039900.2	222	288	220	290	PF03171.19	2OG-FeII_Oxy	Domain	3	69	101	65.6	4.2e-18	1	CL0029
TraesCS2B01G040100.1	209	303	206	306	PF03171.19	2OG-FeII_Oxy	Domain	3	98	101	91.2	4.3e-26	1	CL0029
TraesCS2B01G050900.1	207	312	204	313	PF03171.19	2OG-FeII_Oxy	Domain	5	100	101	90.2	9.2e-26	1	CL0029
TraesCS2B01G051100.1	253	351	250	352	PF03171.19	2OG-FeII_Oxy	Domain	5	100	101	92.3	2.1e-26	1	CL0029
TraesCS2B01G066000.1	215	311	210	312	PF03171.19	2OG-FeII_Oxy	Domain	6	100	101	95.2	2.6e-27	1	CL0029
TraesCS2B01G066000.2	215	344	210	345	PF03171.19	2OG-FeII_Oxy	Domain	6	100	101	82.6	2.2e-23	1	CL0029
TraesCS2B01G066000.3	215	279	210	280	PF03171.19	2OG-FeII_Oxy	Domain	6	69	101	61.2	9.9e-17	1	CL0029
TraesCS2B01G073900.1	165	255	160	261	PF03171.19	2OG-FeII_Oxy	Domain	6	95	101	59	4.7e-16	1	CL0029
TraesCS2B01G076400.1	243	340	239	342	PF03171.19	2OG-FeII_Oxy	Domain	8	99	101	94	5.8e-27	1	CL0029
TraesCS2B01G077500.1	214	310	212	313	PF03171.19	2OG-FeII_Oxy	Domain	3	98	101	84.9	4e-24	1	CL0029
TraesCS2B01G077600.1	220	315	217	318	PF03171.19	2OG-FeII_Oxy	Domain	4	98	101	87.6	6e-25	1	CL0029
TraesCS2B01G077800.1	217	314	215	316	PF03171.19	2OG-FeII_Oxy	Domain	3	99	101	79.8	1.6e-22	1	CL0029
TraesCS2B01G115000.1	141	211	139	224	PF03171.19	2OG-FeII_Oxy	Domain	3	70	101	34.3	2.3e-08	1	CL0029
TraesCS2B01G230400.1	209	307	203	308	PF03171.19	2OG-FeII_Oxy	Domain	7	100	101	75.5	3.4e-21	1	CL0029
TraesCS2B01G354100.1	152	254	148	256	PF03171.19	2OG-FeII_Oxy	Domain	5	99	101	62.7	3.3e-17	1	CL0029
TraesCS2B01G354100.2	152	247	148	249	PF03171.19	2OG-FeII_Oxy	Domain	5	99	101	64.2	1.2e-17	1	CL0029
TraesCS2B01G359000.1	152	247	148	249	PF03171.19	2OG-FeII_Oxy	Domain	5	99	101	66.2	2.7e-18	1	CL0029
TraesCS2B01G396000.1	209	305	206	305	PF03171.19	2OG-FeII_Oxy	Domain	4	101	101	94.1	5.5e-27	1	CL0029
TraesCS2B01G412900.1	201	298	199	298	PF03171.19	2OG-FeII_Oxy	Domain	3	101	101	101	3.9e-29	1	CL0029
TraesCS2B01G413000.1	189	289	188	289	PF03171.19	2OG-FeII_Oxy	Domain	2	101	101	86.7	1.2e-24	1	CL0029
TraesCS2B01G514200.1	181	274	179	276	PF03171.19	2OG-FeII_Oxy	Domain	4	98	101	58.4	7.3e-16	1	CL0029
TraesCS2B01G518700.1	218	320	212	321	PF03171.19	2OG-FeII_Oxy	Domain	8	100	101	79.6	1.8e-22	1	CL0029
TraesCS2B01G521500.1	198	296	196	297	PF03171.19	2OG-FeII_Oxy	Domain	3	100	101	79.8	1.5e-22	1	CL0029
TraesCS2B01G548100.1	170	263	166	265	PF03171.19	2OG-FeII_Oxy	Domain	5	99	101	73.7	1.3e-20	1	CL0029
TraesCS2B01G548600.1	172	264	168	266	PF03171.19	2OG-FeII_Oxy	Domain	5	99	101	71.7	5.4e-20	1	CL0029
TraesCS2B01G568800.1	179	271	176	273	PF03171.19	2OG-FeII_Oxy	Domain	4	97	101	58	1e-15	1	CL0029
TraesCS2B01G568900.1	187	281	183	284	PF03171.19	2OG-FeII_Oxy	Domain	6	98	101	62.8	3.1e-17	1	CL0029
TraesCS2B01G570800.1	212	309	204	309	PF03171.19	2OG-FeII_Oxy	Domain	7	101	101	85.9	2e-24	1	CL0029
TraesCS2B01G570800.2	240	336	230	336	PF03171.19	2OG-FeII_Oxy	Domain	8	101	101	86.7	1.1e-24	1	CL0029
TraesCS2B01G570900.1	214	305	207	307	PF03171.19	2OG-FeII_Oxy	Domain	7	99	101	74.2	8.7e-21	1	CL0029
TraesCS2B01G613000.1	226	320	223	320	PF03171.19	2OG-FeII_Oxy	Domain	7	101	101	82	3.2e-23	1	CL0029
TraesCS2B01G613300.1	199	297	197	298	PF03171.19	2OG-FeII_Oxy	Domain	3	100	101	79.2	2.5e-22	1	CL0029
TraesCS2B01G613300.2	198	296	196	297	PF03171.19	2OG-FeII_Oxy	Domain	3	100	101	79.2	2.5e-22	1	CL0029
TraesCS2D01G027600.1	218	313	214	314	PF03171.19	2OG-FeII_Oxy	Domain	4	100	101	93.2	1e-26	1	CL0029
TraesCS2D01G027600.2	218	283	214	284	PF03171.19	2OG-FeII_Oxy	Domain	4	69	101	61.9	5.9e-17	1	CL0029
TraesCS2D01G028000.1	241	337	239	338	PF03171.19	2OG-FeII_Oxy	Domain	3	100	101	95.7	1.8e-27	1	CL0029
TraesCS2D01G028500.1	213	309	210	310	PF03171.19	2OG-FeII_Oxy	Domain	3	100	101	92.8	1.5e-26	1	CL0029
TraesCS2D01G028500.2	213	283	210	290	PF03171.19	2OG-FeII_Oxy	Domain	3	73	101	68.1	7e-19	1	CL0029
TraesCS2D01G028700.1	220	289	218	291	PF03171.19	2OG-FeII_Oxy	Domain	3	72	101	66.9	1.7e-18	1	CL0029
TraesCS2D01G028700.2	220	316	218	317	PF03171.19	2OG-FeII_Oxy	Domain	3	100	101	94.4	4.5e-27	1	CL0029
TraesCS2D01G028900.1	212	306	210	309	PF03171.19	2OG-FeII_Oxy	Domain	3	98	101	86.3	1.5e-24	1	CL0029
TraesCS2D01G036600.1	207	312	204	313	PF03171.19	2OG-FeII_Oxy	Domain	5	100	101	88.3	3.4e-25	1	CL0029
TraesCS2D01G036900.1	205	305	203	306	PF03171.19	2OG-FeII_Oxy	Domain	3	100	101	95.2	2.4e-27	1	CL0029
TraesCS2D01G059600.1	164	257	160	261	PF03171.19	2OG-FeII_Oxy	Domain	5	97	101	61.7	6.8e-17	1	CL0029
TraesCS2D01G063400.1	220	315	217	318	PF03171.19	2OG-FeII_Oxy	Domain	4	98	101	87.1	8.3e-25	1	CL0029
TraesCS2D01G063500.1	220	315	217	318	PF03171.19	2OG-FeII_Oxy	Domain	4	98	101	84.9	4e-24	1	CL0029
TraesCS2D01G063600.1	220	316	217	318	PF03171.19	2OG-FeII_Oxy	Domain	4	99	101	80.4	1.1e-22	1	CL0029
TraesCS2D01G063700.1	215	311	213	314	PF03171.19	2OG-FeII_Oxy	Domain	3	98	101	85.4	2.9e-24	1	CL0029
TraesCS2D01G063800.1	217	314	215	316	PF03171.19	2OG-FeII_Oxy	Domain	3	99	101	84.8	4.2e-24	1	CL0029
TraesCS2D01G064000.1	177	245	175	252	PF03171.19	2OG-FeII_Oxy	Domain	4	70	101	51	1.5e-13	1	CL0029
TraesCS2D01G064100.1	217	314	215	316	PF03171.19	2OG-FeII_Oxy	Domain	3	99	101	79.8	1.6e-22	1	CL0029
TraesCS2D01G335000.1	152	247	148	249	PF03171.19	2OG-FeII_Oxy	Domain	5	99	101	66.6	2.1e-18	1	CL0029
TraesCS2D01G375300.1	206	302	203	302	PF03171.19	2OG-FeII_Oxy	Domain	4	101	101	91.8	2.9e-26	1	CL0029
TraesCS2D01G392800.1	189	289	188	289	PF03171.19	2OG-FeII_Oxy	Domain	2	101	101	93.7	7.3e-27	1	CL0029
TraesCS2D01G392900.1	201	298	199	298	PF03171.19	2OG-FeII_Oxy	Domain	3	101	101	99.1	1.5e-28	1	CL0029
TraesCS2D01G487400.1	41	134	38	136	PF03171.19	2OG-FeII_Oxy	Domain	4	98	101	57.8	1.2e-15	1	CL0029
TraesCS2D01G490800.1	61	161	54	163	PF03171.19	2OG-FeII_Oxy	Domain	8	99	101	69.9	1.9e-19	1	CL0029
TraesCS2D01G493400.1	198	296	196	297	PF03171.19	2OG-FeII_Oxy	Domain	3	100	101	82.7	2e-23	1	CL0029
TraesCS2D01G521300.1	173	266	169	268	PF03171.19	2OG-FeII_Oxy	Domain	5	99	101	74.2	8.7e-21	1	CL0029
TraesCS2D01G539400.1	179	271	176	273	PF03171.19	2OG-FeII_Oxy	Domain	4	97	101	58	1e-15	1	CL0029
TraesCS2D01G539600.1	192	285	187	288	PF03171.19	2OG-FeII_Oxy	Domain	6	98	101	61.2	1e-16	1	CL0029
TraesCS2D01G542100.1	209	303	203	305	PF03171.19	2OG-FeII_Oxy	Domain	7	99	101	66.2	2.7e-18	1	CL0029
TraesCS3A01G109200.1	179	275	175	275	PF03171.19	2OG-FeII_Oxy	Domain	5	101	101	66.9	1.7e-18	1	CL0029
TraesCS3A01G109200.2	321	422	317	422	PF03171.19	2OG-FeII_Oxy	Domain	5	101	101	75.6	3.2e-21	1	CL0029
TraesCS3A01G109200.3	325	427	317	427	PF03171.19	2OG-FeII_Oxy	Domain	9	101	101	74.1	9.5e-21	1	CL0029
TraesCS3A01G109200.4	112	213	108	213	PF03171.19	2OG-FeII_Oxy	Domain	5	101	101	77.6	7.8e-22	1	CL0029
TraesCS3A01G122600.1	211	306	202	306	PF03171.19	2OG-FeII_Oxy	Domain	7	101	101	82.1	3e-23	1	CL0029
TraesCS3A01G123200.1	180	280	176	282	PF03171.19	2OG-FeII_Oxy	Domain	6	99	101	53.6	2.2e-14	1	CL0029
TraesCS3A01G133400.1	193	292	192	294	PF03171.19	2OG-FeII_Oxy	Domain	2	99	101	79.6	1.8e-22	1	CL0029
TraesCS3A01G294000.1	175	276	174	278	PF03171.19	2OG-FeII_Oxy	Domain	2	99	101	81	6.7e-23	1	CL0029
TraesCS3A01G315300.1	188	280	184	283	PF03171.19	2OG-FeII_Oxy	Domain	5	98	101	72.9	2.2e-20	1	CL0029
TraesCS3A01G316400.1	222	317	218	318	PF03171.19	2OG-FeII_Oxy	Domain	5	100	101	87.5	6.5e-25	1	CL0029
TraesCS3A01G351400.1	221	291	219	293	PF03171.19	2OG-FeII_Oxy	Domain	3	70	101	58.5	6.9e-16	1	CL0029
TraesCS3A01G351400.2	221	321	219	321	PF03171.19	2OG-FeII_Oxy	Domain	3	101	101	93.7	7.2e-27	1	CL0029
TraesCS3A01G399800.1	203	300	202	300	PF03171.19	2OG-FeII_Oxy	Domain	3	101	101	88.2	3.8e-25	1	CL0029
TraesCS3A01G406200.1	280	377	278	377	PF03171.19	2OG-FeII_Oxy	Domain	3	101	101	104.2	4e-30	1	CL0029
TraesCS3A01G407800.1	220	318	218	320	PF03171.19	2OG-FeII_Oxy	Domain	3	99	101	88.9	2.3e-25	1	CL0029
TraesCS3A01G407900.1	219	318	217	319	PF03171.19	2OG-FeII_Oxy	Domain	3	100	101	93.9	6.5e-27	1	CL0029
TraesCS3A01G422200.1	211	310	208	312	PF03171.19	2OG-FeII_Oxy	Domain	5	99	101	88.7	2.8e-25	1	CL0029
TraesCS3A01G422300.1	211	309	208	311	PF03171.19	2OG-FeII_Oxy	Domain	5	99	101	85.6	2.4e-24	1	CL0029
TraesCS3A01G445000.1	196	293	194	293	PF03171.19	2OG-FeII_Oxy	Domain	3	101	101	83.4	1.2e-23	1	CL0029
TraesCS3A01G445000.2	196	293	194	293	PF03171.19	2OG-FeII_Oxy	Domain	3	101	101	83.4	1.2e-23	1	CL0029
TraesCS3A01G457700.1	222	320	220	320	PF03171.19	2OG-FeII_Oxy	Domain	3	101	101	91.1	4.8e-26	1	CL0029
TraesCS3A01G477000.1	226	277	222	280	PF03171.19	2OG-FeII_Oxy	Domain	46	98	101	41.4	1.4e-10	1	CL0029
TraesCS3A01G477000.2	209	303	206	306	PF03171.19	2OG-FeII_Oxy	Domain	4	98	101	79.5	1.9e-22	1	CL0029
TraesCS3A01G518100.1	216	313	212	313	PF03171.19	2OG-FeII_Oxy	Domain	5	101	101	70.8	9.9e-20	1	CL0029
TraesCS3A01G524700.1	206	302	203	302	PF03171.19	2OG-FeII_Oxy	Domain	5	101	101	92.6	1.6e-26	1	CL0029
TraesCS3A01G537300.1	179	248	162	249	PF03171.19	2OG-FeII_Oxy	Domain	10	100	101	27.3	3.5e-06	1	CL0029
TraesCS3A01G537300.2	179	243	162	247	PF03171.19	2OG-FeII_Oxy	Domain	10	74	101	52.7	4.3e-14	1	CL0029
TraesCS3B01G128400.1	183	285	175	285	PF03171.19	2OG-FeII_Oxy	Domain	9	101	101	75	4.9e-21	1	CL0029
TraesCS3B01G128400.2	179	275	175	275	PF03171.19	2OG-FeII_Oxy	Domain	5	101	101	66.9	1.7e-18	1	CL0029
TraesCS3B01G128400.3	179	280	175	280	PF03171.19	2OG-FeII_Oxy	Domain	5	101	101	76.5	1.7e-21	1	CL0029
TraesCS3B01G128400.4	182	284	174	284	PF03171.19	2OG-FeII_Oxy	Domain	9	101	101	75	4.9e-21	1	CL0029
TraesCS3B01G141800.1	211	306	202	306	PF03171.19	2OG-FeII_Oxy	Domain	7	101	101	82.2	2.8e-23	1	CL0029
TraesCS3B01G142500.1	180	280	176	282	PF03171.19	2OG-FeII_Oxy	Domain	6	99	101	53.9	1.8e-14	1	CL0029
TraesCS3B01G166100.1	192	290	191	293	PF03171.19	2OG-FeII_Oxy	Domain	2	98	101	80.4	1e-22	1	CL0029
TraesCS3B01G308900.1	242	297	206	299	PF03171.19	2OG-FeII_Oxy	Domain	25	79	101	21.9	0.00017	1	CL0029
TraesCS3B01G308900.2	269	324	233	326	PF03171.19	2OG-FeII_Oxy	Domain	25	79	101	21.8	0.00019	1	CL0029
TraesCS3B01G328700.1	175	276	174	278	PF03171.19	2OG-FeII_Oxy	Domain	2	99	101	81	6.7e-23	1	CL0029
TraesCS3B01G350300.1	222	316	218	318	PF03171.19	2OG-FeII_Oxy	Domain	5	99	101	84.1	7.3e-24	1	CL0029
TraesCS3B01G351600.1	188	280	184	283	PF03171.19	2OG-FeII_Oxy	Domain	5	98	101	69.2	3.1e-19	1	CL0029
TraesCS3B01G383900.1	220	320	218	320	PF03171.19	2OG-FeII_Oxy	Domain	3	101	101	93.8	7e-27	1	CL0029
TraesCS3B01G432800.1	204	302	203	302	PF03171.19	2OG-FeII_Oxy	Domain	2	101	101	84.4	5.8e-24	1	CL0029
TraesCS3B01G439900.1	261	358	259	358	PF03171.19	2OG-FeII_Oxy	Domain	3	101	101	104.3	3.6e-30	1	CL0029
TraesCS3B01G440500.1	220	319	218	320	PF03171.19	2OG-FeII_Oxy	Domain	3	100	101	91.7	3e-26	1	CL0029
TraesCS3B01G444500.1	195	290	193	291	PF03171.19	2OG-FeII_Oxy	Domain	4	100	101	83.5	1.1e-23	1	CL0029
TraesCS3B01G457700.1	211	311	208	312	PF03171.19	2OG-FeII_Oxy	Domain	5	100	101	89.6	1.4e-25	1	CL0029
TraesCS3B01G479500.1	196	293	194	293	PF03171.19	2OG-FeII_Oxy	Domain	3	101	101	81.9	3.5e-23	1	CL0029
TraesCS3B01G486500.1	197	293	194	293	PF03171.19	2OG-FeII_Oxy	Domain	4	101	101	79.8	1.6e-22	1	CL0029
TraesCS3B01G495600.1	191	282	185	284	PF03171.19	2OG-FeII_Oxy	Domain	8	99	101	99.7	1e-28	1	CL0029
TraesCS3B01G497900.1	223	321	221	321	PF03171.19	2OG-FeII_Oxy	Domain	3	101	101	94	5.9e-27	1	CL0029
TraesCS3B01G508500.1	209	304	205	305	PF03171.19	2OG-FeII_Oxy	Domain	4	100	101	84.9	4.1e-24	1	CL0029
TraesCS3B01G508500.2	209	277	205	289	PF03171.19	2OG-FeII_Oxy	Domain	4	72	101	62.1	5.1e-17	1	CL0029
TraesCS3B01G519700.1	35	130	32	132	PF03171.19	2OG-FeII_Oxy	Domain	4	99	101	81.7	3.9e-23	1	CL0029
TraesCS3B01G520100.1	225	277	221	280	PF03171.19	2OG-FeII_Oxy	Domain	45	98	101	41.5	1.4e-10	1	CL0029
TraesCS3B01G520100.2	209	303	206	306	PF03171.19	2OG-FeII_Oxy	Domain	4	98	101	79.4	2e-22	1	CL0029
TraesCS3B01G520100.3	209	303	206	306	PF03171.19	2OG-FeII_Oxy	Domain	4	98	101	79.2	2.4e-22	1	CL0029
TraesCS3B01G592000.1	234	330	231	330	PF03171.19	2OG-FeII_Oxy	Domain	5	101	101	97.6	4.5e-28	1	CL0029
TraesCS3B01G603000.1	180	272	165	272	PF03171.19	2OG-FeII_Oxy	Domain	10	101	101	75.5	3.5e-21	1	CL0029
TraesCS3D01G013500.1	20	118	18	120	PF03171.19	2OG-FeII_Oxy	Domain	3	99	101	87	8.7e-25	1	CL0029
TraesCS3D01G074300.1	49	141	46	143	PF03171.19	2OG-FeII_Oxy	Domain	4	98	101	65.7	3.9e-18	1	CL0029
TraesCS3D01G074300.2	166	258	163	260	PF03171.19	2OG-FeII_Oxy	Domain	4	98	101	64.3	1.1e-17	1	CL0029
TraesCS3D01G111000.1	179	280	175	280	PF03171.19	2OG-FeII_Oxy	Domain	5	101	101	76.5	1.7e-21	1	CL0029
TraesCS3D01G124500.1	211	306	202	306	PF03171.19	2OG-FeII_Oxy	Domain	7	101	101	82.1	3e-23	1	CL0029
TraesCS3D01G149600.1	192	291	191	293	PF03171.19	2OG-FeII_Oxy	Domain	2	99	101	79.9	1.5e-22	1	CL0029
TraesCS3D01G293800.1	175	276	174	278	PF03171.19	2OG-FeII_Oxy	Domain	2	99	101	81	6.7e-23	1	CL0029
TraesCS3D01G314800.1	222	317	218	318	PF03171.19	2OG-FeII_Oxy	Domain	5	100	101	89.3	1.7e-25	1	CL0029
TraesCS3D01G316200.1	188	280	184	283	PF03171.19	2OG-FeII_Oxy	Domain	5	98	101	73.2	1.8e-20	1	CL0029
TraesCS3D01G316200.2	188	280	184	283	PF03171.19	2OG-FeII_Oxy	Domain	5	98	101	73.3	1.7e-20	1	CL0029
TraesCS3D01G316200.3	188	280	184	283	PF03171.19	2OG-FeII_Oxy	Domain	5	98	101	73.5	1.4e-20	1	CL0029
TraesCS3D01G344200.1	258	320	241	323	PF03171.19	2OG-FeII_Oxy	Domain	46	98	101	21.5	0.00022	1	CL0029
TraesCS3D01G345600.1	220	320	218	320	PF03171.19	2OG-FeII_Oxy	Domain	3	101	101	93.7	7.2e-27	1	CL0029
TraesCS3D01G393900.1	202	298	200	298	PF03171.19	2OG-FeII_Oxy	Domain	4	101	101	87.2	8e-25	1	CL0029
TraesCS3D01G394000.1	204	301	202	301	PF03171.19	2OG-FeII_Oxy	Domain	3	101	101	84.5	5.6e-24	1	CL0029
TraesCS3D01G401400.1	280	377	278	377	PF03171.19	2OG-FeII_Oxy	Domain	3	101	101	104.2	3.9e-30	1	CL0029
TraesCS3D01G403000.1	220	318	218	320	PF03171.19	2OG-FeII_Oxy	Domain	3	99	101	88.9	2.3e-25	1	CL0029
TraesCS3D01G405500.1	201	296	199	297	PF03171.19	2OG-FeII_Oxy	Domain	4	100	101	81.3	5.5e-23	1	CL0029
TraesCS3D01G411700.1	176	253	172	268	PF03171.19	2OG-FeII_Oxy	Domain	5	83	101	45.9	5.9e-12	1	CL0029
TraesCS3D01G417600.1	211	311	208	312	PF03171.19	2OG-FeII_Oxy	Domain	5	100	101	89.8	1.2e-25	1	CL0029
TraesCS3D01G437500.1	196	262	194	264	PF03171.19	2OG-FeII_Oxy	Domain	3	69	101	54.8	9.5e-15	1	CL0029
TraesCS3D01G437500.2	196	293	194	293	PF03171.19	2OG-FeII_Oxy	Domain	3	101	101	82.7	2e-23	1	CL0029
TraesCS3D01G448600.1	223	316	217	316	PF03171.19	2OG-FeII_Oxy	Domain	8	101	101	99.1	1.5e-28	1	CL0029
TraesCS3D01G450500.1	221	319	219	319	PF03171.19	2OG-FeII_Oxy	Domain	3	101	101	94	5.8e-27	1	CL0029
TraesCS3D01G459800.1	209	304	205	305	PF03171.19	2OG-FeII_Oxy	Domain	4	100	101	84.9	4.1e-24	1	CL0029
TraesCS3D01G471500.1	209	250	206	251	PF03171.19	2OG-FeII_Oxy	Domain	4	44	101	22.7	0.0001	1	CL0029
TraesCS3D01G471500.2	209	303	206	306	PF03171.19	2OG-FeII_Oxy	Domain	4	98	101	79.4	2.1e-22	1	CL0029
TraesCS3D01G471900.1	36	131	32	132	PF03171.19	2OG-FeII_Oxy	Domain	5	100	101	82.3	2.6e-23	1	CL0029
TraesCS3D01G529900.1	206	302	203	302	PF03171.19	2OG-FeII_Oxy	Domain	5	101	101	91.3	4e-26	1	CL0029
TraesCS3D01G529900.2	197	293	194	293	PF03171.19	2OG-FeII_Oxy	Domain	5	101	101	91.4	3.8e-26	1	CL0029
TraesCS3D01G542800.1	190	284	179	284	PF03171.19	2OG-FeII_Oxy	Domain	10	101	101	70.9	9.1e-20	1	CL0029
TraesCS4A01G033200.1	210	306	207	306	PF03171.19	2OG-FeII_Oxy	Domain	4	101	101	88.5	3.2e-25	1	CL0029
TraesCS4A01G050800.1	160	251	158	255	PF03171.19	2OG-FeII_Oxy	Domain	3	95	101	56.9	2.1e-15	1	CL0029
TraesCS4A01G109200.1	214	312	213	312	PF03171.19	2OG-FeII_Oxy	Domain	3	101	101	94.3	4.7e-27	1	CL0029
TraesCS4A01G221300.1	165	259	150	259	PF03171.19	2OG-FeII_Oxy	Domain	8	101	101	90	1e-25	1	CL0029
TraesCS4A01G234100.1	195	292	192	292	PF03171.19	2OG-FeII_Oxy	Domain	5	101	101	103.7	5.7e-30	1	CL0029
TraesCS4A01G308700.1	216	327	209	328	PF03171.19	2OG-FeII_Oxy	Domain	8	100	101	78.6	3.7e-22	1	CL0029
TraesCS4A01G309400.1	145	249	138	250	PF03171.19	2OG-FeII_Oxy	Domain	8	100	101	82.4	2.4e-23	1	CL0029
TraesCS4A01G311000.1	222	317	220	319	PF03171.19	2OG-FeII_Oxy	Domain	3	99	101	94.1	5.4e-27	1	CL0029
TraesCS4A01G313700.1	215	312	210	313	PF03171.19	2OG-FeII_Oxy	Domain	7	100	101	83.5	1.1e-23	1	CL0029
TraesCS4A01G314000.1	209	248	203	278	PF03171.19	2OG-FeII_Oxy	Domain	7	45	101	23.3	6.3e-05	1	CL0029
TraesCS4A01G319100.1	201	299	200	299	PF03171.19	2OG-FeII_Oxy	Domain	2	101	101	96.8	8.3e-28	1	CL0029
TraesCS4A01G320100.1	206	298	203	300	PF03171.19	2OG-FeII_Oxy	Domain	7	99	101	81.8	3.7e-23	1	CL0029
TraesCS4A01G386300.1	115	213	112	214	PF03171.19	2OG-FeII_Oxy	Domain	6	100	101	88.7	2.6e-25	1	CL0029
TraesCS4A01G414900.1	216	320	212	321	PF03171.19	2OG-FeII_Oxy	Domain	6	100	101	70.6	1.2e-19	1	CL0029
TraesCS4A01G438300.1	211	303	207	306	PF03171.19	2OG-FeII_Oxy	Domain	5	97	101	81.1	6e-23	1	CL0029
TraesCS4A01G439800.1	213	303	207	306	PF03171.19	2OG-FeII_Oxy	Domain	7	97	101	76.8	1.3e-21	1	CL0029
TraesCS4A01G442500.1	211	300	206	303	PF03171.19	2OG-FeII_Oxy	Domain	7	96	101	75	4.8e-21	1	CL0029
TraesCS4A01G496600.1	205	298	201	300	PF03171.19	2OG-FeII_Oxy	Domain	6	99	101	81.9	3.4e-23	1	CL0029
TraesCS4A01G499800.1	230	325	226	326	PF03171.19	2OG-FeII_Oxy	Domain	5	100	101	85.5	2.7e-24	1	CL0029
TraesCS4B01G003300.1	239	334	237	336	PF03171.19	2OG-FeII_Oxy	Domain	3	99	101	95.7	1.8e-27	1	CL0029
TraesCS4B01G005300.1	215	319	208	320	PF03171.19	2OG-FeII_Oxy	Domain	8	100	101	76.4	1.9e-21	1	CL0029
TraesCS4B01G005800.1	215	319	208	320	PF03171.19	2OG-FeII_Oxy	Domain	8	100	101	79.7	1.7e-22	1	CL0029
TraesCS4B01G081200.1	195	292	192	292	PF03171.19	2OG-FeII_Oxy	Domain	5	101	101	101.3	3.2e-29	1	CL0029
TraesCS4B01G195000.1	214	312	213	312	PF03171.19	2OG-FeII_Oxy	Domain	3	101	101	93.9	6.5e-27	1	CL0029
TraesCS4B01G195000.2	214	257	213	259	PF03171.19	2OG-FeII_Oxy	Domain	3	45	101	27.2	3.9e-06	1	CL0029
TraesCS4B01G253900.1	160	251	158	255	PF03171.19	2OG-FeII_Oxy	Domain	3	95	101	58.9	5.1e-16	1	CL0029
TraesCS4B01G272100.1	209	305	206	305	PF03171.19	2OG-FeII_Oxy	Domain	4	101	101	90.7	6.4e-26	1	CL0029
TraesCS4B01G328300.1	205	248	203	265	PF03171.19	2OG-FeII_Oxy	Domain	8	49	101	28.8	1.2e-06	1	CL0029
TraesCS4B01G335300.1	158	255	156	257	PF03171.19	2OG-FeII_Oxy	Domain	3	99	101	83.1	1.4e-23	1	CL0029
TraesCS4B01G335300.2	214	311	212	313	PF03171.19	2OG-FeII_Oxy	Domain	3	99	101	82.7	2e-23	1	CL0029
TraesCS4B01G344800.1	187	283	185	283	PF03171.19	2OG-FeII_Oxy	Domain	4	101	101	96.1	1.3e-27	1	CL0029
TraesCS4B01G344900.1	173	268	170	268	PF03171.19	2OG-FeII_Oxy	Domain	5	101	101	84.6	5.1e-24	1	CL0029
TraesCS4B01G346900.1	188	287	187	287	PF03171.19	2OG-FeII_Oxy	Domain	2	101	101	97.5	4.7e-28	1	CL0029
TraesCS4B01G374100.1	250	347	248	348	PF03171.19	2OG-FeII_Oxy	Domain	3	100	101	94.1	5.7e-27	1	CL0029
TraesCS4B01G374100.2	255	352	253	353	PF03171.19	2OG-FeII_Oxy	Domain	3	100	101	94	5.8e-27	1	CL0029
TraesCS4B01G374200.1	201	299	199	299	PF03171.19	2OG-FeII_Oxy	Domain	3	101	101	90.3	8.6e-26	1	CL0029
TraesCS4B01G374300.1	203	300	201	300	PF03171.19	2OG-FeII_Oxy	Domain	4	101	101	97.9	3.5e-28	1	CL0029
TraesCS4B01G376100.1	197	293	194	293	PF03171.19	2OG-FeII_Oxy	Domain	4	101	101	87.1	8.7e-25	1	CL0029
TraesCS4B01G376200.1	204	300	201	300	PF03171.19	2OG-FeII_Oxy	Domain	4	101	101	90.1	9.9e-26	1	CL0029
TraesCS4B01G389500.1	183	231	137	238	PF03171.19	2OG-FeII_Oxy	Domain	21	68	101	23.8	4.3e-05	1	CL0029
TraesCS4B01G389500.2	183	262	137	263	PF03171.19	2OG-FeII_Oxy	Domain	21	100	101	56.7	2.4e-15	1	CL0029
TraesCS4B01G394700.1	213	315	206	316	PF03171.19	2OG-FeII_Oxy	Domain	8	100	101	80.7	8.4e-23	1	CL0029
TraesCS4D01G002800.1	243	338	241	340	PF03171.19	2OG-FeII_Oxy	Domain	3	99	101	95.3	2.3e-27	1	CL0029
TraesCS4D01G005600.1	215	325	208	326	PF03171.19	2OG-FeII_Oxy	Domain	8	100	101	76.5	1.7e-21	1	CL0029
TraesCS4D01G079900.1	195	292	192	292	PF03171.19	2OG-FeII_Oxy	Domain	5	101	101	102.5	1.4e-29	1	CL0029
TraesCS4D01G095500.1	165	259	156	259	PF03171.19	2OG-FeII_Oxy	Domain	8	101	101	89.9	1.1e-25	1	CL0029
TraesCS4D01G195700.1	214	312	213	312	PF03171.19	2OG-FeII_Oxy	Domain	3	101	101	94.3	4.7e-27	1	CL0029
TraesCS4D01G253800.1	160	251	157	255	PF03171.19	2OG-FeII_Oxy	Domain	4	95	101	57.3	1.6e-15	1	CL0029
TraesCS4D01G271300.1	210	306	207	306	PF03171.19	2OG-FeII_Oxy	Domain	4	101	101	91.3	4.3e-26	1	CL0029
TraesCS4D01G330600.1	215	312	213	314	PF03171.19	2OG-FeII_Oxy	Domain	3	99	101	81	6.8e-23	1	CL0029
TraesCS4D01G339800.1	199	295	197	295	PF03171.19	2OG-FeII_Oxy	Domain	4	101	101	88.8	2.5e-25	1	CL0029
TraesCS4D01G341800.1	188	287	187	287	PF03171.19	2OG-FeII_Oxy	Domain	2	101	101	96.6	9e-28	1	CL0029
TraesCS4D01G363000.1	206	302	202	302	PF03171.19	2OG-FeII_Oxy	Domain	5	101	101	89.7	1.3e-25	1	CL0029
TraesCS4D01G363100.1	203	300	201	300	PF03171.19	2OG-FeII_Oxy	Domain	4	101	101	96.4	1.1e-27	1	CL0029
TraesCS4D01G363100.2	198	295	196	295	PF03171.19	2OG-FeII_Oxy	Domain	4	101	101	96.4	1.1e-27	1	CL0029
TraesCS4D01G363200.1	201	299	199	299	PF03171.19	2OG-FeII_Oxy	Domain	3	101	101	91.4	4e-26	1	CL0029
TraesCS4D01G363300.1	195	291	193	292	PF03171.19	2OG-FeII_Oxy	Domain	4	100	101	91.9	2.8e-26	1	CL0029
TraesCS5A01G048400.1	177	279	176	280	PF03171.19	2OG-FeII_Oxy	Domain	2	100	101	76.7	1.5e-21	1	CL0029
TraesCS5A01G154900.1	211	308	208	308	PF03171.19	2OG-FeII_Oxy	Domain	4	101	101	100.7	4.9e-29	1	CL0029
TraesCS5A01G154900.2	211	252	208	253	PF03171.19	2OG-FeII_Oxy	Domain	4	44	101	29.5	7.2e-07	1	CL0029
TraesCS5A01G226400.1	219	311	216	313	PF03171.19	2OG-FeII_Oxy	Domain	7	99	101	91.8	2.8e-26	1	CL0029
TraesCS5A01G234200.1	165	256	157	256	PF03171.19	2OG-FeII_Oxy	Domain	10	101	101	98.6	2.2e-28	1	CL0029
TraesCS5A01G234300.1	165	256	157	256	PF03171.19	2OG-FeII_Oxy	Domain	10	101	101	94.4	4.4e-27	1	CL0029
TraesCS5A01G234300.2	162	226	155	226	PF03171.19	2OG-FeII_Oxy	Domain	37	101	101	61.4	8.3e-17	1	CL0029
TraesCS5A01G282700.1	205	300	200	300	PF03171.19	2OG-FeII_Oxy	Domain	6	101	101	78.3	4.6e-22	1	CL0029
TraesCS5A01G282800.1	181	276	176	276	PF03171.19	2OG-FeII_Oxy	Domain	6	101	101	73.3	1.7e-20	1	CL0029
TraesCS5A01G282800.2	166	261	161	261	PF03171.19	2OG-FeII_Oxy	Domain	6	101	101	73.4	1.5e-20	1	CL0029
TraesCS5A01G283100.1	205	279	200	281	PF03171.19	2OG-FeII_Oxy	Domain	6	83	101	48.7	7.9e-13	1	CL0029
TraesCS5A01G283100.2	205	300	200	300	PF03171.19	2OG-FeII_Oxy	Domain	6	101	101	72.2	3.7e-20	1	CL0029
TraesCS5A01G457300.1	203	298	200	300	PF03171.19	2OG-FeII_Oxy	Domain	4	98	101	81.9	3.6e-23	1	CL0029
TraesCS5A01G513700.1	199	295	197	295	PF03171.19	2OG-FeII_Oxy	Domain	4	101	101	93	1.2e-26	1	CL0029
TraesCS5A01G515600.1	188	287	187	287	PF03171.19	2OG-FeII_Oxy	Domain	2	101	101	96.6	9e-28	1	CL0029
TraesCS5A01G515600.2	236	335	235	335	PF03171.19	2OG-FeII_Oxy	Domain	2	101	101	96.3	1.2e-27	1	CL0029
TraesCS5A01G539600.1	72	115	43	121	PF03171.19	2OG-FeII_Oxy	Domain	16	58	101	26.8	5.1e-06	1	CL0029
TraesCS5A01G539700.1	193	290	191	290	PF03171.19	2OG-FeII_Oxy	Domain	4	101	101	94.3	4.7e-27	1	CL0029
TraesCS5A01G539700.2	198	295	196	295	PF03171.19	2OG-FeII_Oxy	Domain	4	101	101	94.3	4.8e-27	1	CL0029
TraesCS5A01G539800.1	201	299	199	299	PF03171.19	2OG-FeII_Oxy	Domain	3	101	101	90.4	7.9e-26	1	CL0029
TraesCS5A01G539900.1	172	268	169	269	PF03171.19	2OG-FeII_Oxy	Domain	4	100	101	87.3	7.3e-25	1	CL0029
TraesCS5A01G543100.1	212	307	209	307	PF03171.19	2OG-FeII_Oxy	Domain	4	101	101	89.5	1.5e-25	1	CL0029
TraesCS5B01G053400.1	210	310	209	312	PF03171.19	2OG-FeII_Oxy	Domain	2	99	101	79.3	2.2e-22	1	CL0029
TraesCS5B01G053400.2	228	328	227	330	PF03171.19	2OG-FeII_Oxy	Domain	2	99	101	79.2	2.4e-22	1	CL0029
TraesCS5B01G153100.1	211	308	208	308	PF03171.19	2OG-FeII_Oxy	Domain	4	101	101	92.8	1.4e-26	1	CL0029
TraesCS5B01G224800.1	167	260	163	262	PF03171.19	2OG-FeII_Oxy	Domain	6	99	101	95.7	1.7e-27	1	CL0029
TraesCS5B01G224900.1	212	305	209	307	PF03171.19	2OG-FeII_Oxy	Domain	6	99	101	85.8	2.1e-24	1	CL0029
TraesCS5B01G232600.1	165	256	157	256	PF03171.19	2OG-FeII_Oxy	Domain	10	101	101	99.1	1.5e-28	1	CL0029
TraesCS5B01G232700.1	165	256	157	256	PF03171.19	2OG-FeII_Oxy	Domain	10	101	101	97.6	4.4e-28	1	CL0029
TraesCS5B01G282100.1	205	300	200	300	PF03171.19	2OG-FeII_Oxy	Domain	6	101	101	75.5	3.4e-21	1	CL0029
TraesCS5B01G466400.1	210	305	207	307	PF03171.19	2OG-FeII_Oxy	Domain	4	98	101	80.4	1e-22	1	CL0029
TraesCS5B01G560300.1	201	299	200	299	PF03171.19	2OG-FeII_Oxy	Domain	2	101	101	100.1	7.5e-29	1	CL0029
TraesCS5B01G565900.1	209	307	203	308	PF03171.19	2OG-FeII_Oxy	Domain	7	100	101	73.5	1.4e-20	1	CL0029
TraesCS5B01G566000.1	267	364	262	365	PF03171.19	2OG-FeII_Oxy	Domain	7	100	101	83.9	8.2e-24	1	CL0029
TraesCS5B01G569500.1	218	313	212	314	PF03171.19	2OG-FeII_Oxy	Domain	8	100	101	87.1	8.3e-25	1	CL0029
TraesCS5D01G007300.1	57	142	52	144	PF03171.19	2OG-FeII_Oxy	Domain	6	99	101	57	2e-15	1	CL0029
TraesCS5D01G007400.1	216	309	211	311	PF03171.19	2OG-FeII_Oxy	Domain	6	99	101	74.6	6.6e-21	1	CL0029
TraesCS5D01G058700.1	203	303	202	305	PF03171.19	2OG-FeII_Oxy	Domain	2	99	101	80.1	1.3e-22	1	CL0029
TraesCS5D01G058700.2	214	314	213	316	PF03171.19	2OG-FeII_Oxy	Domain	2	99	101	80	1.4e-22	1	CL0029
TraesCS5D01G159800.1	211	308	208	308	PF03171.19	2OG-FeII_Oxy	Domain	4	101	101	100.7	4.9e-29	1	CL0029
TraesCS5D01G233600.1	208	301	204	303	PF03171.19	2OG-FeII_Oxy	Domain	6	99	101	94.8	3.4e-27	1	CL0029
TraesCS5D01G233700.1	212	305	209	307	PF03171.19	2OG-FeII_Oxy	Domain	6	99	101	94.5	4.2e-27	1	CL0029
TraesCS5D01G233800.1	216	265	213	293	PF03171.19	2OG-FeII_Oxy	Domain	6	54	101	45.3	9.1e-12	1	CL0029
TraesCS5D01G241000.1	165	256	157	256	PF03171.19	2OG-FeII_Oxy	Domain	10	101	101	97.6	4.4e-28	1	CL0029
TraesCS5D01G241100.1	165	256	157	256	PF03171.19	2OG-FeII_Oxy	Domain	10	101	101	97.1	6.6e-28	1	CL0029
TraesCS5D01G241100.2	162	226	154	226	PF03171.19	2OG-FeII_Oxy	Domain	37	101	101	64.1	1.2e-17	1	CL0029
TraesCS5D01G289800.1	205	300	200	300	PF03171.19	2OG-FeII_Oxy	Domain	6	101	101	75.4	3.6e-21	1	CL0029
TraesCS5D01G290400.1	205	300	200	300	PF03171.19	2OG-FeII_Oxy	Domain	6	101	101	69.8	2.1e-19	1	CL0029
TraesCS5D01G290600.1	205	300	200	300	PF03171.19	2OG-FeII_Oxy	Domain	6	101	101	75.5	3.4e-21	1	CL0029
TraesCS5D01G468100.1	210	305	207	307	PF03171.19	2OG-FeII_Oxy	Domain	4	98	101	82.6	2.2e-23	1	CL0029
TraesCS5D01G552100.1	208	307	203	307	PF03171.19	2OG-FeII_Oxy	Domain	8	101	101	93.2	1.1e-26	1	CL0029
TraesCS5D01G555200.1	223	325	220	326	PF03171.19	2OG-FeII_Oxy	Domain	5	100	101	86.7	1.1e-24	1	CL0029
TraesCS5D01G558400.1	241	306	233	307	PF03171.19	2OG-FeII_Oxy	Domain	39	100	101	46.9	2.8e-12	1	CL0029
TraesCS5D01G565100.1	206	298	203	300	PF03171.19	2OG-FeII_Oxy	Domain	7	99	101	83.7	9.8e-24	1	CL0029
TraesCS5D01G566200.1	201	299	200	299	PF03171.19	2OG-FeII_Oxy	Domain	2	101	101	96.8	8.1e-28	1	CL0029
TraesCS6A01G001500.1	228	324	225	324	PF03171.19	2OG-FeII_Oxy	Domain	7	101	101	79.5	2e-22	1	CL0029
TraesCS6A01G030500.1	188	271	186	279	PF03171.19	2OG-FeII_Oxy	Domain	3	90	101	63.4	2e-17	1	CL0029
TraesCS6A01G031500.1	104	201	102	201	PF03171.19	2OG-FeII_Oxy	Domain	3	101	101	80.7	8e-23	1	CL0029
TraesCS6A01G033300.1	197	293	195	294	PF03171.19	2OG-FeII_Oxy	Domain	3	100	101	81.7	4e-23	1	CL0029
TraesCS6A01G034100.1	147	235	140	239	PF03171.19	2OG-FeII_Oxy	Domain	9	97	101	50	3e-13	1	CL0029
TraesCS6A01G041800.1	226	322	223	322	PF03171.19	2OG-FeII_Oxy	Domain	7	101	101	83.1	1.5e-23	1	CL0029
TraesCS6A01G055700.1	198	293	196	294	PF03171.19	2OG-FeII_Oxy	Domain	4	100	101	82.8	1.8e-23	1	CL0029
TraesCS6A01G148800.1	205	255	200	260	PF03171.19	2OG-FeII_Oxy	Domain	6	55	101	36.1	6.3e-09	1	CL0029
TraesCS6A01G148800.2	207	301	202	301	PF03171.19	2OG-FeII_Oxy	Domain	6	101	101	62.8	3.1e-17	1	CL0029
TraesCS6A01G157400.1	213	312	209	312	PF03171.19	2OG-FeII_Oxy	Domain	6	101	101	81.2	6e-23	1	CL0029
TraesCS6A01G221900.1	207	302	203	302	PF03171.19	2OG-FeII_Oxy	Domain	5	101	101	97.4	5.3e-28	1	CL0029
TraesCS6A01G278500.1	208	310	206	310	PF03171.19	2OG-FeII_Oxy	Domain	4	101	101	94.9	3.1e-27	1	CL0029
TraesCS6A01G288300.1	185	288	183	290	PF03171.19	2OG-FeII_Oxy	Domain	4	99	101	73.3	1.7e-20	1	CL0029
TraesCS6A01G288400.1	202	305	200	307	PF03171.19	2OG-FeII_Oxy	Domain	4	99	101	69	3.8e-19	1	CL0029
TraesCS6A01G296900.1	167	262	165	264	PF03171.19	2OG-FeII_Oxy	Domain	3	99	101	56.1	3.8e-15	1	CL0029
TraesCS6A01G296900.2	167	234	165	242	PF03171.19	2OG-FeII_Oxy	Domain	3	71	101	31.9	1.3e-07	1	CL0029
TraesCS6A01G320700.1	202	295	199	296	PF03171.19	2OG-FeII_Oxy	Domain	6	99	101	75.7	2.9e-21	1	CL0029
TraesCS6A01G325400.1	172	263	164	263	PF03171.19	2OG-FeII_Oxy	Domain	10	101	101	94.1	5.6e-27	1	CL0029
TraesCS6A01G325500.1	134	225	126	225	PF03171.19	2OG-FeII_Oxy	Domain	10	101	101	92	2.5e-26	1	CL0029
TraesCS6A01G325600.1	172	263	164	263	PF03171.19	2OG-FeII_Oxy	Domain	10	101	101	94.1	5.6e-27	1	CL0029
TraesCS6A01G325700.1	172	263	164	263	PF03171.19	2OG-FeII_Oxy	Domain	10	101	101	93.1	1.1e-26	1	CL0029
TraesCS6A01G331400.1	200	295	194	295	PF03171.19	2OG-FeII_Oxy	Domain	5	101	101	95.8	1.6e-27	1	CL0029
TraesCS6A01G375100.1	200	289	196	293	PF03171.19	2OG-FeII_Oxy	Domain	5	96	101	74.2	8.8e-21	1	CL0029
TraesCS6A01G375200.1	213	307	210	308	PF03171.19	2OG-FeII_Oxy	Domain	6	100	101	85.3	3e-24	1	CL0029
TraesCS6B01G006200.1	226	322	223	322	PF03171.19	2OG-FeII_Oxy	Domain	7	101	101	79.5	1.9e-22	1	CL0029
TraesCS6B01G044600.1	198	295	196	295	PF03171.19	2OG-FeII_Oxy	Domain	3	101	101	83.6	1e-23	1	CL0029
TraesCS6B01G046800.1	197	293	195	294	PF03171.19	2OG-FeII_Oxy	Domain	3	100	101	81.4	4.9e-23	1	CL0029
TraesCS6B01G047100.1	217	313	213	313	PF03171.19	2OG-FeII_Oxy	Domain	5	101	101	75.9	2.5e-21	1	CL0029
TraesCS6B01G048100.1	190	281	185	284	PF03171.19	2OG-FeII_Oxy	Domain	6	98	101	65.1	6e-18	1	CL0029
TraesCS6B01G145400.1	203	297	200	299	PF03171.19	2OG-FeII_Oxy	Domain	5	99	101	76.9	1.3e-21	1	CL0029
TraesCS6B01G185300.1	116	216	112	216	PF03171.19	2OG-FeII_Oxy	Domain	6	101	101	88.1	4e-25	1	CL0029
TraesCS6B01G225200.1	155	251	151	253	PF03171.19	2OG-FeII_Oxy	Domain	4	99	101	64.7	7.8e-18	1	CL0029
TraesCS6B01G259200.1	207	302	203	302	PF03171.19	2OG-FeII_Oxy	Domain	5	101	101	97.4	5.1e-28	1	CL0029
TraesCS6B01G306800.1	212	314	210	314	PF03171.19	2OG-FeII_Oxy	Domain	4	101	101	100.1	7.5e-29	1	CL0029
TraesCS6B01G317900.1	115	218	113	220	PF03171.19	2OG-FeII_Oxy	Domain	4	99	101	73.1	1.9e-20	1	CL0029
TraesCS6B01G318000.1	185	288	183	290	PF03171.19	2OG-FeII_Oxy	Domain	4	99	101	70.9	9.3e-20	1	CL0029
TraesCS6B01G318100.1	188	291	186	293	PF03171.19	2OG-FeII_Oxy	Domain	4	99	101	71.9	4.4e-20	1	CL0029
TraesCS6B01G326700.1	160	251	148	255	PF03171.19	2OG-FeII_Oxy	Domain	3	95	101	52	7.1e-14	1	CL0029
TraesCS6B01G326700.2	160	228	147	235	PF03171.19	2OG-FeII_Oxy	Domain	3	72	101	29.8	6.1e-07	1	CL0029
TraesCS6B01G351600.1	202	295	199	296	PF03171.19	2OG-FeII_Oxy	Domain	6	99	101	75.8	2.9e-21	1	CL0029
TraesCS6B01G355700.1	171	262	163	262	PF03171.19	2OG-FeII_Oxy	Domain	10	101	101	93.4	9.1e-27	1	CL0029
TraesCS6B01G355800.1	188	279	180	279	PF03171.19	2OG-FeII_Oxy	Domain	10	101	101	89.7	1.3e-25	1	CL0029
TraesCS6B01G355900.1	172	263	164	263	PF03171.19	2OG-FeII_Oxy	Domain	10	101	101	94.9	3.1e-27	1	CL0029
TraesCS6B01G356000.1	172	261	164	261	PF03171.19	2OG-FeII_Oxy	Domain	10	101	101	85.1	3.6e-24	1	CL0029
TraesCS6B01G356200.1	172	263	164	263	PF03171.19	2OG-FeII_Oxy	Domain	10	101	101	93.3	9.8e-27	1	CL0029
TraesCS6B01G362100.1	200	295	194	295	PF03171.19	2OG-FeII_Oxy	Domain	5	101	101	94.3	4.8e-27	1	CL0029
TraesCS6B01G412700.1	212	302	208	305	PF03171.19	2OG-FeII_Oxy	Domain	5	97	101	77.8	6.7e-22	1	CL0029
TraesCS6B01G412800.1	212	305	209	307	PF03171.19	2OG-FeII_Oxy	Domain	6	99	101	83.3	1.3e-23	1	CL0029
TraesCS6D01G004300.1	226	322	223	322	PF03171.19	2OG-FeII_Oxy	Domain	7	101	101	79.5	2e-22	1	CL0029
TraesCS6D01G035200.1	198	295	196	295	PF03171.19	2OG-FeII_Oxy	Domain	3	101	101	82.7	1.9e-23	1	CL0029
TraesCS6D01G038500.1	197	293	195	294	PF03171.19	2OG-FeII_Oxy	Domain	3	100	101	81.5	4.6e-23	1	CL0029
TraesCS6D01G038900.1	190	286	186	286	PF03171.19	2OG-FeII_Oxy	Domain	5	101	101	78.4	4.3e-22	1	CL0029
TraesCS6D01G107100.1	203	297	200	299	PF03171.19	2OG-FeII_Oxy	Domain	5	99	101	72.6	2.8e-20	1	CL0029
TraesCS6D01G138200.1	205	300	200	300	PF03171.19	2OG-FeII_Oxy	Domain	6	101	101	73.5	1.5e-20	1	CL0029
TraesCS6D01G146800.1	204	288	200	298	PF03171.19	2OG-FeII_Oxy	Domain	6	84	101	63.2	2.4e-17	1	CL0029
TraesCS6D01G190400.1	155	251	152	253	PF03171.19	2OG-FeII_Oxy	Domain	4	99	101	62.7	3.4e-17	1	CL0029
TraesCS6D01G213100.1	207	302	203	302	PF03171.19	2OG-FeII_Oxy	Domain	5	101	101	97.4	5.1e-28	1	CL0029
TraesCS6D01G259100.1	208	279	206	283	PF03171.19	2OG-FeII_Oxy	Domain	4	70	101	57.8	1.1e-15	1	CL0029
TraesCS6D01G259100.2	208	310	206	310	PF03171.19	2OG-FeII_Oxy	Domain	4	101	101	97.2	5.8e-28	1	CL0029
TraesCS6D01G270500.1	188	291	186	293	PF03171.19	2OG-FeII_Oxy	Domain	4	99	101	72.8	2.4e-20	1	CL0029
TraesCS6D01G270600.1	185	288	183	290	PF03171.19	2OG-FeII_Oxy	Domain	4	99	101	72.2	3.7e-20	1	CL0029
TraesCS6D01G270700.1	186	288	183	290	PF03171.19	2OG-FeII_Oxy	Domain	5	99	101	75.2	4.3e-21	1	CL0029
TraesCS6D01G277100.1	171	266	160	268	PF03171.19	2OG-FeII_Oxy	Domain	3	99	101	54.5	1.2e-14	1	CL0029
TraesCS6D01G300600.1	202	295	199	296	PF03171.19	2OG-FeII_Oxy	Domain	6	99	101	74.8	5.9e-21	1	CL0029
TraesCS6D01G305100.1	172	263	164	263	PF03171.19	2OG-FeII_Oxy	Domain	10	101	101	92.4	1.8e-26	1	CL0029
TraesCS6D01G305100.2	198	289	190	289	PF03171.19	2OG-FeII_Oxy	Domain	10	101	101	92.2	2.1e-26	1	CL0029
TraesCS6D01G305200.1	172	263	164	263	PF03171.19	2OG-FeII_Oxy	Domain	10	101	101	92.3	2e-26	1	CL0029
TraesCS6D01G305400.1	172	263	164	263	PF03171.19	2OG-FeII_Oxy	Domain	10	101	101	92.8	1.4e-26	1	CL0029
TraesCS6D01G310700.1	200	295	194	295	PF03171.19	2OG-FeII_Oxy	Domain	5	101	101	94.3	4.8e-27	1	CL0029
TraesCS6D01G359300.1	212	302	208	305	PF03171.19	2OG-FeII_Oxy	Domain	5	97	101	77.3	9.5e-22	1	CL0029
TraesCS6D01G359600.1	24	114	20	117	PF03171.19	2OG-FeII_Oxy	Domain	5	97	101	81.6	4.3e-23	1	CL0029
TraesCS6D01G359700.1	212	305	209	307	PF03171.19	2OG-FeII_Oxy	Domain	6	99	101	79.5	2e-22	1	CL0029
TraesCS7A01G001400.1	197	290	193	292	PF03171.19	2OG-FeII_Oxy	Domain	6	99	101	84.3	6.2e-24	1	CL0029
TraesCS7A01G026100.1	176	254	172	254	PF03171.19	2OG-FeII_Oxy	Domain	5	101	101	40.7	2.3e-10	1	CL0029
TraesCS7A01G037700.1	132	221	128	227	PF03171.19	2OG-FeII_Oxy	Domain	5	95	101	68.2	6.4e-19	1	CL0029
TraesCS7A01G051200.1	211	303	207	306	PF03171.19	2OG-FeII_Oxy	Domain	5	97	101	81.4	5e-23	1	CL0029
TraesCS7A01G051800.1	212	302	208	305	PF03171.19	2OG-FeII_Oxy	Domain	7	97	101	79.3	2.3e-22	1	CL0029
TraesCS7A01G055900.1	211	300	206	304	PF03171.19	2OG-FeII_Oxy	Domain	7	96	101	78	5.6e-22	1	CL0029
TraesCS7A01G087400.1	226	324	223	325	PF03171.19	2OG-FeII_Oxy	Domain	6	100	101	94.1	5.6e-27	1	CL0029
TraesCS7A01G121400.1	202	295	197	295	PF03171.19	2OG-FeII_Oxy	Domain	7	101	101	84	7.5e-24	1	CL0029
TraesCS7A01G140100.1	215	259	209	264	PF03171.19	2OG-FeII_Oxy	Domain	8	51	101	32.1	1.1e-07	1	CL0029
TraesCS7A01G140200.1	225	318	220	320	PF03171.19	2OG-FeII_Oxy	Domain	6	99	101	82.4	2.4e-23	1	CL0029
TraesCS7A01G140300.1	211	304	195	306	PF03171.19	2OG-FeII_Oxy	Domain	7	99	101	72.8	2.4e-20	1	CL0029
TraesCS7A01G140300.2	215	308	199	310	PF03171.19	2OG-FeII_Oxy	Domain	7	99	101	72.8	2.5e-20	1	CL0029
TraesCS7A01G140400.1	26	119	9	121	PF03171.19	2OG-FeII_Oxy	Domain	7	99	101	64.6	8.8e-18	1	CL0029
TraesCS7A01G140500.1	105	198	103	200	PF03171.19	2OG-FeII_Oxy	Domain	6	99	101	89.7	1.3e-25	1	CL0029
TraesCS7A01G140600.1	91	185	87	186	PF03171.19	2OG-FeII_Oxy	Domain	5	99	101	74.6	6.4e-21	1	CL0029
TraesCS7A01G140900.1	211	304	194	306	PF03171.19	2OG-FeII_Oxy	Domain	7	99	101	74.2	8.7e-21	1	CL0029
TraesCS7A01G141000.1	214	307	210	308	PF03171.19	2OG-FeII_Oxy	Domain	7	100	101	88.1	4e-25	1	CL0029
TraesCS7A01G141100.1	210	304	194	306	PF03171.19	2OG-FeII_Oxy	Domain	6	99	101	72.7	2.6e-20	1	CL0029
TraesCS7A01G141100.2	210	304	194	306	PF03171.19	2OG-FeII_Oxy	Domain	6	99	101	72.7	2.6e-20	1	CL0029
TraesCS7A01G159200.1	190	283	186	284	PF03171.19	2OG-FeII_Oxy	Domain	6	100	101	76.4	1.8e-21	1	CL0029
TraesCS7A01G203200.1	287	389	285	389	PF03171.19	2OG-FeII_Oxy	Domain	4	101	101	95.6	1.9e-27	1	CL0029
TraesCS7A01G222900.1	212	309	208	309	PF03171.19	2OG-FeII_Oxy	Domain	5	101	101	90	1e-25	1	CL0029
TraesCS7A01G280900.1	252	347	251	349	PF03171.19	2OG-FeII_Oxy	Domain	2	99	101	101.4	3e-29	1	CL0029
TraesCS7A01G363900.1	152	246	146	246	PF03171.19	2OG-FeII_Oxy	Domain	7	101	101	78.6	3.8e-22	1	CL0029
TraesCS7A01G439900.1	286	374	271	375	PF03171.19	2OG-FeII_Oxy	Domain	14	100	101	74.5	7.3e-21	1	CL0029
TraesCS7A01G440400.1	42	127	26	128	PF03171.19	2OG-FeII_Oxy	Domain	15	100	101	70.1	1.7e-19	1	CL0029
TraesCS7A01G443600.1	200	300	194	301	PF03171.19	2OG-FeII_Oxy	Domain	8	100	101	80.3	1.1e-22	1	CL0029
TraesCS7A01G450000.1	181	287	178	288	PF03171.19	2OG-FeII_Oxy	Domain	4	100	101	67.6	1e-18	1	CL0029
TraesCS7A01G530200.1	183	267	153	269	PF03171.19	2OG-FeII_Oxy	Domain	18	99	101	71.8	5.1e-20	1	CL0029
TraesCS7B01G020000.1	202	295	197	295	PF03171.19	2OG-FeII_Oxy	Domain	7	101	101	84	7.5e-24	1	CL0029
TraesCS7B01G041600.1	213	310	208	310	PF03171.19	2OG-FeII_Oxy	Domain	8	101	101	77.7	7.3e-22	1	CL0029
TraesCS7B01G041900.1	215	306	210	308	PF03171.19	2OG-FeII_Oxy	Domain	8	99	101	87.7	5.6e-25	1	CL0029
TraesCS7B01G042000.1	116	211	113	212	PF03171.19	2OG-FeII_Oxy	Domain	4	99	101	80.3	1.1e-22	1	CL0029
TraesCS7B01G042100.1	210	269	184	271	PF03171.19	2OG-FeII_Oxy	Domain	39	99	101	50.5	2.1e-13	1	CL0029
TraesCS7B01G042100.2	211	304	209	306	PF03171.19	2OG-FeII_Oxy	Domain	6	99	101	90.7	6.1e-26	1	CL0029
TraesCS7B01G042200.1	211	311	194	313	PF03171.19	2OG-FeII_Oxy	Domain	7	99	101	65.1	6e-18	1	CL0029
TraesCS7B01G042200.2	211	304	194	306	PF03171.19	2OG-FeII_Oxy	Domain	7	99	101	73.7	1.3e-20	1	CL0029
TraesCS7B01G042200.3	213	313	196	315	PF03171.19	2OG-FeII_Oxy	Domain	7	99	101	65.1	6.1e-18	1	CL0029
TraesCS7B01G042300.1	212	307	208	307	PF03171.19	2OG-FeII_Oxy	Domain	6	101	101	84.9	4.2e-24	1	CL0029
TraesCS7B01G042400.1	211	274	194	293	PF03171.19	2OG-FeII_Oxy	Domain	7	68	101	40.6	2.5e-10	1	CL0029
TraesCS7B01G042400.2	211	304	194	306	PF03171.19	2OG-FeII_Oxy	Domain	7	99	101	72.8	2.4e-20	1	CL0029
TraesCS7B01G042500.1	214	311	210	312	PF03171.19	2OG-FeII_Oxy	Domain	5	100	101	73.2	1.8e-20	1	CL0029
TraesCS7B01G063700.1	190	285	186	285	PF03171.19	2OG-FeII_Oxy	Domain	6	101	101	72.9	2.2e-20	1	CL0029
TraesCS7B01G063700.2	190	277	186	277	PF03171.19	2OG-FeII_Oxy	Domain	6	101	101	55	8.7e-15	1	CL0029
TraesCS7B01G110400.1	212	314	210	314	PF03171.19	2OG-FeII_Oxy	Domain	4	101	101	95.8	1.7e-27	1	CL0029
TraesCS7B01G129400.1	216	255	212	261	PF03171.19	2OG-FeII_Oxy	Domain	5	44	101	34.1	2.8e-08	1	CL0029
TraesCS7B01G180300.1	252	347	251	349	PF03171.19	2OG-FeII_Oxy	Domain	2	99	101	101	4e-29	1	CL0029
TraesCS7B01G264000.1	152	246	146	246	PF03171.19	2OG-FeII_Oxy	Domain	7	101	101	78.6	3.8e-22	1	CL0029
TraesCS7B01G338700.1	117	202	98	203	PF03171.19	2OG-FeII_Oxy	Domain	16	100	101	75.1	4.5e-21	1	CL0029
TraesCS7B01G338900.1	191	286	182	287	PF03171.19	2OG-FeII_Oxy	Domain	10	100	101	75.5	3.4e-21	1	CL0029
TraesCS7B01G338900.2	193	288	184	289	PF03171.19	2OG-FeII_Oxy	Domain	10	100	101	75.5	3.5e-21	1	CL0029
TraesCS7B01G342400.1	200	300	194	301	PF03171.19	2OG-FeII_Oxy	Domain	8	100	101	80.6	8.8e-23	1	CL0029
TraesCS7B01G349700.1	181	287	178	288	PF03171.19	2OG-FeII_Oxy	Domain	4	100	101	68.7	4.5e-19	1	CL0029
TraesCS7B01G409900.1	77	109	52	111	PF03171.19	2OG-FeII_Oxy	Domain	66	99	101	21.8	0.00019	1	CL0029
TraesCS7B01G444900.1	166	259	137	259	PF03171.19	2OG-FeII_Oxy	Domain	10	101	101	84.5	5.5e-24	1	CL0029
TraesCS7B01G474000.1	183	267	164	269	PF03171.19	2OG-FeII_Oxy	Domain	18	99	101	71.4	6.4e-20	1	CL0029
TraesCS7D01G046100.1	211	303	207	306	PF03171.19	2OG-FeII_Oxy	Domain	5	97	101	82.1	3.1e-23	1	CL0029
TraesCS7D01G046300.1	25	116	21	119	PF03171.19	2OG-FeII_Oxy	Domain	5	96	101	84	7.6e-24	1	CL0029
TraesCS7D01G046400.1	25	117	21	120	PF03171.19	2OG-FeII_Oxy	Domain	5	97	101	83.5	1.1e-23	1	CL0029
TraesCS7D01G050500.1	211	300	206	303	PF03171.19	2OG-FeII_Oxy	Domain	7	96	101	75.2	4.4e-21	1	CL0029
TraesCS7D01G081900.1	224	325	221	326	PF03171.19	2OG-FeII_Oxy	Domain	6	100	101	88.7	2.7e-25	1	CL0029
TraesCS7D01G119600.1	200	293	195	293	PF03171.19	2OG-FeII_Oxy	Domain	7	101	101	84.2	6.6e-24	1	CL0029
TraesCS7D01G141600.1	215	306	209	308	PF03171.19	2OG-FeII_Oxy	Domain	8	99	101	84.9	4.1e-24	1	CL0029
TraesCS7D01G141900.1	210	304	207	306	PF03171.19	2OG-FeII_Oxy	Domain	6	99	101	75.7	2.9e-21	1	CL0029
TraesCS7D01G142000.1	196	289	194	291	PF03171.19	2OG-FeII_Oxy	Domain	6	99	101	88.7	2.7e-25	1	CL0029
TraesCS7D01G142000.2	211	304	209	306	PF03171.19	2OG-FeII_Oxy	Domain	6	99	101	88.6	3e-25	1	CL0029
TraesCS7D01G142100.1	278	371	261	373	PF03171.19	2OG-FeII_Oxy	Domain	7	99	101	72.2	3.6e-20	1	CL0029
TraesCS7D01G142200.1	213	308	209	308	PF03171.19	2OG-FeII_Oxy	Domain	6	101	101	84.1	7.3e-24	1	CL0029
TraesCS7D01G142300.1	211	304	194	306	PF03171.19	2OG-FeII_Oxy	Domain	7	99	101	72.8	2.4e-20	1	CL0029
TraesCS7D01G142400.1	226	318	222	319	PF03171.19	2OG-FeII_Oxy	Domain	5	100	101	76	2.4e-21	1	CL0029
TraesCS7D01G160100.1	191	239	186	244	PF03171.19	2OG-FeII_Oxy	Domain	7	55	101	39.2	6.9e-10	1	CL0029
TraesCS7D01G160100.2	191	284	186	284	PF03171.19	2OG-FeII_Oxy	Domain	7	101	101	77.1	1.1e-21	1	CL0029
TraesCS7D01G206500.1	286	388	284	388	PF03171.19	2OG-FeII_Oxy	Domain	4	101	101	93.9	6.5e-27	1	CL0029
TraesCS7D01G224500.1	214	302	210	302	PF03171.19	2OG-FeII_Oxy	Domain	5	101	101	78.2	5e-22	1	CL0029
TraesCS7D01G279500.1	230	325	229	327	PF03171.19	2OG-FeII_Oxy	Domain	2	99	101	99.5	1.2e-28	1	CL0029
TraesCS7D01G359300.1	152	246	146	246	PF03171.19	2OG-FeII_Oxy	Domain	7	101	101	77.7	7.3e-22	1	CL0029
TraesCS7D01G429400.1	191	286	182	287	PF03171.19	2OG-FeII_Oxy	Domain	10	100	101	75.5	3.5e-21	1	CL0029
TraesCS7D01G429900.1	178	263	162	264	PF03171.19	2OG-FeII_Oxy	Domain	16	100	101	65.6	4.3e-18	1	CL0029
TraesCS7D01G432800.1	207	307	201	308	PF03171.19	2OG-FeII_Oxy	Domain	8	100	101	80.2	1.2e-22	1	CL0029
TraesCS7D01G439200.1	182	288	179	289	PF03171.19	2OG-FeII_Oxy	Domain	4	100	101	67.5	1.1e-18	1	CL0029
TraesCS7D01G516200.1	166	259	137	259	PF03171.19	2OG-FeII_Oxy	Domain	10	101	101	84.5	5.5e-24	1	CL0029
TraesCS7D01G529400.1	215	311	210	312	PF03171.19	2OG-FeII_Oxy	Domain	8	100	101	87.7	5.4e-25	1	CL0029
TraesCS7D01G536900.1	183	267	165	269	PF03171.19	2OG-FeII_Oxy	Domain	18	99	101	71.4	6.5e-20	1	CL0029
TraesCSU01G005800.1	331	377	287	390	PF03171.19	2OG-FeII_Oxy	Domain	39	85	101	21.9	0.00017	1	CL0029
TraesCSU01G024200.1	114	183	109	184	PF03171.19	2OG-FeII_Oxy	Domain	6	100	101	40.3	3.2e-10	1	CL0029
TraesCSU01G024200.2	230	326	225	327	PF03171.19	2OG-FeII_Oxy	Domain	6	100	101	93.5	8.4e-27	1	CL0029
TraesCSU01G030400.1	176	276	169	277	PF03171.19	2OG-FeII_Oxy	Domain	8	100	101	80.6	8.7e-23	1	CL0029
TraesCSU01G044600.1	57	155	55	157	PF03171.19	2OG-FeII_Oxy	Domain	3	99	101	85.1	3.4e-24	1	CL0029
TraesCSU01G067700.1	165	259	157	259	PF03171.19	2OG-FeII_Oxy	Domain	8	101	101	89.9	1.1e-25	1	CL0029
TraesCSU01G102900.1	212	302	208	305	PF03171.19	2OG-FeII_Oxy	Domain	7	97	101	79.3	2.2e-22	1	CL0029
TraesCSU01G115000.1	201	293	197	296	PF03171.19	2OG-FeII_Oxy	Domain	5	97	101	80	1.3e-22	1	CL0029
TraesCSU01G156500.1	215	287	210	290	PF03171.19	2OG-FeII_Oxy	Domain	6	77	101	69.7	2.2e-19	1	CL0029
TraesCSU01G156500.2	215	280	210	296	PF03171.19	2OG-FeII_Oxy	Domain	6	70	101	62.9	2.9e-17	1	CL0029
TraesCSU01G175100.1	175	273	173	275	PF03171.19	2OG-FeII_Oxy	Domain	3	99	101	83.7	9.5e-24	1	CL0029
TraesCS2A01G436700.1	164	328	127	328	PF13532.5	2OG-FeII_Oxy_2	Domain	54	199	199	60.2	2.9e-16	1	CL0029
TraesCS2A01G568300.1	39	235	39	235	PF13532.5	2OG-FeII_Oxy_2	Domain	1	199	199	56.3	4.5e-15	1	CL0029
TraesCS2B01G456500.1	164	328	127	328	PF13532.5	2OG-FeII_Oxy_2	Domain	54	199	199	60.6	2.1e-16	1	CL0029
TraesCS2B01G628500.1	42	235	39	235	PF13532.5	2OG-FeII_Oxy_2	Domain	4	199	199	56.7	3.3e-15	1	CL0029
TraesCS2D01G433200.1	164	328	127	328	PF13532.5	2OG-FeII_Oxy_2	Domain	54	199	199	60.8	1.8e-16	1	CL0029
TraesCS2D01G579000.1	35	231	35	231	PF13532.5	2OG-FeII_Oxy_2	Domain	1	199	199	55.6	7.1e-15	1	CL0029
TraesCS3A01G028300.1	179	364	94	364	PF13532.5	2OG-FeII_Oxy_2	Domain	30	199	199	132.6	1.9e-38	1	CL0029
TraesCS3A01G097700.1	69	272	36	272	PF13532.5	2OG-FeII_Oxy_2	Domain	53	199	199	39.1	8.3e-10	1	CL0029
TraesCS3B01G018500.1	177	362	154	362	PF13532.5	2OG-FeII_Oxy_2	Domain	31	199	199	124.7	5e-36	1	CL0029
TraesCS3B01G113400.1	72	271	59	271	PF13532.5	2OG-FeII_Oxy_2	Domain	58	199	199	34.8	1.7e-08	1	CL0029
TraesCS3B01G113400.2	14	200	4	200	PF13532.5	2OG-FeII_Oxy_2	Domain	71	199	199	35.1	1.3e-08	1	CL0029
TraesCS3D01G017600.1	181	367	159	367	PF13532.5	2OG-FeII_Oxy_2	Domain	29	199	199	132	2.8e-38	1	CL0029
TraesCS3D01G098200.1	125	323	117	323	PF13532.5	2OG-FeII_Oxy_2	Domain	59	199	199	36.1	6.8e-09	1	CL0029
TraesCS4A01G378300.1	75	270	74	270	PF13532.5	2OG-FeII_Oxy_2	Domain	2	199	199	46.8	3.6e-12	1	CL0029
TraesCS5A01G470000.1	237	455	237	455	PF13532.5	2OG-FeII_Oxy_2	Domain	1	199	199	158.1	2.8e-46	1	CL0029
TraesCS5B01G482500.1	172	390	172	390	PF13532.5	2OG-FeII_Oxy_2	Domain	1	199	199	160.6	5e-47	1	CL0029
TraesCS5D01G482900.1	279	497	279	497	PF13532.5	2OG-FeII_Oxy_2	Domain	1	199	199	159.5	1.1e-46	1	CL0029
TraesCS6A01G334700.2	152	261	63	261	PF13532.5	2OG-FeII_Oxy_2	Domain	100	199	199	47.1	2.8e-12	1	CL0029
TraesCS6B01G365100.2	151	260	131	260	PF13532.5	2OG-FeII_Oxy_2	Domain	100	199	199	46.6	4.3e-12	1	CL0029
TraesCS6D01G314200.2	151	260	136	260	PF13532.5	2OG-FeII_Oxy_2	Domain	100	199	199	47.9	1.7e-12	1	CL0029
TraesCS7A01G081300.1	197	392	196	392	PF13532.5	2OG-FeII_Oxy_2	Domain	2	199	199	45.9	6.7e-12	1	CL0029
TraesCS7A01G215100.1	50	253	49	253	PF13532.5	2OG-FeII_Oxy_2	Domain	2	199	199	111.8	4.4e-32	1	CL0029
TraesCS7B01G122300.1	48	252	47	252	PF13532.5	2OG-FeII_Oxy_2	Domain	2	199	199	114.3	7.8e-33	1	CL0029
TraesCS7B01G122300.2	48	251	47	251	PF13532.5	2OG-FeII_Oxy_2	Domain	2	199	199	114.4	7e-33	1	CL0029
TraesCS7D01G075200.1	53	171	13	171	PF13532.5	2OG-FeII_Oxy_2	Domain	71	199	199	42.6	6.9e-11	1	CL0029
TraesCS7D01G075200.2	53	171	13	171	PF13532.5	2OG-FeII_Oxy_2	Domain	71	199	199	42.6	6.9e-11	1	CL0029
TraesCS7D01G217000.1	48	251	47	251	PF13532.5	2OG-FeII_Oxy_2	Domain	2	199	199	109.6	2.1e-31	1	CL0029
TraesCS1A01G139300.1	124	240	123	240	PF13640.5	2OG-FeII_Oxy_3	Domain	2	96	96	73.3	2.1e-20	1	CL0029
TraesCS1A01G170900.1	176	294	176	294	PF13640.5	2OG-FeII_Oxy_3	Domain	1	96	96	78.5	5e-22	1	CL0029
TraesCS1A01G305900.1	138	254	138	254	PF13640.5	2OG-FeII_Oxy_3	Domain	1	96	96	72.5	3.8e-20	1	CL0029
TraesCS1B01G149500.1	124	240	123	240	PF13640.5	2OG-FeII_Oxy_3	Domain	2	96	96	72.5	3.8e-20	1	CL0029
TraesCS1B01G186400.1	176	294	176	294	PF13640.5	2OG-FeII_Oxy_3	Domain	1	96	96	78.5	4.9e-22	1	CL0029
TraesCS1B01G316600.1	139	255	139	255	PF13640.5	2OG-FeII_Oxy_3	Domain	1	96	96	72.2	4.6e-20	1	CL0029
TraesCS1D01G132900.1	124	240	123	240	PF13640.5	2OG-FeII_Oxy_3	Domain	2	96	96	72.7	3.3e-20	1	CL0029
TraesCS1D01G168600.1	190	308	190	308	PF13640.5	2OG-FeII_Oxy_3	Domain	1	96	96	78.4	5.4e-22	1	CL0029
TraesCS1D01G168600.2	178	296	178	296	PF13640.5	2OG-FeII_Oxy_3	Domain	1	96	96	78.5	5e-22	1	CL0029
TraesCS1D01G305600.1	138	254	138	254	PF13640.5	2OG-FeII_Oxy_3	Domain	1	96	96	72.5	3.8e-20	1	CL0029
TraesCS2A01G274500.1	149	262	149	262	PF13640.5	2OG-FeII_Oxy_3	Domain	1	96	96	70.6	1.4e-19	1	CL0029
TraesCS2A01G274500.2	156	266	154	266	PF13640.5	2OG-FeII_Oxy_3	Domain	4	96	96	66.5	2.9e-18	1	CL0029
TraesCS2B01G292200.1	156	266	154	266	PF13640.5	2OG-FeII_Oxy_3	Domain	4	96	96	66.5	2.9e-18	1	CL0029
TraesCS2B01G292200.2	149	262	149	262	PF13640.5	2OG-FeII_Oxy_3	Domain	1	96	96	70.6	1.4e-19	1	CL0029
TraesCS2B01G292200.3	133	246	133	246	PF13640.5	2OG-FeII_Oxy_3	Domain	1	96	96	70.8	1.2e-19	1	CL0029
TraesCS2D01G273700.1	149	262	149	262	PF13640.5	2OG-FeII_Oxy_3	Domain	1	96	96	70.6	1.4e-19	1	CL0029
TraesCS2D01G273700.2	156	266	154	266	PF13640.5	2OG-FeII_Oxy_3	Domain	4	96	96	66.5	2.9e-18	1	CL0029
TraesCS3A01G128500.1	147	254	147	257	PF13640.5	2OG-FeII_Oxy_3	Domain	1	93	96	27.2	5.2e-06	1	CL0029
TraesCS3A01G128500.2	98	205	98	208	PF13640.5	2OG-FeII_Oxy_3	Domain	1	93	96	27.7	3.6e-06	1	CL0029
TraesCS3A01G128500.3	104	211	104	214	PF13640.5	2OG-FeII_Oxy_3	Domain	1	93	96	27.6	3.8e-06	1	CL0029
TraesCS3B01G147500.2	98	205	98	208	PF13640.5	2OG-FeII_Oxy_3	Domain	1	93	96	27.5	4.2e-06	1	CL0029
TraesCS3D01G129400.1	147	253	147	255	PF13640.5	2OG-FeII_Oxy_3	Domain	1	94	96	37.6	3e-09	1	CL0029
TraesCS3D01G129400.2	98	204	98	206	PF13640.5	2OG-FeII_Oxy_3	Domain	1	94	96	38.1	2e-09	1	CL0029
TraesCS4A01G021400.1	128	247	128	247	PF13640.5	2OG-FeII_Oxy_3	Domain	1	96	96	69.9	2.3e-19	1	CL0029
TraesCS4A01G073700.1	102	185	79	186	PF13640.5	2OG-FeII_Oxy_3	Domain	8	95	96	53.6	3e-14	1	CL0029
TraesCS4B01G229900.1	102	185	79	186	PF13640.5	2OG-FeII_Oxy_3	Domain	8	95	96	53.8	2.6e-14	1	CL0029
TraesCS4B01G282000.1	128	247	128	247	PF13640.5	2OG-FeII_Oxy_3	Domain	1	96	96	71.6	6.9e-20	1	CL0029
TraesCS4D01G231300.1	102	185	79	186	PF13640.5	2OG-FeII_Oxy_3	Domain	8	95	96	53.6	3e-14	1	CL0029
TraesCS4D01G280700.1	128	247	128	247	PF13640.5	2OG-FeII_Oxy_3	Domain	1	96	96	74.5	8.7e-21	1	CL0029
TraesCS5A01G400000.1	178	291	177	291	PF13640.5	2OG-FeII_Oxy_3	Domain	2	96	96	67.1	1.8e-18	1	CL0029
TraesCS5A01G522300.1	152	248	151	250	PF13640.5	2OG-FeII_Oxy_3	Domain	2	91	96	32.1	1.5e-07	1	CL0029
TraesCS5B01G404800.1	178	291	177	291	PF13640.5	2OG-FeII_Oxy_3	Domain	2	96	96	66.7	2.4e-18	1	CL0029
TraesCS5B01G404800.2	175	288	174	288	PF13640.5	2OG-FeII_Oxy_3	Domain	2	96	96	66.8	2.3e-18	1	CL0029
TraesCS5B01G459100.1	159	317	159	317	PF13640.5	2OG-FeII_Oxy_3	Domain	1	96	96	69	4.5e-19	1	CL0029
TraesCS5B01G459100.2	119	236	119	236	PF13640.5	2OG-FeII_Oxy_3	Domain	1	96	96	72	5.2e-20	1	CL0029
TraesCS5D01G409900.1	178	291	177	291	PF13640.5	2OG-FeII_Oxy_3	Domain	2	96	96	66.7	2.4e-18	1	CL0029
TraesCS5D01G409900.2	175	288	174	288	PF13640.5	2OG-FeII_Oxy_3	Domain	2	96	96	66.7	2.3e-18	1	CL0029
TraesCS5D01G409900.3	172	259	160	259	PF13640.5	2OG-FeII_Oxy_3	Domain	25	96	96	42.2	1e-10	1	CL0029
TraesCS5D01G460700.1	119	236	119	236	PF13640.5	2OG-FeII_Oxy_3	Domain	1	96	96	73.9	1.4e-20	1	CL0029
TraesCS6A01G410600.1	135	253	135	253	PF13640.5	2OG-FeII_Oxy_3	Domain	1	96	96	74.6	8.5e-21	1	CL0029
TraesCS6A01G410600.2	197	315	197	315	PF13640.5	2OG-FeII_Oxy_3	Domain	1	96	96	73.9	1.4e-20	1	CL0029
TraesCS6B01G456400.1	198	316	198	316	PF13640.5	2OG-FeII_Oxy_3	Domain	1	96	96	73.9	1.4e-20	1	CL0029
TraesCS6D01G393500.1	195	313	195	313	PF13640.5	2OG-FeII_Oxy_3	Domain	1	96	96	73.9	1.4e-20	1	CL0029
TraesCS2A01G017500.1	170	224	167	227	PF00198.22	2-oxoacid_dh	Domain	5	59	233	30.9	1.6e-07	1	CL0149
TraesCS2A01G041100.1	215	443	213	443	PF00198.22	2-oxoacid_dh	Domain	3	233	233	265.7	2.9e-79	1	CL0149	predicted_active_site[416,420]
TraesCS2A01G041100.2	211	439	209	439	PF00198.22	2-oxoacid_dh	Domain	3	233	233	265.7	2.8e-79	1	CL0149	predicted_active_site[412,416]
TraesCS2A01G074700.1	279	508	278	508	PF00198.22	2-oxoacid_dh	Domain	3	233	233	255.5	3.9e-76	1	CL0149	predicted_active_site[481,485]
TraesCS2B01G053600.1	221	425	216	425	PF00198.22	2-oxoacid_dh	Domain	27	233	233	241.4	7.6e-72	1	CL0149	predicted_active_site[398,402]
TraesCS2D01G018700.1	241	290	239	298	PF00198.22	2-oxoacid_dh	Domain	5	54	233	28.5	8.6e-07	1	CL0149
TraesCS2D01G039500.1	211	439	209	439	PF00198.22	2-oxoacid_dh	Domain	3	233	233	268	5.9e-80	1	CL0149	predicted_active_site[412,416]
TraesCS2D01G039500.2	215	443	213	443	PF00198.22	2-oxoacid_dh	Domain	3	233	233	267.9	6e-80	1	CL0149	predicted_active_site[416,420]
TraesCS2D01G039500.3	214	442	212	442	PF00198.22	2-oxoacid_dh	Domain	3	233	233	267.9	6e-80	1	CL0149	predicted_active_site[415,419]
TraesCS2D01G073400.1	276	505	275	505	PF00198.22	2-oxoacid_dh	Domain	3	233	233	254	1.1e-75	1	CL0149	predicted_active_site[478,482]
TraesCS3B01G372900.1	231	453	229	454	PF00198.22	2-oxoacid_dh	Domain	4	232	233	197.2	2.4e-58	1	CL0149	predicted_active_site[427]
TraesCS4A01G243500.1	208	436	206	436	PF00198.22	2-oxoacid_dh	Domain	3	233	233	262.6	2.5e-78	1	CL0149	predicted_active_site[409,413]
TraesCS4A01G481800.1	294	522	291	522	PF00198.22	2-oxoacid_dh	Domain	6	233	233	264.9	5.1e-79	1	CL0149	predicted_active_site[495,499]
TraesCS4A01G481800.2	308	536	305	536	PF00198.22	2-oxoacid_dh	Domain	6	233	233	264.8	5.4e-79	1	CL0149	predicted_active_site[509,513]
TraesCS4A01G481800.3	311	539	308	539	PF00198.22	2-oxoacid_dh	Domain	6	233	233	264.8	5.5e-79	1	CL0149	predicted_active_site[512,516]
TraesCS4B01G071300.1	208	436	206	436	PF00198.22	2-oxoacid_dh	Domain	3	233	233	262.6	2.5e-78	1	CL0149	predicted_active_site[409,413]
TraesCS4D01G070200.1	208	436	206	436	PF00198.22	2-oxoacid_dh	Domain	3	233	233	262.6	2.5e-78	1	CL0149	predicted_active_site[409,413]
TraesCS5A01G119600.1	237	454	234	456	PF00198.22	2-oxoacid_dh	Domain	6	231	233	217.8	1.2e-64	1	CL0149	predicted_active_site[429]
TraesCS5A01G206600.1	242	462	240	463	PF00198.22	2-oxoacid_dh	Domain	4	232	233	204.5	1.5e-60	1	CL0149	predicted_active_site[436]
TraesCS5A01G206600.2	242	428	240	438	PF00198.22	2-oxoacid_dh	Domain	4	198	233	159.5	8e-47	1	CL0149
TraesCS5A01G476700.1	253	473	251	474	PF00198.22	2-oxoacid_dh	Domain	4	232	233	219.7	3.2e-65	1	CL0149	predicted_active_site[447]
TraesCS5B01G116300.1	240	457	237	459	PF00198.22	2-oxoacid_dh	Domain	6	231	233	218	1.1e-64	1	CL0149	predicted_active_site[432]
TraesCS5B01G204800.1	242	462	240	463	PF00198.22	2-oxoacid_dh	Domain	4	232	233	207.2	2.1e-61	1	CL0149	predicted_active_site[436]
TraesCS5B01G489600.1	254	474	252	475	PF00198.22	2-oxoacid_dh	Domain	4	232	233	217.8	1.2e-64	1	CL0149	predicted_active_site[448]
TraesCS5D01G126000.1	189	406	186	408	PF00198.22	2-oxoacid_dh	Domain	6	231	233	221.9	6.8e-66	1	CL0149	predicted_active_site[381]
TraesCS5D01G212800.1	242	462	240	463	PF00198.22	2-oxoacid_dh	Domain	4	232	233	204.4	1.6e-60	1	CL0149	predicted_active_site[436]
TraesCS5D01G490000.1	253	473	251	474	PF00198.22	2-oxoacid_dh	Domain	4	232	233	219.8	3.1e-65	1	CL0149	predicted_active_site[447]
TraesCS6A01G022600.1	302	532	300	532	PF00198.22	2-oxoacid_dh	Domain	4	233	233	268.1	5.3e-80	1	CL0149	predicted_active_site[505,509]
TraesCS6A01G022600.2	308	538	306	538	PF00198.22	2-oxoacid_dh	Domain	4	233	233	268.1	5.4e-80	1	CL0149	predicted_active_site[511,515]
TraesCS6B01G028600.1	302	532	300	532	PF00198.22	2-oxoacid_dh	Domain	4	233	233	268.1	5.4e-80	1	CL0149	predicted_active_site[505,509]
TraesCS6D01G024400.1	312	542	310	542	PF00198.22	2-oxoacid_dh	Domain	4	233	233	268.1	5.5e-80	1	CL0149	predicted_active_site[515,519]
TraesCS7A01G014600.1	296	524	293	524	PF00198.22	2-oxoacid_dh	Domain	6	233	233	264.7	5.8e-79	1	CL0149	predicted_active_site[497,501]
TraesCS7A01G014600.2	295	523	292	523	PF00198.22	2-oxoacid_dh	Domain	6	233	233	264.7	5.8e-79	1	CL0149	predicted_active_site[496,500]
TraesCS7A01G014600.3	310	538	307	538	PF00198.22	2-oxoacid_dh	Domain	6	233	233	264.6	6.2e-79	1	CL0149	predicted_active_site[511,515]
TraesCS7A01G014600.4	313	541	310	541	PF00198.22	2-oxoacid_dh	Domain	6	233	233	264.6	6.3e-79	1	CL0149	predicted_active_site[514,518]
TraesCS7A01G305100.1	211	441	209	442	PF00198.22	2-oxoacid_dh	Domain	3	232	233	249.7	2.3e-74	1	CL0149	predicted_active_site[415,419]
TraesCS7B01G205500.1	212	441	209	442	PF00198.22	2-oxoacid_dh	Domain	4	232	233	248.6	4.7e-74	1	CL0149	predicted_active_site[415,419]
TraesCS7D01G011600.1	313	541	310	541	PF00198.22	2-oxoacid_dh	Domain	6	233	233	263.9	1e-78	1	CL0149	predicted_active_site[514,518]
TraesCS7D01G011600.2	296	524	293	524	PF00198.22	2-oxoacid_dh	Domain	6	233	233	264	9.3e-79	1	CL0149	predicted_active_site[497,501]
TraesCS7D01G011600.3	310	538	307	538	PF00198.22	2-oxoacid_dh	Domain	6	233	233	264	9.8e-79	1	CL0149	predicted_active_site[511,515]
TraesCS7D01G301900.1	293	523	291	524	PF00198.22	2-oxoacid_dh	Domain	3	232	233	246.6	1.9e-73	1	CL0149	predicted_active_site[497,501]
TraesCS7D01G301900.2	293	521	291	522	PF00198.22	2-oxoacid_dh	Domain	3	232	233	249.3	3.1e-74	1	CL0149	predicted_active_site[495,499]
TraesCS7D01G301900.3	197	374	195	377	PF00198.22	2-oxoacid_dh	Domain	3	184	233	211.1	1.4e-62	1	CL0149
TraesCS2A01G079500.1	59	95	59	99	PF16078.4	2-oxogl_dehyd_N	Family	1	37	41	57.6	6.4e-16	1	No_clan
TraesCS2A01G284400.1	58	97	58	98	PF16078.4	2-oxogl_dehyd_N	Family	1	40	41	58.9	2.4e-16	1	No_clan
TraesCS2B01G094300.1	60	96	60	100	PF16078.4	2-oxogl_dehyd_N	Family	1	37	41	57.6	6.4e-16	1	No_clan
TraesCS2B01G301400.1	58	97	58	98	PF16078.4	2-oxogl_dehyd_N	Family	1	40	41	59	2.3e-16	1	No_clan
TraesCS2B01G301400.2	58	97	58	98	PF16078.4	2-oxogl_dehyd_N	Family	1	40	41	58.9	2.4e-16	1	No_clan
TraesCS2D01G076900.1	59	95	59	99	PF16078.4	2-oxogl_dehyd_N	Family	1	37	41	58.3	3.6e-16	1	No_clan
TraesCS2D01G283300.1	58	97	58	98	PF16078.4	2-oxogl_dehyd_N	Family	1	40	41	59.2	2e-16	1	No_clan
TraesCS2D01G283300.2	58	97	58	98	PF16078.4	2-oxogl_dehyd_N	Family	1	40	41	58.9	2.4e-16	1	No_clan
TraesCS1A01G417800.1	56	312	55	327	PF01073.18	3Beta_HSD	Family	2	261	282	49.7	2.3e-13	1	CL0063	predicted_active_site[218]
TraesCS1B01G447900.1	61	331	60	337	PF01073.18	3Beta_HSD	Family	2	272	282	49.9	2e-13	1	CL0063	predicted_active_site[225]
TraesCS1D01G425400.1	59	309	58	330	PF01073.18	3Beta_HSD	Family	2	254	282	46.7	1.8e-12	1	CL0063	predicted_active_site[221]
TraesCS1D01G425400.2	59	182	58	266	PF01073.18	3Beta_HSD	Family	2	121	282	43.4	1.9e-11	1	CL0063
TraesCS2B01G204500.3	77	212	57	222	PF01073.18	3Beta_HSD	Family	50	172	282	27.2	1.7e-06	1	CL0063	predicted_active_site[191]
TraesCS3A01G229700.1	54	321	53	328	PF01073.18	3Beta_HSD	Family	2	272	282	51.9	4.8e-14	1	CL0063	predicted_active_site[216]
TraesCS3B01G259000.1	58	326	57	332	PF01073.18	3Beta_HSD	Family	2	273	282	53.8	1.3e-14	1	CL0063	predicted_active_site[220]
TraesCS3D01G064500.1	15	43	15	72	PF01073.18	3Beta_HSD	Family	1	30	282	20.5	0.00018	1	CL0063
TraesCS4A01G147500.1	12	286	12	287	PF01073.18	3Beta_HSD	Family	1	281	282	255.4	4.5e-76	1	CL0063	predicted_active_site[164]
TraesCS4A01G331900.1	11	235	10	244	PF01073.18	3Beta_HSD	Family	2	231	282	82.3	2.6e-23	1	CL0063	predicted_active_site[161]
TraesCS4A01G331900.2	11	241	10	250	PF01073.18	3Beta_HSD	Family	2	231	282	81.4	4.7e-23	1	CL0063	predicted_active_site[167]
TraesCS4B01G151900.1	12	286	12	287	PF01073.18	3Beta_HSD	Family	1	281	282	256	3e-76	1	CL0063	predicted_active_site[164]
TraesCS4B01G151900.2	12	155	12	157	PF01073.18	3Beta_HSD	Family	1	143	282	104.9	3.3e-30	1	CL0063
TraesCS4B01G151900.3	12	286	12	287	PF01073.18	3Beta_HSD	Family	1	281	282	255.7	3.7e-76	1	CL0063	predicted_active_site[164]
TraesCS4B01G151900.4	12	286	12	287	PF01073.18	3Beta_HSD	Family	1	281	282	255.4	4.4e-76	1	CL0063	predicted_active_site[164]
TraesCS4D01G157900.1	12	286	12	287	PF01073.18	3Beta_HSD	Family	1	281	282	260.1	1.6e-77	1	CL0063	predicted_active_site[164]
TraesCS4D01G157900.2	12	286	12	287	PF01073.18	3Beta_HSD	Family	1	281	282	259.8	2.1e-77	1	CL0063	predicted_active_site[164]
TraesCS4D01G157900.3	12	155	12	157	PF01073.18	3Beta_HSD	Family	1	143	282	109.1	1.8e-31	1	CL0063
TraesCS4D01G157900.4	12	286	12	287	PF01073.18	3Beta_HSD	Family	1	281	282	259.6	2.4e-77	1	CL0063	predicted_active_site[164]
TraesCS4D01G157900.5	12	286	12	287	PF01073.18	3Beta_HSD	Family	1	281	282	259.8	2e-77	1	CL0063	predicted_active_site[164]
TraesCS4D01G343400.1	25	255	24	271	PF01073.18	3Beta_HSD	Family	2	231	282	84	7.9e-24	1	CL0063	predicted_active_site[181]
TraesCS5A01G004800.1	19	289	19	291	PF01073.18	3Beta_HSD	Family	1	280	282	234	1.5e-69	1	CL0063	predicted_active_site[171]
TraesCS5A01G302300.1	66	289	23	290	PF01073.18	3Beta_HSD	Family	51	281	282	154.7	2.3e-45	1	CL0063
TraesCS5B01G302300.1	31	289	23	290	PF01073.18	3Beta_HSD	Family	9	281	282	151.2	2.7e-44	1	CL0063
TraesCS5B01G302300.2	31	289	23	290	PF01073.18	3Beta_HSD	Family	9	281	282	151	3e-44	1	CL0063
TraesCS5B01G302300.3	31	289	23	290	PF01073.18	3Beta_HSD	Family	9	281	282	151.5	2.1e-44	1	CL0063
TraesCS5B01G546700.1	9	151	1	162	PF01073.18	3Beta_HSD	Family	89	231	282	45.4	4.6e-12	1	CL0063	predicted_active_site[77]
TraesCS5B01G547000.1	11	241	10	250	PF01073.18	3Beta_HSD	Family	2	231	282	83.6	1.1e-23	1	CL0063	predicted_active_site[167]
TraesCS5B01G547000.2	11	241	10	250	PF01073.18	3Beta_HSD	Family	2	231	282	85.6	2.5e-24	1	CL0063	predicted_active_site[167]
TraesCS5B01G547000.3	11	235	10	244	PF01073.18	3Beta_HSD	Family	2	231	282	86.5	1.4e-24	1	CL0063	predicted_active_site[161]
TraesCS5D01G006300.1	18	288	18	290	PF01073.18	3Beta_HSD	Family	1	280	282	233.1	2.9e-69	1	CL0063	predicted_active_site[170]
TraesCS5D01G011900.1	19	289	19	291	PF01073.18	3Beta_HSD	Family	1	280	282	231.4	9.3e-69	1	CL0063	predicted_active_site[171]
TraesCS5D01G308800.1	30	289	23	290	PF01073.18	3Beta_HSD	Family	8	281	282	153	7.5e-45	1	CL0063
TraesCS5D01G540800.1	11	241	10	250	PF01073.18	3Beta_HSD	Family	2	231	282	84.5	5.5e-24	1	CL0063	predicted_active_site[167]
TraesCS6A01G279600.1	15	293	15	297	PF01073.18	3Beta_HSD	Family	1	277	282	288.9	2.9e-86	1	CL0063	predicted_active_site[162]
TraesCS6B01G182000.1	17	288	17	289	PF01073.18	3Beta_HSD	Family	1	281	282	225.8	4.6e-67	1	CL0063	predicted_active_site[169]
TraesCS6B01G308400.1	15	292	15	297	PF01073.18	3Beta_HSD	Family	1	276	282	289.1	2.5e-86	1	CL0063	predicted_active_site[162]
TraesCS6D01G049700.1	15	43	15	72	PF01073.18	3Beta_HSD	Family	1	30	282	20.5	0.00018	1	CL0063
TraesCS6D01G143900.1	17	288	17	289	PF01073.18	3Beta_HSD	Family	1	281	282	227.3	1.7e-67	1	CL0063	predicted_active_site[169]
TraesCS6D01G260000.1	15	293	15	297	PF01073.18	3Beta_HSD	Family	1	277	282	291.7	3.9e-87	1	CL0063	predicted_active_site[162]
TraesCS7A01G538700.1	15	286	15	287	PF01073.18	3Beta_HSD	Family	1	281	282	241.4	8.3e-72	1	CL0063	predicted_active_site[167]
TraesCS7A01G538700.2	15	286	15	287	PF01073.18	3Beta_HSD	Family	1	281	282	241.4	8.6e-72	1	CL0063	predicted_active_site[167]
TraesCS7B01G459300.1	15	286	15	287	PF01073.18	3Beta_HSD	Family	1	281	282	245.5	4.7e-73	1	CL0063	predicted_active_site[167]
TraesCS7B01G459300.2	20	238	5	239	PF01073.18	3Beta_HSD	Family	50	281	282	215.1	9e-64	1	CL0063	predicted_active_site[119]
TraesCS7B01G459300.3	15	286	15	287	PF01073.18	3Beta_HSD	Family	1	281	282	245.5	4.8e-73	1	CL0063	predicted_active_site[167]
TraesCSU01G232300.1	15	77	15	79	PF01073.18	3Beta_HSD	Family	1	58	282	25.1	7e-06	1	CL0063
TraesCS1A01G096200.1	288	381	288	381	PF00725.21	3HCDH	Domain	1	97	97	73.6	1.4e-20	1	CL0106
TraesCS1A01G096200.2	491	584	491	584	PF00725.21	3HCDH	Domain	1	97	97	72.9	2.3e-20	1	CL0106
TraesCS1A01G096200.3	490	583	490	583	PF00725.21	3HCDH	Domain	1	97	97	72.9	2.3e-20	1	CL0106
TraesCS1A01G231100.1	488	581	488	581	PF00725.21	3HCDH	Domain	1	97	97	71.8	5.2e-20	1	CL0106
TraesCS1B01G127500.1	491	584	491	584	PF00725.21	3HCDH	Domain	1	97	97	62.8	3.2e-17	1	CL0106
TraesCS1B01G127500.2	462	555	462	555	PF00725.21	3HCDH	Domain	1	97	97	62.9	3.1e-17	1	CL0106
TraesCS1B01G127500.3	490	583	490	583	PF00725.21	3HCDH	Domain	1	97	97	62.8	3.2e-17	1	CL0106
TraesCS1B01G127500.4	490	583	490	583	PF00725.21	3HCDH	Domain	1	97	97	62.8	3.2e-17	1	CL0106
TraesCS1B01G243300.1	464	557	464	557	PF00725.21	3HCDH	Domain	1	97	97	74.4	7.7e-21	1	CL0106
TraesCS1D01G105200.1	490	583	490	583	PF00725.21	3HCDH	Domain	1	97	97	75.3	4e-21	1	CL0106
TraesCS1D01G105200.2	491	584	491	584	PF00725.21	3HCDH	Domain	1	97	97	75.3	4.1e-21	1	CL0106
TraesCS1D01G105200.3	490	583	490	583	PF00725.21	3HCDH	Domain	1	97	97	75.3	4e-21	1	CL0106
TraesCS1D01G105200.4	491	584	491	584	PF00725.21	3HCDH	Domain	1	97	97	75.3	4.1e-21	1	CL0106
TraesCS1D01G231000.1	488	581	488	581	PF00725.21	3HCDH	Domain	1	97	97	68.7	4.7e-19	1	CL0106
TraesCS3A01G077000.1	492	585	492	585	PF00725.21	3HCDH	Domain	1	97	97	70.7	1.1e-19	1	CL0106
TraesCS3A01G077000.2	492	585	492	585	PF00725.21	3HCDH	Domain	1	97	97	70.7	1.1e-19	1	CL0106
TraesCS3A01G077000.3	492	575	492	603	PF00725.21	3HCDH	Domain	1	87	97	58.9	5.5e-16	1	CL0106
TraesCS3A01G077000.5	492	585	492	585	PF00725.21	3HCDH	Domain	1	97	97	70.9	9.9e-20	1	CL0106
TraesCS3A01G086700.2	493	586	493	586	PF00725.21	3HCDH	Domain	1	97	97	72.8	2.5e-20	1	CL0106
TraesCS3A01G086700.3	493	586	493	586	PF00725.21	3HCDH	Domain	1	97	97	72.8	2.5e-20	1	CL0106
TraesCS3A01G086700.4	493	586	493	586	PF00725.21	3HCDH	Domain	1	97	97	72.8	2.5e-20	1	CL0106
TraesCS3A01G327700.1	195	291	195	291	PF00725.21	3HCDH	Domain	1	97	97	114.1	3.3e-33	1	CL0106
TraesCS3B01G091200.1	459	552	459	552	PF00725.21	3HCDH	Domain	1	97	97	72.4	3.3e-20	1	CL0106
TraesCS3B01G091200.2	407	500	407	500	PF00725.21	3HCDH	Domain	1	97	97	72.6	2.9e-20	1	CL0106
TraesCS3B01G091200.3	407	500	407	500	PF00725.21	3HCDH	Domain	1	97	97	72.6	2.9e-20	1	CL0106
TraesCS3B01G102100.1	493	586	493	586	PF00725.21	3HCDH	Domain	1	97	97	73.3	1.7e-20	1	CL0106
TraesCS3B01G102100.2	374	467	374	467	PF00725.21	3HCDH	Domain	1	97	97	73.7	1.3e-20	1	CL0106
TraesCS3B01G357200.1	223	319	223	319	PF00725.21	3HCDH	Domain	1	97	97	113.8	3.9e-33	1	CL0106
TraesCS3B01G357200.2	195	291	195	291	PF00725.21	3HCDH	Domain	1	97	97	114.1	3.3e-33	1	CL0106
TraesCS3D01G077200.1	496	589	496	589	PF00725.21	3HCDH	Domain	1	97	97	70.7	1.1e-19	1	CL0106
TraesCS3D01G077200.2	492	585	492	585	PF00725.21	3HCDH	Domain	1	97	97	70.7	1.1e-19	1	CL0106
TraesCS3D01G086900.2	493	586	493	586	PF00725.21	3HCDH	Domain	1	97	97	73.3	1.7e-20	1	CL0106
TraesCS3D01G086900.3	493	586	493	586	PF00725.21	3HCDH	Domain	1	97	97	73.3	1.7e-20	1	CL0106
TraesCS3D01G321200.1	195	291	195	291	PF00725.21	3HCDH	Domain	1	97	97	114.1	3.3e-33	1	CL0106
TraesCS6A01G125800.1	492	585	492	585	PF00725.21	3HCDH	Domain	1	97	97	70.9	9.7e-20	1	CL0106
TraesCS6A01G125800.2	492	585	492	585	PF00725.21	3HCDH	Domain	1	97	97	70.9	9.7e-20	1	CL0106
TraesCS6A01G125800.3	228	321	228	321	PF00725.21	3HCDH	Domain	1	97	97	71.9	4.8e-20	1	CL0106
TraesCS6B01G153900.1	492	585	492	585	PF00725.21	3HCDH	Domain	1	97	97	70.3	1.5e-19	1	CL0106
TraesCS6B01G153900.2	226	319	226	319	PF00725.21	3HCDH	Domain	1	97	97	71.2	7.6e-20	1	CL0106
TraesCS6D01G116200.1	492	585	492	585	PF00725.21	3HCDH	Domain	1	97	97	70.8	1.1e-19	1	CL0106
TraesCS1A01G096200.1	107	285	107	286	PF02737.17	3HCDH_N	Domain	1	179	180	191.4	1.2e-56	1	CL0063	predicted_active_site[242]
TraesCS1A01G096200.2	310	488	310	489	PF02737.17	3HCDH_N	Domain	1	179	180	190.5	2.2e-56	1	CL0063	predicted_active_site[445]
TraesCS1A01G096200.3	309	487	309	488	PF02737.17	3HCDH_N	Domain	1	179	180	191.9	8.1e-57	1	CL0063	predicted_active_site[444]
TraesCS1A01G231100.1	307	484	307	486	PF02737.17	3HCDH_N	Domain	1	178	180	193.6	2.5e-57	1	CL0063	predicted_active_site[442]
TraesCS1B01G127500.1	310	488	310	489	PF02737.17	3HCDH_N	Domain	1	179	180	191.1	1.5e-56	1	CL0063	predicted_active_site[445]
TraesCS1B01G127500.2	281	459	281	460	PF02737.17	3HCDH_N	Domain	1	179	180	191.2	1.4e-56	1	CL0063	predicted_active_site[416]
TraesCS1B01G127500.3	309	487	309	488	PF02737.17	3HCDH_N	Domain	1	179	180	191.1	1.5e-56	1	CL0063	predicted_active_site[444]
TraesCS1B01G127500.4	309	487	309	488	PF02737.17	3HCDH_N	Domain	1	179	180	190.2	2.6e-56	1	CL0063	predicted_active_site[444]
TraesCS1B01G243300.1	283	460	283	462	PF02737.17	3HCDH_N	Domain	1	178	180	189.5	4.3e-56	1	CL0063	predicted_active_site[418]
TraesCS1D01G105200.1	309	487	309	488	PF02737.17	3HCDH_N	Domain	1	179	180	187.4	1.9e-55	1	CL0063	predicted_active_site[444]
TraesCS1D01G105200.2	310	488	310	489	PF02737.17	3HCDH_N	Domain	1	179	180	187.4	1.9e-55	1	CL0063	predicted_active_site[445]
TraesCS1D01G105200.3	309	487	309	488	PF02737.17	3HCDH_N	Domain	1	179	180	188.8	7.4e-56	1	CL0063	predicted_active_site[444]
TraesCS1D01G105200.4	310	488	310	489	PF02737.17	3HCDH_N	Domain	1	179	180	188.8	7.5e-56	1	CL0063	predicted_active_site[445]
TraesCS1D01G231000.1	307	484	307	486	PF02737.17	3HCDH_N	Domain	1	178	180	192.8	4.3e-57	1	CL0063	predicted_active_site[442]
TraesCS3A01G077000.1	311	489	311	490	PF02737.17	3HCDH_N	Domain	1	179	180	197.4	1.6e-58	1	CL0063	predicted_active_site[446]
TraesCS3A01G077000.2	311	489	311	490	PF02737.17	3HCDH_N	Domain	1	179	180	197.4	1.6e-58	1	CL0063	predicted_active_site[446]
TraesCS3A01G077000.3	311	489	311	490	PF02737.17	3HCDH_N	Domain	1	179	180	197.4	1.7e-58	1	CL0063	predicted_active_site[446]
TraesCS3A01G077000.4	311	489	311	490	PF02737.17	3HCDH_N	Domain	1	179	180	197.6	1.4e-58	1	CL0063	predicted_active_site[446]
TraesCS3A01G077000.5	311	489	311	490	PF02737.17	3HCDH_N	Domain	1	179	180	197.6	1.4e-58	1	CL0063	predicted_active_site[446]
TraesCS3A01G086700.1	312	450	312	458	PF02737.17	3HCDH_N	Domain	1	139	180	146.2	8.5e-43	1	CL0063	predicted_active_site[447]
TraesCS3A01G086700.2	312	490	312	491	PF02737.17	3HCDH_N	Domain	1	179	180	198.2	9.3e-59	1	CL0063	predicted_active_site[447]
TraesCS3A01G086700.3	312	490	312	491	PF02737.17	3HCDH_N	Domain	1	179	180	198.2	9.3e-59	1	CL0063	predicted_active_site[447]
TraesCS3A01G086700.4	312	490	312	491	PF02737.17	3HCDH_N	Domain	1	179	180	198.2	9.3e-59	1	CL0063	predicted_active_site[447]
TraesCS3A01G327700.1	15	192	14	193	PF02737.17	3HCDH_N	Domain	2	179	180	213.6	1.8e-63	1	CL0063	predicted_active_site[149]
TraesCS3B01G091200.1	278	456	278	457	PF02737.17	3HCDH_N	Domain	1	179	180	196.9	2.4e-58	1	CL0063	predicted_active_site[413]
TraesCS3B01G091200.2	226	404	226	405	PF02737.17	3HCDH_N	Domain	1	179	180	197.1	2e-58	1	CL0063	predicted_active_site[361]
TraesCS3B01G091200.3	226	404	226	405	PF02737.17	3HCDH_N	Domain	1	179	180	197.1	2e-58	1	CL0063	predicted_active_site[361]
TraesCS3B01G102100.1	312	490	312	491	PF02737.17	3HCDH_N	Domain	1	179	180	195.3	7.4e-58	1	CL0063	predicted_active_site[447]
TraesCS3B01G102100.2	193	371	193	372	PF02737.17	3HCDH_N	Domain	1	179	180	195.8	5.3e-58	1	CL0063	predicted_active_site[328]
TraesCS3B01G357200.1	15	220	14	221	PF02737.17	3HCDH_N	Domain	2	179	180	204.4	1.2e-60	1	CL0063	predicted_active_site[177]
TraesCS3B01G357200.2	15	192	14	193	PF02737.17	3HCDH_N	Domain	2	179	180	222.1	4.2e-66	1	CL0063	predicted_active_site[149]
TraesCS3D01G077200.1	311	493	311	494	PF02737.17	3HCDH_N	Domain	1	179	180	186.9	2.8e-55	1	CL0063	predicted_active_site[446]
TraesCS3D01G077200.2	311	489	311	490	PF02737.17	3HCDH_N	Domain	1	179	180	197.5	1.6e-58	1	CL0063	predicted_active_site[446]
TraesCS3D01G086900.2	312	490	312	491	PF02737.17	3HCDH_N	Domain	1	179	180	200.1	2.4e-59	1	CL0063	predicted_active_site[447]
TraesCS3D01G086900.3	312	490	312	491	PF02737.17	3HCDH_N	Domain	1	179	180	200.1	2.4e-59	1	CL0063	predicted_active_site[447]
TraesCS3D01G086900.4	312	450	312	457	PF02737.17	3HCDH_N	Domain	1	139	180	147.9	2.6e-43	1	CL0063	predicted_active_site[447]
TraesCS3D01G321200.1	15	192	14	193	PF02737.17	3HCDH_N	Domain	2	179	180	222	4.8e-66	1	CL0063	predicted_active_site[149]
TraesCS6A01G125800.1	311	489	311	490	PF02737.17	3HCDH_N	Domain	1	179	180	197.8	1.3e-58	1	CL0063	predicted_active_site[446]
TraesCS6A01G125800.2	311	489	311	490	PF02737.17	3HCDH_N	Domain	1	179	180	197.8	1.3e-58	1	CL0063	predicted_active_site[446]
TraesCS6A01G125800.3	47	225	47	226	PF02737.17	3HCDH_N	Domain	1	179	180	199	5.3e-59	1	CL0063	predicted_active_site[182]
TraesCS6B01G153900.1	311	489	311	490	PF02737.17	3HCDH_N	Domain	1	179	180	198.3	8.7e-59	1	CL0063	predicted_active_site[446]
TraesCS6B01G153900.2	45	223	45	224	PF02737.17	3HCDH_N	Domain	1	179	180	199.6	3.5e-59	1	CL0063	predicted_active_site[180]
TraesCS6D01G116200.1	311	489	311	490	PF02737.17	3HCDH_N	Domain	1	179	180	197	2.2e-58	1	CL0063	predicted_active_site[446]
TraesCS1A01G092900.1	212	258	212	259	PF16121.4	40S_S4_C	Family	1	47	48	91.9	1.3e-26	1	No_clan
TraesCS1A01G232700.1	201	247	201	248	PF16121.4	40S_S4_C	Family	1	47	48	82.3	1.3e-23	1	No_clan
TraesCS1B01G120600.1	212	258	212	259	PF16121.4	40S_S4_C	Family	1	47	48	91.9	1.3e-26	1	No_clan
TraesCS1D01G101600.1	212	258	212	259	PF16121.4	40S_S4_C	Family	1	47	48	91.9	1.3e-26	1	No_clan
TraesCS2A01G168300.1	205	303	205	304	PF16122.4	40S_SA_C	Family	1	94	95	25.4	2.6e-05	1	No_clan
TraesCS2B01G194400.1	205	303	205	304	PF16122.4	40S_SA_C	Family	1	94	95	26	1.7e-05	1	No_clan
TraesCS2D01G175700.1	205	303	205	304	PF16122.4	40S_SA_C	Family	1	94	95	25.8	2e-05	1	No_clan
TraesCS2A01G263300.1	3	36	3	36	PF04419.13	4F5	Family	1	38	38	26.5	8e-06	1	CL0361
TraesCS2B01G278800.1	3	36	3	36	PF04419.13	4F5	Family	1	38	38	26.5	8e-06	1	CL0361
TraesCS2B01G278800.2	3	36	3	36	PF04419.13	4F5	Family	1	38	38	25.4	1.8e-05	1	CL0361
TraesCS2B01G278800.3	3	36	3	36	PF04419.13	4F5	Family	1	38	38	25.1	2.2e-05	1	CL0361
TraesCS2D01G260700.1	3	36	3	36	PF04419.13	4F5	Family	1	38	38	26.5	8e-06	1	CL0361
TraesCS2D01G260700.2	3	36	3	36	PF04419.13	4F5	Family	1	38	38	25.4	1.8e-05	1	CL0361
TraesCS1A01G082200.1	62	135	61	138	PF03061.21	4HBT	Domain	2	76	79	56.6	2.4e-15	1	CL0050	predicted_active_site[74]
TraesCS1B01G054800.1	124	179	123	180	PF03061.21	4HBT	Domain	2	58	79	25.4	1.3e-05	1	CL0050	predicted_active_site[136]
TraesCS1B01G099800.1	62	135	61	138	PF03061.21	4HBT	Domain	2	76	79	55.7	4.3e-15	1	CL0050	predicted_active_site[74]
TraesCS1B01G163200.1	66	121	65	122	PF03061.21	4HBT	Domain	2	58	79	29.8	5.2e-07	1	CL0050	predicted_active_site[78]
TraesCS1B01G365900.1	71	144	70	146	PF03061.21	4HBT	Domain	2	77	79	48.1	1e-12	1	CL0050	predicted_active_site[83]
TraesCS1B01G365900.2	56	97	37	99	PF03061.21	4HBT	Domain	36	77	79	22.6	9.2e-05	1	CL0050
TraesCS1D01G083700.1	99	171	98	175	PF03061.21	4HBT	Domain	2	75	79	55.7	4.3e-15	1	CL0050	predicted_active_site[111]
TraesCS1D01G083700.2	99	171	98	175	PF03061.21	4HBT	Domain	2	75	79	55.7	4.3e-15	1	CL0050	predicted_active_site[111]
TraesCS2A01G306200.1	58	130	57	134	PF03061.21	4HBT	Domain	2	75	79	45.8	5.5e-12	1	CL0050	predicted_active_site[70]
TraesCS2A01G400000.1	79	154	78	155	PF03061.21	4HBT	Domain	2	78	79	54.6	9.4e-15	1	CL0050	predicted_active_site[91]
TraesCS2B01G322900.1	58	130	57	134	PF03061.21	4HBT	Domain	2	75	79	44.7	1.2e-11	1	CL0050	predicted_active_site[70]
TraesCS2B01G418100.1	79	154	78	155	PF03061.21	4HBT	Domain	2	78	79	54.6	9.4e-15	1	CL0050	predicted_active_site[91]
TraesCS2D01G304600.1	58	130	57	134	PF03061.21	4HBT	Domain	2	75	79	45.8	5.5e-12	1	CL0050	predicted_active_site[70]
TraesCS2D01G397600.1	79	154	78	155	PF03061.21	4HBT	Domain	2	78	79	54.6	9.4e-15	1	CL0050	predicted_active_site[91]
TraesCS3A01G047900.1	111	194	111	196	PF03061.21	4HBT	Domain	1	77	79	40.1	3.2e-10	1	CL0050
TraesCS3A01G073000.1	49	121	48	124	PF03061.21	4HBT	Domain	2	75	79	52	6.5e-14	1	CL0050	predicted_active_site[61]
TraesCS3A01G154700.1	69	140	68	144	PF03061.21	4HBT	Domain	2	75	79	39.1	6.7e-10	1	CL0050	predicted_active_site[81]
TraesCS3A01G154800.1	78	146	77	153	PF03061.21	4HBT	Domain	2	72	79	23.5	4.9e-05	1	CL0050	predicted_active_site[90]
TraesCS3B01G087000.1	49	121	48	124	PF03061.21	4HBT	Domain	2	75	79	49	5.5e-13	1	CL0050	predicted_active_site[61]
TraesCS3B01G181000.1	71	144	70	146	PF03061.21	4HBT	Domain	2	77	79	41	1.7e-10	1	CL0050	predicted_active_site[83]
TraesCS3B01G181100.1	134	202	133	209	PF03061.21	4HBT	Domain	2	72	79	24.1	3.1e-05	1	CL0050	predicted_active_site[146]
TraesCS3B01G181100.2	78	146	77	153	PF03061.21	4HBT	Domain	2	72	79	24.9	1.7e-05	1	CL0050	predicted_active_site[90]
TraesCS3D01G031600.1	88	166	88	169	PF03061.21	4HBT	Domain	1	76	79	36.9	3.3e-09	1	CL0050
TraesCS3D01G031700.1	91	173	91	176	PF03061.21	4HBT	Domain	1	76	79	41	1.7e-10	1	CL0050
TraesCS3D01G072800.1	49	121	48	124	PF03061.21	4HBT	Domain	2	75	79	52	6.5e-14	1	CL0050	predicted_active_site[61]
TraesCS3D01G162100.1	71	144	70	146	PF03061.21	4HBT	Domain	2	77	79	38.8	8.4e-10	1	CL0050	predicted_active_site[83]
TraesCS3D01G162200.1	78	146	77	153	PF03061.21	4HBT	Domain	2	72	79	26.7	5e-06	1	CL0050	predicted_active_site[90]
TraesCS4A01G281800.1	51	121	50	125	PF03061.21	4HBT	Domain	2	73	79	50	2.6e-13	1	CL0050	predicted_active_site[63]
TraesCS4A01G282100.1	88	158	87	162	PF03061.21	4HBT	Domain	2	73	79	41.6	1.1e-10	1	CL0050	predicted_active_site[100]
TraesCS4A01G282200.1	49	120	48	123	PF03061.21	4HBT	Domain	2	74	79	50.8	1.5e-13	1	CL0050	predicted_active_site[61]
TraesCS4B01G031200.1	51	121	50	125	PF03061.21	4HBT	Domain	2	73	79	51.6	8.3e-14	1	CL0050	predicted_active_site[63]
TraesCS4D01G028800.1	49	119	48	123	PF03061.21	4HBT	Domain	2	73	79	49.2	4.5e-13	1	CL0050	predicted_active_site[61]
TraesCS4D01G029000.1	51	121	50	125	PF03061.21	4HBT	Domain	2	73	79	50	2.6e-13	1	CL0050	predicted_active_site[63]
TraesCS5A01G003900.1	51	122	50	125	PF03061.21	4HBT	Domain	2	74	79	52.5	4.3e-14	1	CL0050	predicted_active_site[63]
TraesCS5A01G003900.2	51	122	50	125	PF03061.21	4HBT	Domain	2	74	79	52.8	3.6e-14	1	CL0050	predicted_active_site[63]
TraesCS5A01G029400.1	71	145	70	147	PF03061.21	4HBT	Domain	2	77	79	47.9	1.2e-12	1	CL0050	predicted_active_site[83]
TraesCS5A01G304800.1	78	149	72	151	PF03061.21	4HBT	Domain	13	77	79	24.7	2e-05	1	CL0050	predicted_active_site[79]
TraesCS5A01G304800.2	179	248	173	251	PF03061.21	4HBT	Domain	13	75	79	23.3	5.5e-05	1	CL0050	predicted_active_site[180]
TraesCS5A01G368100.1	1	74	1	75	PF03061.21	4HBT	Domain	4	78	79	53.9	1.6e-14	1	CL0050	predicted_active_site[11]
TraesCS5A01G368200.1	64	137	61	138	PF03061.21	4HBT	Domain	4	78	79	51.9	6.6e-14	1	CL0050	predicted_active_site[74]
TraesCS5A01G469900.1	108	163	107	164	PF03061.21	4HBT	Domain	2	58	79	24.4	2.6e-05	1	CL0050	predicted_active_site[120]
TraesCS5B01G028000.1	71	145	70	147	PF03061.21	4HBT	Domain	2	77	79	47.9	1.2e-12	1	CL0050	predicted_active_site[83]
TraesCS5B01G305200.1	166	235	160	238	PF03061.21	4HBT	Domain	13	75	79	21.7	0.00017	1	CL0050	predicted_active_site[167]
TraesCS5B01G370500.2	66	139	63	140	PF03061.21	4HBT	Domain	4	78	79	52.3	5.1e-14	1	CL0050	predicted_active_site[76]
TraesCS5D01G037100.1	71	145	70	147	PF03061.21	4HBT	Domain	2	77	79	47.9	1.2e-12	1	CL0050	predicted_active_site[83]
TraesCS5D01G311700.1	176	245	170	248	PF03061.21	4HBT	Domain	13	75	79	21.2	0.00025	1	CL0050	predicted_active_site[177]
TraesCS5D01G377600.1	1	73	1	75	PF03061.21	4HBT	Domain	4	77	79	51.8	7.3e-14	1	CL0050	predicted_active_site[11]
TraesCS5D01G377700.1	64	137	61	138	PF03061.21	4HBT	Domain	4	78	79	53.3	2.5e-14	1	CL0050	predicted_active_site[74]
TraesCS5D01G377900.1	64	137	61	138	PF03061.21	4HBT	Domain	4	78	79	53.2	2.7e-14	1	CL0050	predicted_active_site[74]
TraesCS7A01G119200.1	97	179	97	182	PF03061.21	4HBT	Domain	1	76	79	43.9	2.1e-11	1	CL0050
TraesCS7B01G015700.1	94	176	94	179	PF03061.21	4HBT	Domain	1	76	79	44	2e-11	1	CL0050
TraesCS7B01G123800.1	79	134	78	135	PF03061.21	4HBT	Domain	2	58	79	27.8	2.3e-06	1	CL0050	predicted_active_site[91]
TraesCS7B01G216200.1	124	179	123	180	PF03061.21	4HBT	Domain	2	58	79	28.4	1.5e-06	1	CL0050	predicted_active_site[136]
TraesCS7D01G115200.1	94	176	94	179	PF03061.21	4HBT	Domain	1	76	79	45.8	5.5e-12	1	CL0050
TraesCSU01G145100.1	124	179	123	180	PF03061.21	4HBT	Domain	2	58	79	24.9	1.8e-05	1	CL0050	predicted_active_site[136]
TraesCS1D01G359300.1	25	139	25	149	PF13279.5	4HBT_2	Domain	1	116	123	41.6	1.5e-10	1	CL0050
TraesCS2A01G412700.1	83	197	80	200	PF13279.5	4HBT_2	Domain	4	120	123	42.7	6.3e-11	1	CL0050
TraesCS2A01G412900.1	88	191	85	207	PF13279.5	4HBT_2	Domain	4	107	123	35	1.6e-08	1	CL0050
TraesCS2A01G412900.2	88	194	85	210	PF13279.5	4HBT_2	Domain	4	107	123	27.9	2.4e-06	1	CL0050
TraesCS2B01G431300.1	88	192	85	207	PF13279.5	4HBT_2	Domain	4	108	123	33.9	3.5e-08	1	CL0050
TraesCS2B01G431300.2	88	195	85	210	PF13279.5	4HBT_2	Domain	4	108	123	28.1	2.2e-06	1	CL0050
TraesCS2B01G431500.1	83	199	80	200	PF13279.5	4HBT_2	Domain	4	122	123	47.1	2.7e-12	1	CL0050
TraesCS2D01G410000.1	81	185	78	199	PF13279.5	4HBT_2	Domain	4	108	123	42.6	6.9e-11	1	CL0050
TraesCS3B01G034200.1	34	150	34	155	PF13279.5	4HBT_2	Domain	1	119	123	45.3	9.8e-12	1	CL0050
TraesCS3B01G041100.1	87	199	87	210	PF13279.5	4HBT_2	Domain	1	114	123	40.8	2.5e-10	1	CL0050
TraesCS2A01G409200.1	186	436	179	436	PF13622.5	4HBT_3	Domain	10	249	249	191.3	3.2e-56	1	CL0050
TraesCS2A01G409200.2	161	411	154	411	PF13622.5	4HBT_3	Domain	10	249	249	191.5	2.7e-56	1	CL0050
TraesCS2B01G427700.1	186	436	179	436	PF13622.5	4HBT_3	Domain	10	249	249	191.3	3.2e-56	1	CL0050
TraesCS2B01G427700.2	161	411	154	411	PF13622.5	4HBT_3	Domain	10	249	249	191.5	2.7e-56	1	CL0050
TraesCS2D01G405600.1	161	349	154	366	PF13622.5	4HBT_3	Domain	10	183	249	124.3	8.6e-36	1	CL0050
TraesCS2D01G405600.2	161	411	154	411	PF13622.5	4HBT_3	Domain	10	249	249	194.5	3.4e-57	1	CL0050
TraesCS2D01G405600.3	186	436	179	436	PF13622.5	4HBT_3	Domain	10	249	249	194.2	4e-57	1	CL0050
TraesCS3A01G385400.1	240	321	232	332	PF01367.19	5_3_exonuc	Domain	10	85	97	48.6	8.8e-13	1	CL0464
TraesCS3B01G417600.1	243	324	235	335	PF01367.19	5_3_exonuc	Domain	10	85	97	48.5	9.5e-13	1	CL0464
TraesCS3D01G378400.1	243	324	235	335	PF01367.19	5_3_exonuc	Domain	10	85	97	49.1	5.9e-13	1	CL0464
TraesCS4A01G077700.1	286	382	285	384	PF01367.19	5_3_exonuc	Domain	2	95	97	89.9	1.1e-25	1	CL0464
TraesCS4B01G233800.1	281	377	280	379	PF01367.19	5_3_exonuc	Domain	2	95	97	89.9	1.1e-25	1	CL0464
TraesCS4B01G233800.2	262	358	261	360	PF01367.19	5_3_exonuc	Domain	2	95	97	90	1e-25	1	CL0464
TraesCS4D01G234900.1	281	377	280	379	PF01367.19	5_3_exonuc	Domain	2	95	97	89.9	1.1e-25	1	CL0464
TraesCS4D01G234900.2	286	382	285	384	PF01367.19	5_3_exonuc	Domain	2	95	97	89.9	1.1e-25	1	CL0464
TraesCS4D01G234900.3	267	363	266	365	PF01367.19	5_3_exonuc	Domain	2	95	97	90	1.1e-25	1	CL0464
TraesCS3A01G385400.1	97	209	77	229	PF02739.15	5_3_exonuc_N	Domain	29	142	159	74.5	7.8e-21	1	CL0280	predicted_active_site[136]
TraesCS3B01G417600.1	98	212	80	232	PF02739.15	5_3_exonuc_N	Domain	27	142	159	77.3	1.1e-21	1	CL0280	predicted_active_site[139]
TraesCS3D01G378400.1	98	212	80	232	PF02739.15	5_3_exonuc_N	Domain	27	142	159	76.6	1.8e-21	1	CL0280	predicted_active_site[139]
TraesCS4A01G077700.1	92	283	91	283	PF02739.15	5_3_exonuc_N	Domain	2	159	159	129.5	9.3e-38	1	CL0280	predicted_active_site[187]
TraesCS4B01G233800.1	87	278	86	278	PF02739.15	5_3_exonuc_N	Domain	2	159	159	129.6	9e-38	1	CL0280	predicted_active_site[182]
TraesCS4B01G233800.2	87	259	86	259	PF02739.15	5_3_exonuc_N	Domain	2	159	159	140.9	2.9e-41	1	CL0280	predicted_active_site[163]
TraesCS4D01G234900.1	87	278	86	278	PF02739.15	5_3_exonuc_N	Domain	2	159	159	129.6	9e-38	1	CL0280	predicted_active_site[182]
TraesCS4D01G234900.2	92	283	91	283	PF02739.15	5_3_exonuc_N	Domain	2	159	159	129.5	9.3e-38	1	CL0280	predicted_active_site[187]
TraesCS4D01G234900.3	92	264	91	264	PF02739.15	5_3_exonuc_N	Domain	2	159	159	140.9	3e-41	1	CL0280	predicted_active_site[168]
TraesCS3A01G165000.1	155	623	155	624	PF05761.13	5_nucleotid	Family	1	456	457	488.4	2e-146	1	CL0137	predicted_active_site[172,174]
TraesCS3A01G165000.2	155	617	155	618	PF05761.13	5_nucleotid	Family	1	450	457	479.8	8e-144	1	CL0137	predicted_active_site[172,174]
TraesCS3B01G200700.1	149	617	149	618	PF05761.13	5_nucleotid	Family	1	456	457	488.8	1.5e-146	1	CL0137	predicted_active_site[166,168]
TraesCS3D01G176600.1	155	631	155	632	PF05761.13	5_nucleotid	Family	1	456	457	487.7	3.2e-146	1	CL0137	predicted_active_site[172,174]
TraesCS3D01G176600.2	155	623	155	624	PF05761.13	5_nucleotid	Family	1	456	457	488.8	1.5e-146	1	CL0137	predicted_active_site[172,174]
TraesCS3D01G176600.3	154	622	154	623	PF05761.13	5_nucleotid	Family	1	456	457	488.8	1.5e-146	1	CL0137	predicted_active_site[171,173]
TraesCS3D01G176600.4	155	619	155	621	PF05761.13	5_nucleotid	Family	1	452	457	482.9	9.6e-145	1	CL0137	predicted_active_site[172,174]
TraesCS5A01G221100.1	81	526	81	527	PF05761.13	5_nucleotid	Family	1	456	457	475	2.4e-142	1	CL0137	predicted_active_site[98,100]
TraesCS5A01G408400.1	85	581	85	582	PF05761.13	5_nucleotid	Family	1	456	457	544.1	2.6e-163	1	CL0137	predicted_active_site[102,104]
TraesCS5A01G408400.2	85	334	85	349	PF05761.13	5_nucleotid	Family	1	247	457	329.7	2.7e-98	1	CL0137	predicted_active_site[102,104]
TraesCS5B01G219900.1	126	571	126	572	PF05761.13	5_nucleotid	Family	1	456	457	474.6	3.1e-142	1	CL0137	predicted_active_site[143,145]
TraesCS5B01G413100.1	134	615	134	616	PF05761.13	5_nucleotid	Family	1	456	457	569.6	4.8e-171	1	CL0137	predicted_active_site[151,153]
TraesCS5B01G413100.2	85	362	85	376	PF05761.13	5_nucleotid	Family	1	273	457	360.7	1.1e-107	1	CL0137	predicted_active_site[102,104]
TraesCS5D01G228800.1	81	526	81	527	PF05761.13	5_nucleotid	Family	1	456	457	475	2.4e-142	1	CL0137	predicted_active_site[98,100]
TraesCS5D01G418200.1	31	515	31	516	PF05761.13	5_nucleotid	Family	1	456	457	569.1	6.5e-171	1	CL0137	predicted_active_site[48,50]
TraesCS5D01G418200.2	63	339	63	350	PF05761.13	5_nucleotid	Family	1	272	457	358.8	4.2e-107	1	CL0137	predicted_active_site[80,82]
TraesCS5D01G418200.3	83	359	83	370	PF05761.13	5_nucleotid	Family	1	272	457	358.5	5.1e-107	1	CL0137	predicted_active_site[100,102]
TraesCS2A01G187700.1	61	265	61	266	PF01812.19	5-FTHF_cyc-lig	Family	1	186	187	117.7	4.9e-34	1	CL0246
TraesCS2D01G200100.1	61	265	61	266	PF01812.19	5-FTHF_cyc-lig	Family	1	186	187	117.2	7.1e-34	1	CL0246
TraesCS5A01G112500.1	67	264	64	264	PF01812.19	5-FTHF_cyc-lig	Family	5	187	187	130	8.6e-38	1	CL0246
TraesCS5B01G118300.1	85	154	85	158	PF01812.19	5-FTHF_cyc-lig	Family	1	64	187	24.3	2.2e-05	1	CL0246
TraesCS5B01G118300.1	166	244	155	244	PF01812.19	5-FTHF_cyc-lig	Family	115	187	187	76.6	2e-21	1	CL0246
TraesCS5B01G118300.2	119	317	119	317	PF01812.19	5-FTHF_cyc-lig	Family	1	187	187	129.2	1.5e-37	1	CL0246
TraesCS5B01G118300.3	18	216	18	216	PF01812.19	5-FTHF_cyc-lig	Family	1	187	187	130.5	5.7e-38	1	CL0246
TraesCS5D01G129300.1	89	232	89	232	PF01812.19	5-FTHF_cyc-lig	Family	1	137	187	68.8	4.8e-19	1	CL0246
TraesCS5D01G129300.2	89	287	89	287	PF01812.19	5-FTHF_cyc-lig	Family	1	187	187	125.9	1.5e-36	1	CL0246
TraesCS5D01G129300.3	18	216	18	216	PF01812.19	5-FTHF_cyc-lig	Family	1	187	187	127	7e-37	1	CL0246
TraesCS1A01G189500.1	149	339	149	340	PF02096.19	60KD_IMP	Family	1	165	166	96.2	1.8e-27	1	CL0376
TraesCS1A01G189600.1	150	341	150	341	PF02096.19	60KD_IMP	Family	1	166	166	115.9	1.5e-33	1	CL0376
TraesCS1B01G197100.1	148	339	148	340	PF02096.19	60KD_IMP	Family	1	165	166	93.9	8.8e-27	1	CL0376
TraesCS1B01G197200.1	150	340	150	341	PF02096.19	60KD_IMP	Family	1	165	166	110.5	7.2e-32	1	CL0376
TraesCS1B01G197300.1	148	336	148	338	PF02096.19	60KD_IMP	Family	1	164	166	31.8	1.1e-07	1	CL0376
TraesCS1D01G186900.1	150	340	150	341	PF02096.19	60KD_IMP	Family	1	165	166	110.3	8.4e-32	1	CL0376
TraesCS1D01G187000.1	148	332	148	333	PF02096.19	60KD_IMP	Family	1	165	166	90.7	8.6e-26	1	CL0376
TraesCS1D01G187000.2	148	323	148	324	PF02096.19	60KD_IMP	Family	1	165	166	78.7	4.3e-22	1	CL0376
TraesCS3A01G075700.1	127	341	127	341	PF02096.19	60KD_IMP	Family	1	166	166	186	4.5e-55	1	CL0376
TraesCS3B01G089800.1	127	341	127	341	PF02096.19	60KD_IMP	Family	1	166	166	186	4.5e-55	1	CL0376
TraesCS3D01G075800.1	127	341	127	341	PF02096.19	60KD_IMP	Family	1	166	166	186	4.5e-55	1	CL0376
TraesCS3D01G075800.2	127	341	127	341	PF02096.19	60KD_IMP	Family	1	166	166	186	4.5e-55	1	CL0376
TraesCS3D01G075800.3	18	232	18	232	PF02096.19	60KD_IMP	Family	1	166	166	187	2.1e-55	1	CL0376
TraesCS4A01G341100.1	131	345	131	345	PF02096.19	60KD_IMP	Family	1	166	166	172.2	7.6e-51	1	CL0376
TraesCS4A01G341100.2	1	40	1	44	PF02096.19	60KD_IMP	Family	30	69	166	30.5	2.9e-07	1	CL0376
TraesCS4A01G341100.2	72	184	66	184	PF02096.19	60KD_IMP	Family	68	166	166	79.8	1.9e-22	1	CL0376
TraesCS4A01G341100.3	1	186	1	186	PF02096.19	60KD_IMP	Family	30	166	166	132.9	9.5e-39	1	CL0376
TraesCS4A01G341100.4	3	149	1	149	PF02096.19	60KD_IMP	Family	69	166	166	81.6	5.3e-23	1	CL0376
TraesCS4B01G357900.1	165	354	165	357	PF02096.19	60KD_IMP	Family	1	163	166	103.5	1e-29	1	CL0376
TraesCS4D01G351400.1	165	354	165	357	PF02096.19	60KD_IMP	Family	1	163	166	101.6	4e-29	1	CL0376
TraesCS5A01G527000.1	164	353	164	356	PF02096.19	60KD_IMP	Family	1	163	166	104.7	4.2e-30	1	CL0376
TraesCS5B01G533400.1	125	339	125	339	PF02096.19	60KD_IMP	Family	1	166	166	174.1	2e-51	1	CL0376
TraesCS5D01G531600.1	33	247	33	247	PF02096.19	60KD_IMP	Family	1	166	166	173.8	2.4e-51	1	CL0376
TraesCS5D01G531600.2	130	344	130	344	PF02096.19	60KD_IMP	Family	1	166	166	173.1	4.1e-51	1	CL0376
TraesCS1A01G110900.1	366	579	360	579	PF01591.17	6PF2K	Domain	8	223	223	276.4	1.2e-82	1	CL0023	predicted_active_site[460]
TraesCS1A01G110900.2	295	508	289	508	PF01591.17	6PF2K	Domain	8	223	223	276.7	1e-82	1	CL0023	predicted_active_site[389]
TraesCS1B01G129000.1	366	579	360	579	PF01591.17	6PF2K	Domain	8	223	223	276.3	1.3e-82	1	CL0023	predicted_active_site[460]
TraesCS1B01G129000.2	295	508	289	508	PF01591.17	6PF2K	Domain	8	223	223	276.6	1.1e-82	1	CL0023	predicted_active_site[389]
TraesCS1D01G112300.1	368	581	362	581	PF01591.17	6PF2K	Domain	8	223	223	276.4	1.2e-82	1	CL0023	predicted_active_site[462]
TraesCS1D01G112300.2	297	510	291	510	PF01591.17	6PF2K	Domain	8	223	223	276.7	1e-82	1	CL0023	predicted_active_site[391]
TraesCS4A01G111100.1	300	515	296	515	PF01591.17	6PF2K	Domain	5	223	223	268.8	2.7e-80	1	CL0023	predicted_active_site[396]
TraesCS4A01G111100.2	300	515	296	515	PF01591.17	6PF2K	Domain	5	223	223	269.1	2.1e-80	1	CL0023	predicted_active_site[396]
TraesCS4A01G111100.3	236	451	232	451	PF01591.17	6PF2K	Domain	5	223	223	269	2.2e-80	1	CL0023	predicted_active_site[332]
TraesCS4B01G193000.1	302	517	298	517	PF01591.17	6PF2K	Domain	5	223	223	268.8	2.7e-80	1	CL0023	predicted_active_site[398]
TraesCS4B01G193000.2	302	517	298	517	PF01591.17	6PF2K	Domain	5	223	223	269.1	2.1e-80	1	CL0023	predicted_active_site[398]
TraesCS4D01G194000.1	300	515	296	515	PF01591.17	6PF2K	Domain	5	223	223	268.8	2.7e-80	1	CL0023	predicted_active_site[396]
TraesCS4D01G194000.2	236	451	232	451	PF01591.17	6PF2K	Domain	5	223	223	269	2.2e-80	1	CL0023	predicted_active_site[332]
TraesCS4D01G194000.3	300	515	296	515	PF01591.17	6PF2K	Domain	5	223	223	269.1	2.1e-80	1	CL0023	predicted_active_site[396]
TraesCS4D01G194000.4	300	515	296	515	PF01591.17	6PF2K	Domain	5	223	223	269.1	2.1e-80	1	CL0023	predicted_active_site[396]
TraesCS1A01G357200.1	196	493	196	493	PF00393.18	6PGD	Domain	1	289	289	415.9	7.8e-125	1	CL0106	predicted_active_site[200,207]
TraesCS1B01G373600.1	196	493	196	493	PF00393.18	6PGD	Domain	1	289	289	415.3	1.2e-124	1	CL0106	predicted_active_site[200,207]
TraesCS1D01G361400.1	168	465	168	465	PF00393.18	6PGD	Domain	1	289	289	416.1	6.8e-125	1	CL0106	predicted_active_site[172,179]
TraesCS3B01G565200.1	182	471	182	471	PF00393.18	6PGD	Domain	1	289	289	425.6	8.9e-128	1	CL0106	predicted_active_site[186,193]
TraesCS3D01G491400.1	198	487	198	487	PF00393.18	6PGD	Domain	1	289	289	425.9	7.2e-128	1	CL0106	predicted_active_site[202,209]
TraesCS4A01G455900.1	207	496	207	496	PF00393.18	6PGD	Domain	1	289	289	426	6.6e-128	1	CL0106	predicted_active_site[211,218]
TraesCS7A01G012000.1	182	471	182	471	PF00393.18	6PGD	Domain	1	289	289	426.2	5.7e-128	1	CL0106	predicted_active_site[186,193]
TraesCS7A01G033600.1	33	173	8	173	PF00393.18	6PGD	Domain	150	289	289	136.6	1e-39	1	CL0106
TraesCS7A01G092300.1	182	292	182	292	PF00393.18	6PGD	Domain	1	111	289	161.6	2.4e-47	1	CL0106	predicted_active_site[186,193]
TraesCS7A01G092300.2	182	471	182	471	PF00393.18	6PGD	Domain	1	289	289	426.2	5.7e-128	1	CL0106	predicted_active_site[186,193]
TraesCS7A01G092300.3	234	523	234	523	PF00393.18	6PGD	Domain	1	289	289	425.8	7.6e-128	1	CL0106	predicted_active_site[238,245]
TraesCS7D01G030000.1	182	471	182	471	PF00393.18	6PGD	Domain	1	289	289	426.2	5.7e-128	1	CL0106	predicted_active_site[186,193]
TraesCS2A01G580100.1	58	372	58	372	PF02137.17	A_deamin	Family	1	325	325	230.1	4.2e-68	1	CL0109	predicted_active_site[84]
TraesCS2B01G607100.1	62	375	62	375	PF02137.17	A_deamin	Family	1	325	325	233.3	4.5e-69	1	CL0109	predicted_active_site[88]
TraesCS2B01G607100.2	62	375	62	375	PF02137.17	A_deamin	Family	1	325	325	233.3	4.6e-69	1	CL0109	predicted_active_site[88]
TraesCS2B01G607300.1	62	375	62	375	PF02137.17	A_deamin	Family	1	325	325	222.4	9.5e-66	1	CL0109	predicted_active_site[88]
TraesCS2D01G593100.1	12	235	6	235	PF02137.17	A_deamin	Family	114	325	325	154.2	5.2e-45	1	CL0109
TraesCS2D01G599400.1	62	375	62	375	PF02137.17	A_deamin	Family	1	325	325	226.7	4.4e-67	1	CL0109	predicted_active_site[88]
TraesCS2D01G599400.2	62	380	62	380	PF02137.17	A_deamin	Family	1	325	325	231.4	1.7e-68	1	CL0109	predicted_active_site[88]
TraesCS2D01G599400.3	62	270	62	281	PF02137.17	A_deamin	Family	1	218	325	165.7	1.7e-48	1	CL0109	predicted_active_site[88]
TraesCS1A01G225000.1	414	820	414	820	PF00962.21	A_deaminase	Domain	1	328	328	424.1	3.8e-127	1	CL0034	predicted_active_site[692,711]
TraesCS1A01G225000.2	408	814	408	814	PF00962.21	A_deaminase	Domain	1	328	328	424.1	3.7e-127	1	CL0034	predicted_active_site[686,705]
TraesCS1B01G238200.1	410	816	410	816	PF00962.21	A_deaminase	Domain	1	328	328	424.7	2.4e-127	1	CL0034	predicted_active_site[688,707]
TraesCS1B01G238200.2	410	799	410	799	PF00962.21	A_deaminase	Domain	1	328	328	410.9	3.9e-123	1	CL0034	predicted_active_site[671,690]
TraesCS1D01G226400.1	417	823	417	823	PF00962.21	A_deaminase	Domain	1	328	328	424	3.8e-127	1	CL0034	predicted_active_site[695,714]
TraesCS1D01G226400.2	411	817	411	817	PF00962.21	A_deaminase	Domain	1	328	328	424.1	3.8e-127	1	CL0034	predicted_active_site[689,708]
TraesCS2A01G087000.1	308	708	308	711	PF00962.21	A_deaminase	Domain	1	322	328	413.3	6.9e-124	1	CL0034	predicted_active_site[586,605]
TraesCS2A01G087000.2	372	777	372	778	PF00962.21	A_deaminase	Domain	1	327	328	422.1	1.5e-126	1	CL0034	predicted_active_site[650,669]
TraesCS2A01G127500.1	19	138	18	161	PF00962.21	A_deaminase	Domain	2	128	328	41.5	9.6e-11	1	CL0034
TraesCS2A01G127500.1	170	356	154	358	PF00962.21	A_deaminase	Domain	137	325	328	92.4	3e-26	1	CL0034	predicted_active_site[233,253]
TraesCS2A01G127600.1	17	135	16	143	PF00962.21	A_deaminase	Domain	2	127	328	44.8	9e-12	1	CL0034
TraesCS2A01G127600.1	173	365	156	367	PF00962.21	A_deaminase	Domain	139	325	328	77.2	1.3e-21	1	CL0034	predicted_active_site[233,262]
TraesCS2A01G127600.2	17	135	16	143	PF00962.21	A_deaminase	Domain	2	127	328	44.9	8.6e-12	1	CL0034
TraesCS2A01G127600.2	173	356	156	358	PF00962.21	A_deaminase	Domain	139	325	328	88.5	4.9e-25	1	CL0034	predicted_active_site[233,253]
TraesCS2B01G101700.1	370	775	370	776	PF00962.21	A_deaminase	Domain	1	327	328	422.1	1.5e-126	1	CL0034	predicted_active_site[648,667]
TraesCS2B01G136700.1	83	160	83	186	PF00962.21	A_deaminase	Domain	1	78	328	82	4.5e-23	1	CL0034
TraesCS2B01G149500.1	19	137	18	155	PF00962.21	A_deaminase	Domain	2	127	328	45	8.1e-12	1	CL0034
TraesCS2B01G149500.1	180	362	164	364	PF00962.21	A_deaminase	Domain	140	325	328	88.1	6.4e-25	1	CL0034	predicted_active_site[239,259]
TraesCS2D01G084300.1	370	775	370	776	PF00962.21	A_deaminase	Domain	1	327	328	422.1	1.5e-126	1	CL0034	predicted_active_site[648,667]
TraesCS2D01G084300.2	293	693	293	696	PF00962.21	A_deaminase	Domain	1	322	328	413.4	6.5e-124	1	CL0034	predicted_active_site[571,590]
TraesCS2D01G129800.1	19	137	18	153	PF00962.21	A_deaminase	Domain	2	127	328	48.1	9.1e-13	1	CL0034
TraesCS2D01G129800.1	170	356	155	358	PF00962.21	A_deaminase	Domain	137	325	328	88.1	6.1e-25	1	CL0034	predicted_active_site[233,253]
TraesCS2D01G129900.1	8	127	7	137	PF00962.21	A_deaminase	Domain	2	127	328	44.1	1.6e-11	1	CL0034
TraesCS2D01G129900.1	169	350	150	352	PF00962.21	A_deaminase	Domain	139	325	328	77.2	1.3e-21	1	CL0034	predicted_active_site[229,249]
TraesCS2D01G130200.1	19	152	18	164	PF00962.21	A_deaminase	Domain	2	142	328	43.9	1.8e-11	1	CL0034
TraesCS2D01G130200.1	172	356	154	358	PF00962.21	A_deaminase	Domain	138	325	328	87.2	1.2e-24	1	CL0034	predicted_active_site[233,253]
TraesCS1A01G126500.1	65	100	65	103	PF09713.9	A_thal_3526	Domain	1	36	53	47.1	1.9e-12	1	No_clan
TraesCS1A01G287200.1	14	65	14	66	PF09713.9	A_thal_3526	Domain	1	52	53	86.8	7.5e-25	1	No_clan
TraesCS1B01G296600.1	13	64	13	65	PF09713.9	A_thal_3526	Domain	1	52	53	86.9	7.3e-25	1	No_clan
TraesCS1D01G286100.1	13	64	13	65	PF09713.9	A_thal_3526	Domain	1	52	53	86.9	7.3e-25	1	No_clan
TraesCS3A01G104000.1	61	112	61	113	PF09713.9	A_thal_3526	Domain	1	52	53	94.2	3.7e-27	1	No_clan
TraesCS3A01G144700.1	57	108	57	109	PF09713.9	A_thal_3526	Domain	1	52	53	91.9	2e-26	1	No_clan
TraesCS3A01G144700.2	61	112	61	113	PF09713.9	A_thal_3526	Domain	1	52	53	91.8	2.1e-26	1	No_clan
TraesCS3A01G144700.3	58	109	58	110	PF09713.9	A_thal_3526	Domain	1	52	53	91.9	2e-26	1	No_clan
TraesCS3A01G355400.1	15	66	15	67	PF09713.9	A_thal_3526	Domain	1	52	53	90	8e-26	1	No_clan
TraesCS3B01G122400.1	61	112	61	113	PF09713.9	A_thal_3526	Domain	1	52	53	94.2	3.7e-27	1	No_clan
TraesCS3B01G171500.1	61	112	61	113	PF09713.9	A_thal_3526	Domain	1	52	53	91.9	2e-26	1	No_clan
TraesCS3B01G388300.1	15	66	15	67	PF09713.9	A_thal_3526	Domain	1	52	53	90	7.9e-26	1	No_clan
TraesCS3D01G106200.1	61	112	61	113	PF09713.9	A_thal_3526	Domain	1	52	53	94.6	2.7e-27	1	No_clan
TraesCS3D01G153500.1	61	112	61	113	PF09713.9	A_thal_3526	Domain	1	52	53	91.8	2.1e-26	1	No_clan
TraesCS3D01G153500.2	58	109	58	110	PF09713.9	A_thal_3526	Domain	1	52	53	91.9	2e-26	1	No_clan
TraesCS3D01G153500.3	61	112	61	113	PF09713.9	A_thal_3526	Domain	1	52	53	91.9	2e-26	1	No_clan
TraesCS3D01G349400.1	15	66	15	67	PF09713.9	A_thal_3526	Domain	1	52	53	89.9	8.6e-26	1	No_clan
TraesCS4A01G101700.1	71	122	71	123	PF09713.9	A_thal_3526	Domain	1	52	53	85.7	1.7e-24	1	No_clan
TraesCS4B01G202900.1	15	66	15	67	PF09713.9	A_thal_3526	Domain	1	52	53	87.5	4.7e-25	1	No_clan
TraesCS4B01G202900.2	15	49	15	50	PF09713.9	A_thal_3526	Domain	1	35	53	45.2	7.7e-12	1	No_clan
TraesCS4D01G203800.1	87	138	87	139	PF09713.9	A_thal_3526	Domain	1	52	53	86.9	7.1e-25	1	No_clan
TraesCS6A01G104900.1	20	71	20	72	PF09713.9	A_thal_3526	Domain	1	52	53	95.3	1.7e-27	1	No_clan
TraesCS6A01G104900.2	20	71	20	72	PF09713.9	A_thal_3526	Domain	1	52	53	95.3	1.7e-27	1	No_clan
TraesCS6A01G104900.3	20	71	20	72	PF09713.9	A_thal_3526	Domain	1	52	53	95.5	1.5e-27	1	No_clan
TraesCS6A01G104900.4	11	62	11	63	PF09713.9	A_thal_3526	Domain	1	52	53	95.4	1.6e-27	1	No_clan
TraesCS6A01G104900.5	14	31	9	32	PF09713.9	A_thal_3526	Domain	35	52	53	30.1	4e-07	1	No_clan
TraesCS6B01G134100.1	20	69	18	70	PF09713.9	A_thal_3526	Domain	3	52	53	89.9	8.2e-26	1	No_clan
TraesCS6B01G134100.2	20	71	20	72	PF09713.9	A_thal_3526	Domain	1	52	53	95.3	1.7e-27	1	No_clan
TraesCS6B01G134100.3	20	71	20	72	PF09713.9	A_thal_3526	Domain	1	52	53	95.5	1.5e-27	1	No_clan
TraesCS6B01G134100.4	34	85	34	86	PF09713.9	A_thal_3526	Domain	1	52	53	95.2	1.8e-27	1	No_clan
TraesCS6B01G134100.5	14	31	9	32	PF09713.9	A_thal_3526	Domain	35	52	53	30.1	4e-07	1	No_clan
TraesCS6D01G093800.1	20	71	20	72	PF09713.9	A_thal_3526	Domain	1	52	53	95.3	1.7e-27	1	No_clan
TraesCS6D01G093800.2	20	69	18	70	PF09713.9	A_thal_3526	Domain	3	52	53	89.9	8.2e-26	1	No_clan
TraesCS6D01G093800.3	20	71	20	72	PF09713.9	A_thal_3526	Domain	1	52	53	95.5	1.5e-27	1	No_clan
TraesCS6D01G093800.4	11	62	11	63	PF09713.9	A_thal_3526	Domain	1	52	53	95.4	1.6e-27	1	No_clan
TraesCS6D01G093800.5	14	31	9	32	PF09713.9	A_thal_3526	Domain	35	52	53	30.1	4e-07	1	No_clan
TraesCS7A01G413700.1	22	73	22	74	PF09713.9	A_thal_3526	Domain	1	52	53	92.3	1.5e-26	1	No_clan
TraesCS7A01G413700.2	9	60	9	61	PF09713.9	A_thal_3526	Domain	1	52	53	92.4	1.4e-26	1	No_clan
TraesCS7A01G413700.3	17	68	17	69	PF09713.9	A_thal_3526	Domain	1	52	53	92.3	1.4e-26	1	No_clan
TraesCS7B01G313700.1	9	60	9	61	PF09713.9	A_thal_3526	Domain	1	52	53	92.3	1.5e-26	1	No_clan
TraesCS7B01G313700.2	9	60	9	61	PF09713.9	A_thal_3526	Domain	1	52	53	92.4	1.4e-26	1	No_clan
TraesCS7B01G313700.3	9	60	9	61	PF09713.9	A_thal_3526	Domain	1	52	53	92.4	1.4e-26	1	No_clan
TraesCS7B01G313700.4	17	68	17	69	PF09713.9	A_thal_3526	Domain	1	52	53	92.3	1.4e-26	1	No_clan
TraesCS7B01G313700.5	13	31	6	32	PF09713.9	A_thal_3526	Domain	34	52	53	29.2	7.3e-07	1	No_clan
TraesCS7D01G407000.1	9	60	9	61	PF09713.9	A_thal_3526	Domain	1	52	53	92.3	1.5e-26	1	No_clan
TraesCS7D01G407000.2	9	60	9	61	PF09713.9	A_thal_3526	Domain	1	52	53	92.4	1.4e-26	1	No_clan
TraesCS7D01G407000.3	17	68	17	69	PF09713.9	A_thal_3526	Domain	1	52	53	92.3	1.4e-26	1	No_clan
TraesCS1A01G281400.1	15	260	15	260	PF00696.27	AA_kinase	Family	1	241	241	134.4	4.5e-39	1	No_clan
TraesCS1A01G281400.2	15	260	15	260	PF00696.27	AA_kinase	Family	1	241	241	135.2	2.5e-39	1	No_clan
TraesCS1A01G281400.3	15	260	15	260	PF00696.27	AA_kinase	Family	1	241	241	135.6	2e-39	1	No_clan
TraesCS1B01G290600.2	15	260	15	260	PF00696.27	AA_kinase	Family	1	241	241	134.4	4.5e-39	1	No_clan
TraesCS1D01G280700.2	15	260	15	260	PF00696.27	AA_kinase	Family	1	241	241	134.4	4.5e-39	1	No_clan
TraesCS2A01G191100.1	85	297	83	319	PF00696.27	AA_kinase	Family	3	209	241	42.2	6.4e-11	1	No_clan
TraesCS2A01G291700.1	260	472	260	472	PF00696.27	AA_kinase	Family	1	241	241	58	9.9e-16	1	No_clan
TraesCS2A01G291700.2	260	472	260	472	PF00696.27	AA_kinase	Family	1	241	241	57.9	1e-15	1	No_clan
TraesCS2A01G414700.1	76	313	76	314	PF00696.27	AA_kinase	Family	1	240	241	150.9	4.1e-44	1	No_clan
TraesCS2B01G215900.1	86	298	84	320	PF00696.27	AA_kinase	Family	3	209	241	42.8	4.1e-11	1	No_clan
TraesCS2B01G215900.2	86	298	84	320	PF00696.27	AA_kinase	Family	3	209	241	43.1	3.4e-11	1	No_clan
TraesCS2B01G308200.1	261	473	261	473	PF00696.27	AA_kinase	Family	1	241	241	57.9	1e-15	1	No_clan
TraesCS2B01G308200.2	261	473	261	473	PF00696.27	AA_kinase	Family	1	241	241	57.9	1e-15	1	No_clan
TraesCS2B01G433900.1	69	306	69	307	PF00696.27	AA_kinase	Family	1	240	241	151.8	2.2e-44	1	No_clan
TraesCS2D01G196900.1	84	296	82	318	PF00696.27	AA_kinase	Family	3	209	241	42.2	6.3e-11	1	No_clan
TraesCS2D01G196900.2	84	296	82	318	PF00696.27	AA_kinase	Family	3	209	241	42.5	5.1e-11	1	No_clan
TraesCS2D01G289700.1	260	472	260	472	PF00696.27	AA_kinase	Family	1	241	241	58	9.9e-16	1	No_clan
TraesCS2D01G289700.2	260	472	260	472	PF00696.27	AA_kinase	Family	1	241	241	57.9	1e-15	1	No_clan
TraesCS2D01G412000.1	76	313	76	314	PF00696.27	AA_kinase	Family	1	240	241	150.9	4.1e-44	1	No_clan
TraesCS3A01G301500.1	12	299	11	299	PF00696.27	AA_kinase	Family	2	241	241	257	1.6e-76	1	No_clan
TraesCS3A01G301500.2	4	206	3	206	PF00696.27	AA_kinase	Family	44	241	241	205.2	1e-60	1	No_clan
TraesCS3A01G363700.1	29	274	29	274	PF00696.27	AA_kinase	Family	1	241	241	122	2.7e-35	1	No_clan
TraesCS3A01G363700.2	70	308	69	308	PF00696.27	AA_kinase	Family	8	241	241	108.5	3.5e-31	1	No_clan
TraesCS3A01G363700.3	4	226	2	226	PF00696.27	AA_kinase	Family	20	241	241	104.7	5.2e-30	1	No_clan
TraesCS3A01G442100.1	86	274	85	276	PF00696.27	AA_kinase	Family	3	148	241	69.1	3.9e-19	1	No_clan
TraesCS3A01G442100.1	276	335	275	335	PF00696.27	AA_kinase	Family	178	241	241	60.3	2e-16	1	No_clan
TraesCS3A01G442100.2	86	367	85	367	PF00696.27	AA_kinase	Family	3	241	241	169.2	1e-49	1	No_clan
TraesCS3A01G442100.3	86	367	85	367	PF00696.27	AA_kinase	Family	3	241	241	169.8	6.7e-50	1	No_clan
TraesCS3A01G513500.1	101	310	100	310	PF00696.27	AA_kinase	Family	2	241	241	108.6	3.4e-31	1	No_clan
TraesCS3A01G513500.2	100	309	99	309	PF00696.27	AA_kinase	Family	2	241	241	108.6	3.3e-31	1	No_clan
TraesCS3B01G335100.1	18	305	17	305	PF00696.27	AA_kinase	Family	2	241	241	257	1.6e-76	1	No_clan
TraesCS3B01G335100.2	18	227	17	228	PF00696.27	AA_kinase	Family	2	179	241	180.1	5e-53	1	No_clan
TraesCS3B01G335100.3	18	227	17	228	PF00696.27	AA_kinase	Family	2	179	241	179.9	5.7e-53	1	No_clan
TraesCS3B01G395900.1	29	274	29	274	PF00696.27	AA_kinase	Family	1	241	241	122	2.7e-35	1	No_clan
TraesCS3B01G475900.1	86	274	85	276	PF00696.27	AA_kinase	Family	3	148	241	68.2	7.4e-19	1	No_clan
TraesCS3B01G475900.1	276	335	275	335	PF00696.27	AA_kinase	Family	178	241	241	60.3	1.9e-16	1	No_clan
TraesCS3B01G475900.2	86	367	85	367	PF00696.27	AA_kinase	Family	3	241	241	168.3	2e-49	1	No_clan
TraesCS3B01G581900.1	96	305	95	305	PF00696.27	AA_kinase	Family	2	241	241	108.7	3.2e-31	1	No_clan
TraesCS3B01G581900.2	95	304	94	304	PF00696.27	AA_kinase	Family	2	241	241	108.7	3.2e-31	1	No_clan
TraesCS3D01G357200.1	29	274	29	274	PF00696.27	AA_kinase	Family	1	241	241	122	2.7e-35	1	No_clan
TraesCS3D01G357200.2	4	226	2	226	PF00696.27	AA_kinase	Family	20	241	241	104.7	5.2e-30	1	No_clan
TraesCS3D01G434800.1	86	367	85	367	PF00696.27	AA_kinase	Family	3	241	241	168.1	2.3e-49	1	No_clan
TraesCS3D01G522000.1	101	310	100	310	PF00696.27	AA_kinase	Family	2	241	241	108.6	3.4e-31	1	No_clan
TraesCS4A01G337800.1	71	353	70	353	PF00696.27	AA_kinase	Family	2	241	241	164.6	2.6e-48	1	No_clan
TraesCS5A01G177400.1	88	371	88	371	PF00696.27	AA_kinase	Family	1	241	241	144.8	2.9e-42	1	No_clan
TraesCS5A01G177400.2	88	371	88	371	PF00696.27	AA_kinase	Family	1	241	241	144.9	2.8e-42	1	No_clan
TraesCS5A01G177400.3	87	370	87	370	PF00696.27	AA_kinase	Family	1	241	241	144.8	2.9e-42	1	No_clan
TraesCS5B01G174600.1	88	371	88	371	PF00696.27	AA_kinase	Family	1	241	241	142.2	1.8e-41	1	No_clan
TraesCS5B01G547400.1	73	355	72	355	PF00696.27	AA_kinase	Family	2	241	241	161.6	2.2e-47	1	No_clan
TraesCS5B01G550800.1	435	505	426	507	PF00696.27	AA_kinase	Family	159	239	241	24.9	1.2e-05	1	No_clan
TraesCS5D01G181600.1	87	370	87	370	PF00696.27	AA_kinase	Family	1	241	241	144.8	2.9e-42	1	No_clan
TraesCS5D01G181600.2	88	371	88	371	PF00696.27	AA_kinase	Family	1	241	241	144.9	2.8e-42	1	No_clan
TraesCS5D01G181600.3	67	350	67	350	PF00696.27	AA_kinase	Family	1	241	241	144.9	2.8e-42	1	No_clan
TraesCS5D01G181600.4	88	371	88	371	PF00696.27	AA_kinase	Family	1	241	241	144.8	2.9e-42	1	No_clan
TraesCS5D01G487000.1	75	357	74	357	PF00696.27	AA_kinase	Family	2	241	241	164	3.9e-48	1	No_clan
TraesCS5D01G487000.2	75	357	74	357	PF00696.27	AA_kinase	Family	2	241	241	164	3.9e-48	1	No_clan
TraesCS5D01G534600.1	75	357	74	357	PF00696.27	AA_kinase	Family	2	241	241	165.5	1.4e-48	1	No_clan
TraesCS5D01G534600.2	1	280	1	280	PF00696.27	AA_kinase	Family	5	241	241	160	6.5e-47	1	No_clan
TraesCS5D01G534600.3	75	357	74	357	PF00696.27	AA_kinase	Family	2	241	241	165.5	1.4e-48	1	No_clan
TraesCS6A01G250600.1	78	315	78	316	PF00696.27	AA_kinase	Family	1	240	241	149	1.6e-43	1	No_clan
TraesCS6B01G274800.1	78	315	78	316	PF00696.27	AA_kinase	Family	1	240	241	149.4	1.2e-43	1	No_clan
TraesCS6D01G232400.1	79	316	79	317	PF00696.27	AA_kinase	Family	1	240	241	145.5	1.8e-42	1	No_clan
TraesCS7A01G241100.2	59	269	58	290	PF00696.27	AA_kinase	Family	2	206	241	43	3.6e-11	1	No_clan
TraesCS7A01G241100.3	76	287	75	308	PF00696.27	AA_kinase	Family	2	207	241	42.8	4.2e-11	1	No_clan
TraesCS7B01G136600.1	102	313	101	334	PF00696.27	AA_kinase	Family	2	207	241	42.7	4.7e-11	1	No_clan
TraesCS7B01G461700.1	278	422	277	429	PF00696.27	AA_kinase	Family	2	107	241	38.7	7.4e-10	1	No_clan
TraesCS7B01G461700.1	431	509	422	509	PF00696.27	AA_kinase	Family	154	241	241	42.1	6.9e-11	1	No_clan
TraesCS7D01G240100.2	92	303	91	324	PF00696.27	AA_kinase	Family	2	207	241	42.7	4.5e-11	1	No_clan
TraesCS2A01G059800.1	147	626	147	641	PF00324.20	AA_permease	Family	1	461	479	197.4	3.2e-58	1	CL0062
TraesCS2B01G069800.1	179	658	179	673	PF00324.20	AA_permease	Family	1	461	479	198.1	2e-58	1	CL0062
TraesCS2D01G058700.1	184	663	184	678	PF00324.20	AA_permease	Family	1	461	479	198.8	1.2e-58	1	CL0062
TraesCS5A01G366700.1	149	632	149	647	PF00324.20	AA_permease	Family	1	461	479	203.6	4.3e-60	1	CL0062
TraesCS5A01G366700.2	111	594	111	609	PF00324.20	AA_permease	Family	1	461	479	203.7	3.9e-60	1	CL0062
TraesCS5A01G366700.3	63	546	63	561	PF00324.20	AA_permease	Family	1	461	479	203.9	3.5e-60	1	CL0062
TraesCS5A01G366700.4	31	290	7	305	PF00324.20	AA_permease	Family	189	461	479	136.3	1.1e-39	1	CL0062
TraesCS5B01G368800.1	149	632	149	647	PF00324.20	AA_permease	Family	1	461	479	203.1	6e-60	1	CL0062
TraesCS5B01G368800.2	146	629	146	644	PF00324.20	AA_permease	Family	1	461	479	203.1	6e-60	1	CL0062
TraesCS5B01G368800.3	31	290	7	305	PF00324.20	AA_permease	Family	189	461	479	135.9	1.4e-39	1	CL0062
TraesCS5D01G375900.1	149	632	149	647	PF00324.20	AA_permease	Family	1	461	479	199.6	7.1e-59	1	CL0062
TraesCS7A01G276500.1	31	290	6	305	PF00324.20	AA_permease	Family	189	461	479	132.3	1.7e-38	1	CL0062
TraesCS7A01G276500.2	148	631	148	646	PF00324.20	AA_permease	Family	1	461	479	200.6	3.4e-59	1	CL0062
TraesCS7A01G276500.3	149	632	149	647	PF00324.20	AA_permease	Family	1	461	479	200.6	3.4e-59	1	CL0062
TraesCS7A01G276500.4	148	606	148	621	PF00324.20	AA_permease	Family	1	461	479	151.7	2.3e-44	1	CL0062
TraesCS7B01G174200.1	31	290	6	305	PF00324.20	AA_permease	Family	189	461	479	132.3	1.7e-38	1	CL0062
TraesCS7B01G174200.2	63	488	34	503	PF00324.20	AA_permease	Family	58	461	479	160.9	3.7e-47	1	CL0062
TraesCS7B01G174200.3	148	631	148	646	PF00324.20	AA_permease	Family	1	461	479	202.1	1.2e-59	1	CL0062
TraesCS7B01G174200.4	149	632	149	647	PF00324.20	AA_permease	Family	1	461	479	202.1	1.2e-59	1	CL0062
TraesCS7B01G174200.5	148	606	148	621	PF00324.20	AA_permease	Family	1	461	479	153.1	8.4e-45	1	CL0062
TraesCS7D01G276400.1	31	290	6	305	PF00324.20	AA_permease	Family	189	461	479	130.5	6e-38	1	CL0062
TraesCS7D01G276400.2	149	632	149	647	PF00324.20	AA_permease	Family	1	461	479	198.8	1.2e-58	1	CL0062
TraesCS7D01G276400.3	148	631	148	646	PF00324.20	AA_permease	Family	1	461	479	198.8	1.2e-58	1	CL0062
TraesCS1B01G155400.1	36	418	36	433	PF13520.5	AA_permease_2	Family	1	379	425	183.7	5e-54	1	CL0062
TraesCS1B01G155400.2	36	383	36	401	PF13520.5	AA_permease_2	Family	1	339	425	168.1	2.6e-49	1	CL0062
TraesCS1D01G137900.1	36	428	36	444	PF13520.5	AA_permease_2	Family	1	379	425	169.4	1.1e-49	1	CL0062
TraesCS2A01G305900.1	29	196	27	198	PF13520.5	AA_permease_2	Family	3	156	425	47	1.5e-12	1	CL0062
TraesCS2A01G305900.1	224	515	210	517	PF13520.5	AA_permease_2	Family	155	423	425	125.7	2e-36	1	CL0062
TraesCS2A01G305900.2	29	487	27	489	PF13520.5	AA_permease_2	Family	3	423	425	184.9	2.1e-54	1	CL0062
TraesCS2A01G390100.1	46	487	46	496	PF13520.5	AA_permease_2	Family	1	414	425	166.7	7e-49	1	CL0062
TraesCS2A01G390100.2	7	300	5	309	PF13520.5	AA_permease_2	Family	136	414	425	111.8	3.3e-32	1	CL0062
TraesCS2B01G322600.1	29	487	27	489	PF13520.5	AA_permease_2	Family	3	423	425	185.1	1.9e-54	1	CL0062
TraesCS2B01G409100.1	46	482	46	508	PF13520.5	AA_permease_2	Family	1	409	425	165.4	1.7e-48	1	CL0062
TraesCS2D01G304300.1	29	487	27	489	PF13520.5	AA_permease_2	Family	3	423	425	185.2	1.6e-54	1	CL0062
TraesCS2D01G388600.1	3	354	1	365	PF13520.5	AA_permease_2	Family	88	414	425	107.6	6e-31	1	CL0062
TraesCS2D01G388600.2	46	487	46	498	PF13520.5	AA_permease_2	Family	1	414	425	168.9	1.5e-49	1	CL0062
TraesCS2D01G423900.1	101	499	101	525	PF13520.5	AA_permease_2	Family	1	399	425	146.9	7.2e-43	1	CL0062
TraesCS3A01G030900.1	70	434	49	462	PF13520.5	AA_permease_2	Family	24	401	425	100.4	9e-29	1	CL0062
TraesCS3A01G096000.1	43	500	43	504	PF13520.5	AA_permease_2	Family	1	423	425	216.6	5.1e-64	1	CL0062
TraesCS3A01G133100.1	145	525	145	576	PF13520.5	AA_permease_2	Family	1	382	425	156.2	1.1e-45	1	CL0062
TraesCS3A01G217200.1	43	499	43	503	PF13520.5	AA_permease_2	Family	1	423	425	212.7	7.6e-63	1	CL0062
TraesCS3A01G484600.1	39	495	39	498	PF13520.5	AA_permease_2	Family	1	423	425	196.5	6.3e-58	1	CL0062
TraesCS3A01G484700.1	35	491	35	494	PF13520.5	AA_permease_2	Family	1	423	425	183.5	5.6e-54	1	CL0062
TraesCS3A01G484900.1	39	495	39	498	PF13520.5	AA_permease_2	Family	1	423	425	206.7	5e-61	1	CL0062
TraesCS3B01G031700.1	80	461	72	486	PF13520.5	AA_permease_2	Family	9	403	425	89.3	2.1e-25	1	CL0062
TraesCS3B01G111600.1	8	375	3	379	PF13520.5	AA_permease_2	Family	83	423	425	155.1	2.3e-45	1	CL0062
TraesCS3B01G166500.1	82	459	82	509	PF13520.5	AA_permease_2	Family	1	381	425	161.5	2.7e-47	1	CL0062
TraesCS3B01G247500.1	41	497	41	501	PF13520.5	AA_permease_2	Family	1	423	425	213.9	3.3e-63	1	CL0062
TraesCS3B01G531700.1	39	495	39	498	PF13520.5	AA_permease_2	Family	1	423	425	192.3	1.2e-56	1	CL0062
TraesCS3B01G531900.1	38	494	38	497	PF13520.5	AA_permease_2	Family	1	423	425	182.8	8.8e-54	1	CL0062
TraesCS3B01G532100.1	32	488	32	491	PF13520.5	AA_permease_2	Family	1	423	425	211.7	1.5e-62	1	CL0062
TraesCS3B01G532300.1	39	495	39	498	PF13520.5	AA_permease_2	Family	1	423	425	208.3	1.7e-61	1	CL0062
TraesCS3B01G532500.1	233	346	230	348	PF13520.5	AA_permease_2	Family	318	424	425	31.4	7.9e-08	1	CL0062
TraesCS3D01G096500.1	45	502	45	506	PF13520.5	AA_permease_2	Family	1	423	425	218.3	1.5e-64	1	CL0062
TraesCS3D01G149300.1	82	456	82	513	PF13520.5	AA_permease_2	Family	1	379	425	156.2	1e-45	1	CL0062
TraesCS3D01G219100.1	45	132	45	134	PF13520.5	AA_permease_2	Family	1	84	425	46.8	1.8e-12	1	CL0062
TraesCS3D01G219200.1	43	499	43	503	PF13520.5	AA_permease_2	Family	1	423	425	209.8	5.9e-62	1	CL0062
TraesCS3D01G219200.2	11	297	7	301	PF13520.5	AA_permease_2	Family	156	423	425	141.1	4.1e-41	1	CL0062
TraesCS3D01G479700.1	39	495	39	498	PF13520.5	AA_permease_2	Family	1	423	425	208.2	1.8e-61	1	CL0062
TraesCS3D01G479800.1	31	487	31	490	PF13520.5	AA_permease_2	Family	1	423	425	209.6	6.9e-62	1	CL0062
TraesCS3D01G480000.1	36	492	36	495	PF13520.5	AA_permease_2	Family	1	423	425	180.1	6e-53	1	CL0062
TraesCS3D01G480100.1	39	495	39	498	PF13520.5	AA_permease_2	Family	1	423	425	195.1	1.7e-57	1	CL0062
TraesCS4A01G299800.1	39	421	39	434	PF13520.5	AA_permease_2	Family	1	379	425	195.5	1.3e-57	1	CL0062
TraesCS4B01G013800.1	37	419	37	427	PF13520.5	AA_permease_2	Family	1	379	425	188.1	2.3e-55	1	CL0062
TraesCS4B01G350000.1	64	433	51	462	PF13520.5	AA_permease_2	Family	14	397	425	98.8	2.8e-28	1	CL0062
TraesCS4B01G350000.2	64	358	51	367	PF13520.5	AA_permease_2	Family	14	316	425	70.1	1.5e-19	1	CL0062
TraesCS4D01G011700.1	36	418	36	430	PF13520.5	AA_permease_2	Family	1	379	425	190.1	5.7e-56	1	CL0062
TraesCS4D01G344800.1	64	434	51	463	PF13520.5	AA_permease_2	Family	14	398	425	94	8.1e-27	1	CL0062
TraesCS5A01G022700.1	52	437	45	454	PF13520.5	AA_permease_2	Family	8	410	425	123.7	7.7e-36	1	CL0062
TraesCS5A01G025400.1	42	424	42	435	PF13520.5	AA_permease_2	Family	1	379	425	176.7	6.2e-52	1	CL0062
TraesCS5A01G042900.1	74	476	74	502	PF13520.5	AA_permease_2	Family	1	400	425	147.6	4.4e-43	1	CL0062
TraesCS5A01G073000.1	23	419	17	431	PF13520.5	AA_permease_2	Family	7	420	425	116.5	1.2e-33	1	CL0062
TraesCS5A01G126900.1	68	485	67	510	PF13520.5	AA_permease_2	Family	2	403	425	178.5	1.8e-52	1	CL0062
TraesCS5A01G256600.1	79	454	79	500	PF13520.5	AA_permease_2	Family	1	379	425	150.1	7.8e-44	1	CL0062
TraesCS5A01G315000.1	78	437	56	469	PF13520.5	AA_permease_2	Family	23	398	425	95.8	2.3e-27	1	CL0062
TraesCS5A01G375600.1	76	479	76	505	PF13520.5	AA_permease_2	Family	1	405	425	149.1	1.5e-43	1	CL0062
TraesCS5B01G019600.1	52	437	45	455	PF13520.5	AA_permease_2	Family	8	410	425	123.6	8.3e-36	1	CL0062
TraesCS5B01G023300.1	41	423	41	434	PF13520.5	AA_permease_2	Family	1	379	425	174.6	2.8e-51	1	CL0062
TraesCS5B01G046500.1	73	474	73	483	PF13520.5	AA_permease_2	Family	1	399	425	151.7	2.5e-44	1	CL0062
TraesCS5B01G079100.1	23	419	17	431	PF13520.5	AA_permease_2	Family	7	420	425	114.8	3.9e-33	1	CL0062
TraesCS5B01G126000.1	68	485	67	513	PF13520.5	AA_permease_2	Family	2	403	425	181.2	2.8e-53	1	CL0062
TraesCS5B01G256000.1	79	453	79	484	PF13520.5	AA_permease_2	Family	1	378	425	153.7	6e-45	1	CL0062
TraesCS5B01G316000.1	78	437	56	470	PF13520.5	AA_permease_2	Family	23	396	425	101.7	3.8e-29	1	CL0062
TraesCS5B01G533500.1	46	435	46	456	PF13520.5	AA_permease_2	Family	1	406	425	97.3	8.1e-28	1	CL0062
TraesCS5D01G028100.1	52	437	45	454	PF13520.5	AA_permease_2	Family	8	410	425	122.3	2e-35	1	CL0062
TraesCS5D01G031800.1	40	422	40	433	PF13520.5	AA_permease_2	Family	1	379	425	176.8	6.2e-52	1	CL0062
TraesCS5D01G051400.1	73	470	73	491	PF13520.5	AA_permease_2	Family	1	398	425	150.5	5.6e-44	1	CL0062
TraesCS5D01G085800.1	23	419	17	431	PF13520.5	AA_permease_2	Family	7	420	425	116.8	9.9e-34	1	CL0062
TraesCS5D01G134500.1	68	485	67	515	PF13520.5	AA_permease_2	Family	2	403	425	181	3.2e-53	1	CL0062
TraesCS5D01G265100.1	79	469	79	500	PF13520.5	AA_permease_2	Family	1	392	425	153.6	6.6e-45	1	CL0062
TraesCS5D01G321300.1	78	437	56	470	PF13520.5	AA_permease_2	Family	23	396	425	99.5	1.7e-28	1	CL0062
TraesCS5D01G531700.1	77	466	77	487	PF13520.5	AA_permease_2	Family	1	406	425	94.2	6.9e-27	1	CL0062
TraesCS6A01G244400.1	85	459	85	477	PF13520.5	AA_permease_2	Family	1	369	425	164.5	3.2e-48	1	CL0062
TraesCS6A01G244400.2	51	413	51	420	PF13520.5	AA_permease_2	Family	1	357	425	161.1	3.5e-47	1	CL0062
TraesCS6A01G269200.1	82	463	78	487	PF13520.5	AA_permease_2	Family	4	403	425	127.6	5.2e-37	1	CL0062
TraesCS6A01G269200.2	83	464	79	488	PF13520.5	AA_permease_2	Family	4	403	425	127.6	5.3e-37	1	CL0062
TraesCS6B01G280000.1	85	459	85	474	PF13520.5	AA_permease_2	Family	1	369	425	164.5	3.3e-48	1	CL0062
TraesCS6B01G280000.2	51	413	51	420	PF13520.5	AA_permease_2	Family	1	357	425	160.9	3.9e-47	1	CL0062
TraesCS6B01G280000.3	51	464	51	483	PF13520.5	AA_permease_2	Family	1	401	425	134	5.9e-39	1	CL0062
TraesCS6B01G296500.1	85	466	81	490	PF13520.5	AA_permease_2	Family	4	403	425	124.8	3.6e-36	1	CL0062
TraesCS6B01G296500.2	86	467	82	491	PF13520.5	AA_permease_2	Family	4	403	425	124.8	3.6e-36	1	CL0062
TraesCS6D01G226700.1	85	459	85	473	PF13520.5	AA_permease_2	Family	1	369	425	165.1	2.1e-48	1	CL0062
TraesCS6D01G226700.2	51	413	51	420	PF13520.5	AA_permease_2	Family	1	357	425	161	3.9e-47	1	CL0062
TraesCS6D01G245700.1	53	434	49	458	PF13520.5	AA_permease_2	Family	4	403	425	130.1	8.8e-38	1	CL0062
TraesCS7A01G464900.1	36	424	36	449	PF13520.5	AA_permease_2	Family	1	405	425	100.8	7.3e-29	1	CL0062
TraesCS7B01G365600.1	39	427	39	451	PF13520.5	AA_permease_2	Family	1	405	425	100.6	7.8e-29	1	CL0062
TraesCS7D01G452600.1	46	434	46	456	PF13520.5	AA_permease_2	Family	1	405	425	101.4	4.6e-29	1	CL0062
TraesCSU01G046900.1	10	110	1	135	PF13520.5	AA_permease_2	Family	301	399	425	29.2	3.7e-07	1	CL0062
TraesCSU01G047000.1	64	280	43	295	PF13520.5	AA_permease_2	Family	22	244	425	66.7	1.5e-18	1	CL0062
TraesCSU01G049700.1	42	499	42	503	PF13520.5	AA_permease_2	Family	1	423	425	218.7	1.2e-64	1	CL0062
TraesCSU01G202300.1	64	280	43	295	PF13520.5	AA_permease_2	Family	22	244	425	66.7	1.5e-18	1	CL0062
TraesCS1B01G155400.1	533	583	533	583	PF13906.5	AA_permease_C	Domain	1	51	51	77.7	4.6e-22	1	CL0062
TraesCS1D01G137900.1	543	593	543	593	PF13906.5	AA_permease_C	Domain	1	51	51	79.1	1.7e-22	1	CL0062
TraesCS2A01G390100.1	489	537	489	539	PF13906.5	AA_permease_C	Domain	1	49	51	42.5	4.7e-11	1	CL0062
TraesCS2A01G390100.2	302	350	302	352	PF13906.5	AA_permease_C	Domain	1	49	51	43.3	2.7e-11	1	CL0062
TraesCS2B01G409100.1	489	537	489	539	PF13906.5	AA_permease_C	Domain	1	49	51	42.5	4.7e-11	1	CL0062
TraesCS2D01G388600.1	356	404	356	406	PF13906.5	AA_permease_C	Domain	1	49	51	42.8	3.9e-11	1	CL0062
TraesCS2D01G388600.2	489	537	489	539	PF13906.5	AA_permease_C	Domain	1	49	51	42.2	5.6e-11	1	CL0062
TraesCS2D01G423900.1	543	592	543	593	PF13906.5	AA_permease_C	Domain	1	50	51	54.5	8.4e-15	1	CL0062
TraesCS3A01G133100.1	583	632	583	633	PF13906.5	AA_permease_C	Domain	1	50	51	58.9	3.5e-16	1	CL0062
TraesCS3B01G166500.1	520	569	520	570	PF13906.5	AA_permease_C	Domain	1	50	51	60.7	9.5e-17	1	CL0062
TraesCS3D01G149300.1	520	569	520	570	PF13906.5	AA_permease_C	Domain	1	50	51	59.4	2.5e-16	1	CL0062
TraesCS4A01G299800.1	554	604	554	604	PF13906.5	AA_permease_C	Domain	1	51	51	74.3	5.4e-21	1	CL0062
TraesCS4B01G013800.1	552	602	552	602	PF13906.5	AA_permease_C	Domain	1	51	51	75.4	2.4e-21	1	CL0062
TraesCS4D01G011700.1	549	599	549	599	PF13906.5	AA_permease_C	Domain	1	51	51	77.4	6e-22	1	CL0062
TraesCS5A01G025400.1	558	608	558	608	PF13906.5	AA_permease_C	Domain	1	51	51	72.8	1.6e-20	1	CL0062
TraesCS5A01G042900.1	515	565	515	565	PF13906.5	AA_permease_C	Domain	1	51	51	62.9	1.9e-17	1	CL0062
TraesCS5A01G126900.1	528	578	528	578	PF13906.5	AA_permease_C	Domain	1	51	51	48.2	7.6e-13	1	CL0062
TraesCS5A01G256600.1	518	567	518	568	PF13906.5	AA_permease_C	Domain	1	50	51	61.1	7e-17	1	CL0062
TraesCS5A01G375600.1	515	565	515	565	PF13906.5	AA_permease_C	Domain	1	51	51	57.1	1.2e-15	1	CL0062
TraesCS5B01G023300.1	557	607	557	607	PF13906.5	AA_permease_C	Domain	1	51	51	72.8	1.6e-20	1	CL0062
TraesCS5B01G046500.1	514	564	514	564	PF13906.5	AA_permease_C	Domain	1	51	51	63	1.9e-17	1	CL0062
TraesCS5B01G126000.1	528	578	528	578	PF13906.5	AA_permease_C	Domain	1	51	51	48.2	7.6e-13	1	CL0062
TraesCS5B01G256000.1	518	567	518	568	PF13906.5	AA_permease_C	Domain	1	50	51	60.1	1.5e-16	1	CL0062
TraesCS5D01G031800.1	556	606	556	606	PF13906.5	AA_permease_C	Domain	1	51	51	72.8	1.6e-20	1	CL0062
TraesCS5D01G051400.1	514	564	514	564	PF13906.5	AA_permease_C	Domain	1	51	51	63	1.9e-17	1	CL0062
TraesCS5D01G134500.1	528	578	528	578	PF13906.5	AA_permease_C	Domain	1	51	51	48.2	7.6e-13	1	CL0062
TraesCS5D01G265100.1	518	567	518	568	PF13906.5	AA_permease_C	Domain	1	50	51	60.1	1.5e-16	1	CL0062
TraesCS6A01G244400.1	535	584	535	585	PF13906.5	AA_permease_C	Domain	1	50	51	54.8	6.7e-15	1	CL0062
TraesCS6B01G280000.1	535	584	535	585	PF13906.5	AA_permease_C	Domain	1	50	51	53.5	1.8e-14	1	CL0062
TraesCS6D01G226700.1	535	584	535	585	PF13906.5	AA_permease_C	Domain	1	50	51	54.8	6.7e-15	1	CL0062
TraesCS1A01G058800.1	61	460	60	463	PF01490.17	Aa_trans	Family	2	406	409	316.2	2.5e-94	1	CL0062
TraesCS1A01G077800.1	43	435	43	437	PF01490.17	Aa_trans	Family	1	407	409	248.9	6.7e-74	1	CL0062
TraesCS1A01G264500.1	45	478	45	479	PF01490.17	Aa_trans	Family	1	408	409	374	7e-112	1	CL0062
TraesCS1A01G278400.1	100	477	96	478	PF01490.17	Aa_trans	Family	17	408	409	236.9	3.1e-70	1	CL0062
TraesCS1A01G278400.2	172	565	172	566	PF01490.17	Aa_trans	Family	1	408	409	251	1.6e-74	1	CL0062
TraesCS1A01G425300.1	49	455	48	459	PF01490.17	Aa_trans	Family	2	405	409	223.3	3.9e-66	1	CL0062
TraesCS1A01G425400.1	53	458	52	463	PF01490.17	Aa_trans	Family	2	404	409	213.1	5e-63	1	CL0062
TraesCS1A01G425500.1	2	117	1	117	PF01490.17	Aa_trans	Family	142	257	409	32.7	2.9e-08	1	CL0062
TraesCS1B01G058900.1	39	419	38	422	PF01490.17	Aa_trans	Family	2	406	409	203.1	5.4e-60	1	CL0062
TraesCS1B01G077200.1	57	457	56	460	PF01490.17	Aa_trans	Family	2	406	409	320.2	1.5e-95	1	CL0062
TraesCS1B01G095900.1	43	435	43	437	PF01490.17	Aa_trans	Family	1	407	409	249.8	3.6e-74	1	CL0062
TraesCS1B01G275200.1	114	547	114	548	PF01490.17	Aa_trans	Family	1	408	409	374.2	6.2e-112	1	CL0062
TraesCS1B01G275200.2	76	507	74	508	PF01490.17	Aa_trans	Family	3	408	409	372.4	2.2e-111	1	CL0062
TraesCS1B01G275200.3	25	223	25	236	PF01490.17	Aa_trans	Family	1	182	409	161.1	3.2e-47	1	CL0062
TraesCS1B01G275200.3	237	433	221	434	PF01490.17	Aa_trans	Family	221	408	409	168.3	2.1e-49	1	CL0062
TraesCS1B01G287300.1	52	445	52	446	PF01490.17	Aa_trans	Family	1	408	409	255.6	6.3e-76	1	CL0062
TraesCS1B01G459700.1	37	444	36	447	PF01490.17	Aa_trans	Family	2	406	409	227.1	2.8e-67	1	CL0062
TraesCS1B01G459800.1	28	433	27	438	PF01490.17	Aa_trans	Family	2	404	409	214.3	2.2e-63	1	CL0062
TraesCS1D01G059900.1	60	459	59	462	PF01490.17	Aa_trans	Family	2	406	409	316.5	2e-94	1	CL0062
TraesCS1D01G079900.1	44	436	44	438	PF01490.17	Aa_trans	Family	1	407	409	250.7	2e-74	1	CL0062
TraesCS1D01G264700.1	44	477	44	478	PF01490.17	Aa_trans	Family	1	408	409	373.5	1e-111	1	CL0062
TraesCS1D01G277600.1	52	445	52	446	PF01490.17	Aa_trans	Family	1	408	409	255.4	7.3e-76	1	CL0062
TraesCS1D01G434300.1	52	457	51	462	PF01490.17	Aa_trans	Family	2	404	409	216.5	4.6e-64	1	CL0062
TraesCS2A01G052500.1	165	545	163	547	PF01490.17	Aa_trans	Family	3	407	409	217.7	2e-64	1	CL0062
TraesCS2A01G268200.1	35	471	34	472	PF01490.17	Aa_trans	Family	2	408	409	387.4	6e-116	1	CL0062
TraesCS2A01G268200.2	35	464	34	465	PF01490.17	Aa_trans	Family	2	408	409	388.1	3.8e-116	1	CL0062
TraesCS2A01G268400.1	25	414	21	420	PF01490.17	Aa_trans	Family	5	405	409	249.4	4.8e-74	1	CL0062
TraesCS2A01G268400.2	75	464	71	470	PF01490.17	Aa_trans	Family	5	405	409	249.1	5.9e-74	1	CL0062
TraesCS2A01G279700.1	25	414	24	418	PF01490.17	Aa_trans	Family	2	405	409	279	4.9e-83	1	CL0062
TraesCS2A01G282000.1	16	397	15	401	PF01490.17	Aa_trans	Family	2	405	409	197.2	3.4e-58	1	CL0062
TraesCS2A01G331100.1	30	460	28	461	PF01490.17	Aa_trans	Family	3	408	409	334.2	8.4e-100	1	CL0062
TraesCS2A01G331100.2	23	453	22	454	PF01490.17	Aa_trans	Family	2	408	409	337.6	8.1e-101	1	CL0062
TraesCS2A01G337400.1	22	417	21	420	PF01490.17	Aa_trans	Family	2	406	409	323.2	1.9e-96	1	CL0062
TraesCS2A01G338600.1	52	432	50	434	PF01490.17	Aa_trans	Family	3	407	409	215.9	7.4e-64	1	CL0062
TraesCS2A01G338800.1	51	435	50	437	PF01490.17	Aa_trans	Family	2	407	409	212.3	8.7e-63	1	CL0062
TraesCS2A01G339100.1	30	417	28	419	PF01490.17	Aa_trans	Family	3	407	409	210.7	2.7e-62	1	CL0062
TraesCS2A01G348600.1	38	476	38	480	PF01490.17	Aa_trans	Family	1	405	409	322.1	4.2e-96	1	CL0062
TraesCS2A01G348600.2	33	270	33	273	PF01490.17	Aa_trans	Family	1	216	409	158.4	2e-46	1	CL0062
TraesCS2A01G403800.1	33	413	31	415	PF01490.17	Aa_trans	Family	3	407	409	235.6	7.5e-70	1	CL0062
TraesCS2A01G406000.1	79	482	77	491	PF01490.17	Aa_trans	Family	3	404	409	194	3.3e-57	1	CL0062
TraesCS2A01G470200.1	8	241	2	243	PF01490.17	Aa_trans	Family	182	407	409	206.6	4.7e-61	1	CL0062
TraesCS2A01G499800.1	32	479	31	480	PF01490.17	Aa_trans	Family	2	408	409	309.3	3.1e-92	1	CL0062
TraesCS2B01G065200.1	168	548	166	550	PF01490.17	Aa_trans	Family	3	407	409	219.3	6.6e-65	1	CL0062
TraesCS2B01G266600.1	35	471	34	472	PF01490.17	Aa_trans	Family	2	408	409	385.9	1.8e-115	1	CL0062
TraesCS2B01G287200.1	76	465	72	471	PF01490.17	Aa_trans	Family	5	405	409	248.4	9.6e-74	1	CL0062
TraesCS2B01G297200.1	25	414	24	418	PF01490.17	Aa_trans	Family	2	405	409	280.5	1.7e-83	1	CL0062
TraesCS2B01G299200.1	16	398	15	401	PF01490.17	Aa_trans	Family	2	406	409	195.3	1.3e-57	1	CL0062
TraesCS2B01G342900.1	30	417	28	419	PF01490.17	Aa_trans	Family	3	407	409	203.8	3.3e-60	1	CL0062
TraesCS2B01G343200.1	47	431	46	433	PF01490.17	Aa_trans	Family	2	407	409	212.5	7.7e-63	1	CL0062
TraesCS2B01G343200.2	71	440	60	442	PF01490.17	Aa_trans	Family	17	407	409	204.8	1.7e-60	1	CL0062
TraesCS2B01G343300.1	52	270	50	281	PF01490.17	Aa_trans	Family	3	226	409	118	3.7e-34	1	CL0062
TraesCS2B01G343300.2	52	432	50	434	PF01490.17	Aa_trans	Family	3	407	409	212.9	5.8e-63	1	CL0062
TraesCS2B01G343300.3	7	375	1	377	PF01490.17	Aa_trans	Family	15	407	409	206.3	5.7e-61	1	CL0062
TraesCS2B01G344500.1	22	417	21	420	PF01490.17	Aa_trans	Family	2	406	409	322	4.3e-96	1	CL0062
TraesCS2B01G351100.1	22	453	22	454	PF01490.17	Aa_trans	Family	1	408	409	341.6	5e-102	1	CL0062
TraesCS2B01G351100.2	30	460	28	461	PF01490.17	Aa_trans	Family	3	408	409	330.4	1.2e-98	1	CL0062
TraesCS2B01G367000.1	42	480	42	484	PF01490.17	Aa_trans	Family	1	405	409	323.1	2e-96	1	CL0062
TraesCS2B01G421800.1	33	413	31	415	PF01490.17	Aa_trans	Family	3	407	409	238.6	9.3e-71	1	CL0062
TraesCS2B01G423700.1	79	484	77	491	PF01490.17	Aa_trans	Family	3	402	409	191.4	2e-56	1	CL0062
TraesCS2B01G493000.1	37	467	35	469	PF01490.17	Aa_trans	Family	3	407	409	359.3	2.1e-107	1	CL0062
TraesCS2B01G527800.1	31	479	30	480	PF01490.17	Aa_trans	Family	2	408	409	312.5	3.3e-93	1	CL0062
TraesCS2D01G256000.1	35	471	34	472	PF01490.17	Aa_trans	Family	2	408	409	384.7	3.9e-115	1	CL0062
TraesCS2D01G267400.1	76	465	72	471	PF01490.17	Aa_trans	Family	5	405	409	248.4	9.6e-74	1	CL0062
TraesCS2D01G278600.1	25	414	24	418	PF01490.17	Aa_trans	Family	2	405	409	279.3	3.9e-83	1	CL0062
TraesCS2D01G280800.1	16	397	15	401	PF01490.17	Aa_trans	Family	2	405	409	193.7	4e-57	1	CL0062
TraesCS2D01G324000.1	30	417	28	419	PF01490.17	Aa_trans	Family	3	407	409	207.5	2.5e-61	1	CL0062
TraesCS2D01G324300.1	51	435	50	437	PF01490.17	Aa_trans	Family	2	407	409	211.2	2e-62	1	CL0062
TraesCS2D01G324400.1	52	270	50	273	PF01490.17	Aa_trans	Family	3	226	409	117.6	5.1e-34	1	CL0062
TraesCS2D01G324400.2	52	432	50	434	PF01490.17	Aa_trans	Family	3	407	409	211.9	1.2e-62	1	CL0062
TraesCS2D01G324400.3	9	375	6	377	PF01490.17	Aa_trans	Family	17	407	409	205.8	8.6e-61	1	CL0062
TraesCS2D01G325500.1	22	417	21	420	PF01490.17	Aa_trans	Family	2	406	409	322.4	3.2e-96	1	CL0062
TraesCS2D01G331800.1	22	453	22	454	PF01490.17	Aa_trans	Family	1	408	409	343.3	1.4e-102	1	CL0062
TraesCS2D01G331800.2	30	460	28	461	PF01490.17	Aa_trans	Family	3	408	409	334.2	8.9e-100	1	CL0062
TraesCS2D01G346500.1	28	264	28	266	PF01490.17	Aa_trans	Family	1	215	409	153.7	5.5e-45	1	CL0062
TraesCS2D01G346500.1	296	495	291	497	PF01490.17	Aa_trans	Family	220	407	409	128.2	3.1e-37	1	CL0062
TraesCS2D01G347000.1	38	476	38	480	PF01490.17	Aa_trans	Family	1	405	409	321.8	4.9e-96	1	CL0062
TraesCS2D01G347000.2	38	275	38	278	PF01490.17	Aa_trans	Family	1	216	409	159.2	1.1e-46	1	CL0062
TraesCS2D01G400900.1	33	413	31	415	PF01490.17	Aa_trans	Family	3	407	409	237.3	2.2e-70	1	CL0062
TraesCS2D01G402900.1	79	482	77	491	PF01490.17	Aa_trans	Family	3	404	409	194.1	3e-57	1	CL0062
TraesCS2D01G470100.1	35	417	35	417	PF01490.17	Aa_trans	Family	1	356	409	319.6	2.3e-95	1	CL0062
TraesCS2D01G470800.1	6	150	2	165	PF01490.17	Aa_trans	Family	16	169	409	56	2.6e-15	1	CL0062
TraesCS2D01G470800.1	172	362	171	364	PF01490.17	Aa_trans	Family	220	407	409	129.4	1.3e-37	1	CL0062
TraesCS2D01G500000.1	29	477	28	478	PF01490.17	Aa_trans	Family	2	408	409	315.1	5.5e-94	1	CL0062
TraesCS2D01G595500.1	1	383	1	386	PF01490.17	Aa_trans	Family	16	406	409	310.6	1.2e-92	1	CL0062
TraesCS3A01G065600.1	19	455	19	456	PF01490.17	Aa_trans	Family	1	408	409	284.2	1.3e-84	1	CL0062
TraesCS3A01G102300.1	30	422	29	431	PF01490.17	Aa_trans	Family	2	404	409	224.5	1.8e-66	1	CL0062
TraesCS3A01G224100.1	43	450	42	453	PF01490.17	Aa_trans	Family	2	406	409	211.6	1.5e-62	1	CL0062
TraesCS3A01G346700.1	39	436	38	447	PF01490.17	Aa_trans	Family	2	398	409	171.8	1.8e-50	1	CL0062
TraesCS3A01G346700.2	26	427	24	438	PF01490.17	Aa_trans	Family	3	398	409	176.7	5.7e-52	1	CL0062
TraesCS3A01G369200.1	54	447	54	448	PF01490.17	Aa_trans	Family	1	408	409	266.7	2.6e-79	1	CL0062
TraesCS3A01G370300.1	15	338	10	340	PF01490.17	Aa_trans	Family	81	407	409	145.2	2.1e-42	1	CL0062
TraesCS3A01G370300.2	36	440	35	442	PF01490.17	Aa_trans	Family	2	407	409	207.8	2.1e-61	1	CL0062
TraesCS3A01G388000.1	20	297	20	310	PF01490.17	Aa_trans	Family	1	259	409	227.2	2.7e-67	1	CL0062
TraesCS3A01G388000.2	20	448	20	450	PF01490.17	Aa_trans	Family	1	407	409	321.9	4.6e-96	1	CL0062
TraesCS3A01G388100.1	27	455	26	458	PF01490.17	Aa_trans	Family	2	405	409	319.7	2.1e-95	1	CL0062
TraesCS3A01G406800.1	24	455	24	457	PF01490.17	Aa_trans	Family	1	407	409	369.9	1.2e-110	1	CL0062
TraesCS3A01G406900.1	37	468	37	470	PF01490.17	Aa_trans	Family	1	407	409	367.2	8e-110	1	CL0062
TraesCS3A01G407000.1	37	468	37	470	PF01490.17	Aa_trans	Family	1	407	409	367.5	6.6e-110	1	CL0062
TraesCS3A01G414300.1	37	425	36	433	PF01490.17	Aa_trans	Family	2	401	409	172.3	1.3e-50	1	CL0062
TraesCS3B01G120100.1	25	417	24	425	PF01490.17	Aa_trans	Family	2	405	409	201.3	1.9e-59	1	CL0062
TraesCS3B01G253600.1	45	441	44	444	PF01490.17	Aa_trans	Family	2	406	409	187.9	2.3e-55	1	CL0062
TraesCS3B01G378500.1	38	435	37	446	PF01490.17	Aa_trans	Family	2	398	409	169.4	9.4e-50	1	CL0062
TraesCS3B01G401000.1	52	445	52	446	PF01490.17	Aa_trans	Family	1	408	409	266.8	2.6e-79	1	CL0062
TraesCS3B01G402200.1	36	440	35	442	PF01490.17	Aa_trans	Family	2	407	409	207.2	3e-61	1	CL0062
TraesCS3B01G420600.1	26	454	25	457	PF01490.17	Aa_trans	Family	2	405	409	319.7	2.3e-95	1	CL0062
TraesCS3B01G420700.1	20	454	20	456	PF01490.17	Aa_trans	Family	1	407	409	330.5	1.2e-98	1	CL0062
TraesCS3B01G441100.1	37	468	37	470	PF01490.17	Aa_trans	Family	1	407	409	369.5	1.7e-110	1	CL0062
TraesCS3B01G441200.1	37	468	37	470	PF01490.17	Aa_trans	Family	1	407	409	368.8	2.6e-110	1	CL0062
TraesCS3B01G441300.1	87	518	87	520	PF01490.17	Aa_trans	Family	1	407	409	369.2	2e-110	1	CL0062
TraesCS3B01G441300.2	88	519	88	521	PF01490.17	Aa_trans	Family	1	407	409	369.2	2e-110	1	CL0062
TraesCS3B01G449100.1	36	422	35	431	PF01490.17	Aa_trans	Family	2	400	409	175.4	1.4e-51	1	CL0062
TraesCS3B01G499000.1	17	399	16	402	PF01490.17	Aa_trans	Family	2	406	409	196.4	5.9e-58	1	CL0062
TraesCS3D01G104600.1	31	424	30	428	PF01490.17	Aa_trans	Family	2	405	409	224.2	2.1e-66	1	CL0062
TraesCS3D01G229500.1	43	449	42	453	PF01490.17	Aa_trans	Family	2	405	409	206.6	4.7e-61	1	CL0062
TraesCS3D01G340400.1	39	434	38	447	PF01490.17	Aa_trans	Family	2	396	409	170.6	4.1e-50	1	CL0062
TraesCS3D01G362100.1	54	447	54	448	PF01490.17	Aa_trans	Family	1	408	409	266.7	2.6e-79	1	CL0062
TraesCS3D01G363200.1	40	363	30	365	PF01490.17	Aa_trans	Family	81	407	409	143.4	7.1e-42	1	CL0062
TraesCS3D01G363200.2	36	440	35	442	PF01490.17	Aa_trans	Family	2	407	409	207.8	2e-61	1	CL0062
TraesCS3D01G381400.1	27	455	26	458	PF01490.17	Aa_trans	Family	2	405	409	319.6	2.3e-95	1	CL0062
TraesCS3D01G381500.1	75	509	75	511	PF01490.17	Aa_trans	Family	1	407	409	333.1	1.8e-99	1	CL0062
TraesCS3D01G402200.1	39	470	39	472	PF01490.17	Aa_trans	Family	1	407	409	368.7	2.9e-110	1	CL0062
TraesCS3D01G402300.1	37	481	37	483	PF01490.17	Aa_trans	Family	1	407	409	360.3	1.1e-107	1	CL0062
TraesCS3D01G402300.2	37	112	37	116	PF01490.17	Aa_trans	Family	1	74	409	73.6	1.1e-20	1	CL0062
TraesCS3D01G402300.2	117	420	111	422	PF01490.17	Aa_trans	Family	120	407	409	250.8	1.8e-74	1	CL0062
TraesCS3D01G408800.1	36	425	35	433	PF01490.17	Aa_trans	Family	2	401	409	175.4	1.4e-51	1	CL0062
TraesCS4A01G018300.1	45	134	43	141	PF01490.17	Aa_trans	Family	3	96	409	56.8	1.5e-15	1	CL0062
TraesCS4A01G018300.1	135	379	133	384	PF01490.17	Aa_trans	Family	126	396	409	118.9	2e-34	1	CL0062
TraesCS4A01G018400.1	45	423	43	426	PF01490.17	Aa_trans	Family	3	406	409	209.2	8e-62	1	CL0062
TraesCS4A01G018500.1	44	423	42	425	PF01490.17	Aa_trans	Family	3	407	409	199.8	5.4e-59	1	CL0062
TraesCS4A01G070500.1	45	438	45	439	PF01490.17	Aa_trans	Family	1	408	409	257.9	1.2e-76	1	CL0062
TraesCS4A01G179500.1	43	433	39	436	PF01490.17	Aa_trans	Family	5	406	409	241.7	1e-71	1	CL0062
TraesCS4A01G207600.1	55	420	55	450	PF01490.17	Aa_trans	Family	1	379	409	233.9	2.4e-69	1	CL0062
TraesCS4A01G215300.1	42	475	41	476	PF01490.17	Aa_trans	Family	2	408	409	369.2	2e-110	1	CL0062
TraesCS4A01G240700.1	53	436	52	439	PF01490.17	Aa_trans	Family	2	405	409	205.4	1.1e-60	1	CL0062
TraesCS4B01G074300.1	77	457	75	460	PF01490.17	Aa_trans	Family	3	405	409	197.4	3e-58	1	CL0062
TraesCS4B01G100800.1	42	476	41	477	PF01490.17	Aa_trans	Family	2	408	409	368.9	2.6e-110	1	CL0062
TraesCS4B01G111100.1	55	418	55	450	PF01490.17	Aa_trans	Family	1	377	409	233.5	3.2e-69	1	CL0062
TraesCS4B01G139700.1	43	433	39	436	PF01490.17	Aa_trans	Family	5	406	409	240.5	2.5e-71	1	CL0062
TraesCS4B01G139700.2	43	328	39	353	PF01490.17	Aa_trans	Family	5	292	409	174.2	3.3e-51	1	CL0062
TraesCS4B01G226500.1	45	438	45	439	PF01490.17	Aa_trans	Family	1	408	409	258.5	8.5e-77	1	CL0062
TraesCS4B01G285500.1	44	422	42	425	PF01490.17	Aa_trans	Family	3	406	409	205.8	8.3e-61	1	CL0062
TraesCS4B01G285800.1	44	422	42	425	PF01490.17	Aa_trans	Family	3	406	409	206.3	5.8e-61	1	CL0062
TraesCS4D01G072600.1	70	451	69	454	PF01490.17	Aa_trans	Family	2	405	409	200.6	3.2e-59	1	CL0062
TraesCS4D01G097400.1	41	476	41	477	PF01490.17	Aa_trans	Family	1	408	409	368.1	4.4e-110	1	CL0062
TraesCS4D01G108800.1	55	420	55	450	PF01490.17	Aa_trans	Family	1	379	409	233.3	3.8e-69	1	CL0062
TraesCS4D01G134400.1	43	433	39	436	PF01490.17	Aa_trans	Family	5	406	409	240.6	2.3e-71	1	CL0062
TraesCS4D01G134400.2	28	418	24	421	PF01490.17	Aa_trans	Family	5	406	409	240.7	2e-71	1	CL0062
TraesCS4D01G227200.1	45	438	45	439	PF01490.17	Aa_trans	Family	1	408	409	256.5	3.3e-76	1	CL0062
TraesCS4D01G284500.1	47	128	45	146	PF01490.17	Aa_trans	Family	31	115	409	38.1	7.1e-10	1	CL0062
TraesCS4D01G284500.1	158	359	130	362	PF01490.17	Aa_trans	Family	186	406	409	98.8	2.6e-28	1	CL0062
TraesCS4D01G284600.1	45	423	43	426	PF01490.17	Aa_trans	Family	3	406	409	209.2	7.8e-62	1	CL0062
TraesCS5A01G081500.1	210	590	208	591	PF01490.17	Aa_trans	Family	3	408	409	185.3	1.4e-54	1	CL0062
TraesCS5A01G089400.1	83	493	81	494	PF01490.17	Aa_trans	Family	3	408	409	174.6	2.4e-51	1	CL0062
TraesCS5A01G113300.1	32	463	32	464	PF01490.17	Aa_trans	Family	1	408	409	348.2	4.7e-104	1	CL0062
TraesCS5A01G115100.1	39	468	38	469	PF01490.17	Aa_trans	Family	2	408	409	363.7	9.4e-109	1	CL0062
TraesCS5A01G115800.1	36	351	22	355	PF01490.17	Aa_trans	Family	109	405	409	210.3	3.7e-62	1	CL0062
TraesCS5A01G115800.2	21	451	20	455	PF01490.17	Aa_trans	Family	2	405	409	320.8	9.9e-96	1	CL0062
TraesCS5A01G176900.1	27	418	26	421	PF01490.17	Aa_trans	Family	2	405	409	269.7	3.2e-80	1	CL0062
TraesCS5A01G472500.1	15	417	13	419	PF01490.17	Aa_trans	Family	3	407	409	275.8	4.5e-82	1	CL0062
TraesCS5A01G472600.1	15	417	13	420	PF01490.17	Aa_trans	Family	3	406	409	268.4	8.1e-80	1	CL0062
TraesCS5B01G084900.1	212	592	210	593	PF01490.17	Aa_trans	Family	3	408	409	186.9	4.5e-55	1	CL0062
TraesCS5B01G095400.1	83	493	81	494	PF01490.17	Aa_trans	Family	3	408	409	170.7	3.7e-50	1	CL0062
TraesCS5B01G116100.1	39	468	38	469	PF01490.17	Aa_trans	Family	2	408	409	362.1	2.9e-108	1	CL0062
TraesCS5B01G120000.1	32	460	32	461	PF01490.17	Aa_trans	Family	1	408	409	350.9	7.1e-105	1	CL0062
TraesCS5B01G120800.1	21	451	20	455	PF01490.17	Aa_trans	Family	2	405	409	316.3	2.4e-94	1	CL0062
TraesCS5B01G173000.1	27	418	26	421	PF01490.17	Aa_trans	Family	2	405	409	268	1.1e-79	1	CL0062
TraesCS5B01G485400.1	15	417	13	419	PF01490.17	Aa_trans	Family	3	407	409	275.8	4.8e-82	1	CL0062
TraesCS5B01G485500.1	15	418	13	421	PF01490.17	Aa_trans	Family	3	406	409	266.3	3.7e-79	1	CL0062
TraesCS5D01G091100.1	209	589	207	590	PF01490.17	Aa_trans	Family	3	408	409	186.4	6.5e-55	1	CL0062
TraesCS5D01G101500.1	80	490	78	491	PF01490.17	Aa_trans	Family	3	408	409	173.9	4e-51	1	CL0062
TraesCS5D01G125700.1	39	468	38	469	PF01490.17	Aa_trans	Family	2	408	409	363.4	1.2e-108	1	CL0062
TraesCS5D01G129000.1	32	450	32	451	PF01490.17	Aa_trans	Family	1	408	409	313	2.3e-93	1	CL0062
TraesCS5D01G180000.1	62	383	37	386	PF01490.17	Aa_trans	Family	66	405	409	209.2	7.9e-62	1	CL0062
TraesCS5D01G485100.1	15	417	13	419	PF01490.17	Aa_trans	Family	3	407	409	274.8	9.6e-82	1	CL0062
TraesCS5D01G485300.1	15	415	13	418	PF01490.17	Aa_trans	Family	3	406	409	260.8	1.6e-77	1	CL0062
TraesCS6A01G002400.1	177	555	175	560	PF01490.17	Aa_trans	Family	3	406	409	230.2	3.2e-68	1	CL0062
TraesCS6A01G170700.1	42	438	40	452	PF01490.17	Aa_trans	Family	3	398	409	205.5	1e-60	1	CL0062
TraesCS6A01G254100.1	31	411	29	413	PF01490.17	Aa_trans	Family	3	407	409	235.2	9.9e-70	1	CL0062
TraesCS6A01G285200.1	32	460	32	463	PF01490.17	Aa_trans	Family	1	405	409	303.6	1.7e-90	1	CL0062
TraesCS6A01G285300.1	36	456	36	462	PF01490.17	Aa_trans	Family	1	401	409	290.1	2.2e-86	1	CL0062
TraesCS6A01G288200.1	38	436	36	446	PF01490.17	Aa_trans	Family	3	396	409	207.8	2e-61	1	CL0062
TraesCS6A01G348300.1	59	456	57	462	PF01490.17	Aa_trans	Family	3	406	409	174.9	2e-51	1	CL0062
TraesCS6A01G348300.2	89	468	87	474	PF01490.17	Aa_trans	Family	3	406	409	199.6	6.1e-59	1	CL0062
TraesCS6A01G348400.1	141	520	139	523	PF01490.17	Aa_trans	Family	3	406	409	210.9	2.3e-62	1	CL0062
TraesCS6B01G007400.1	174	552	172	557	PF01490.17	Aa_trans	Family	3	406	409	230	3.8e-68	1	CL0062
TraesCS6B01G198900.1	42	438	40	452	PF01490.17	Aa_trans	Family	3	398	409	207.8	2.1e-61	1	CL0062
TraesCS6B01G271500.1	31	411	29	413	PF01490.17	Aa_trans	Family	3	407	409	232.6	6e-69	1	CL0062
TraesCS6B01G314000.1	34	463	34	465	PF01490.17	Aa_trans	Family	1	406	409	301.6	6.7e-90	1	CL0062
TraesCS6B01G314000.2	104	394	96	396	PF01490.17	Aa_trans	Family	123	406	409	211	2.2e-62	1	CL0062
TraesCS6B01G314200.1	62	482	62	488	PF01490.17	Aa_trans	Family	1	401	409	285.8	4.3e-85	1	CL0062
TraesCS6B01G317700.1	35	433	33	443	PF01490.17	Aa_trans	Family	3	396	409	208	1.8e-61	1	CL0062
TraesCS6B01G381900.1	123	503	121	505	PF01490.17	Aa_trans	Family	3	407	409	210.5	3.1e-62	1	CL0062
TraesCS6B01G382000.1	143	523	141	525	PF01490.17	Aa_trans	Family	3	407	409	210.1	4e-62	1	CL0062
TraesCS6B01G382000.2	143	530	141	532	PF01490.17	Aa_trans	Family	3	407	409	208.7	1.1e-61	1	CL0062
TraesCS6D01G003200.1	181	559	179	564	PF01490.17	Aa_trans	Family	3	406	409	229.7	4.5e-68	1	CL0062
TraesCS6D01G160400.1	42	438	40	452	PF01490.17	Aa_trans	Family	3	398	409	207.4	2.8e-61	1	CL0062
TraesCS6D01G235500.1	31	411	29	413	PF01490.17	Aa_trans	Family	3	407	409	233.2	4.1e-69	1	CL0062
TraesCS6D01G265600.1	34	466	34	467	PF01490.17	Aa_trans	Family	1	407	409	296.6	2.3e-88	1	CL0062
TraesCS6D01G265600.2	106	397	95	398	PF01490.17	Aa_trans	Family	123	407	409	208.3	1.4e-61	1	CL0062
TraesCS6D01G265800.1	57	477	57	483	PF01490.17	Aa_trans	Family	1	401	409	290.7	1.4e-86	1	CL0062
TraesCS6D01G270800.1	35	433	33	443	PF01490.17	Aa_trans	Family	3	396	409	208	1.8e-61	1	CL0062
TraesCS6D01G331300.1	127	507	125	511	PF01490.17	Aa_trans	Family	3	407	409	205	1.5e-60	1	CL0062
TraesCS6D01G331400.1	142	528	140	530	PF01490.17	Aa_trans	Family	3	407	409	187.2	3.7e-55	1	CL0062
TraesCS6D01G331400.2	142	529	140	531	PF01490.17	Aa_trans	Family	3	407	409	209.5	6.2e-62	1	CL0062
TraesCS6D01G331400.3	142	522	140	524	PF01490.17	Aa_trans	Family	3	407	409	210.9	2.4e-62	1	CL0062
TraesCS6D01G331400.4	142	465	140	470	PF01490.17	Aa_trans	Family	3	345	409	179.4	8.4e-53	1	CL0062
TraesCS6D01G363900.1	8	433	7	440	PF01490.17	Aa_trans	Family	2	402	409	285.9	4e-85	1	CL0062
TraesCS7A01G156600.1	27	426	26	430	PF01490.17	Aa_trans	Family	2	405	409	335.2	4.4e-100	1	CL0062
TraesCS7A01G188100.1	10	390	9	393	PF01490.17	Aa_trans	Family	2	406	409	207.5	2.5e-61	1	CL0062
TraesCS7A01G188200.1	40	470	40	472	PF01490.17	Aa_trans	Family	1	407	409	367.5	6.5e-110	1	CL0062
TraesCS7A01G194500.1	27	459	27	461	PF01490.17	Aa_trans	Family	1	407	409	361.4	4.7e-108	1	CL0062
TraesCS7A01G212200.1	42	432	40	438	PF01490.17	Aa_trans	Family	3	403	409	182.3	1.1e-53	1	CL0062
TraesCS7A01G212200.2	42	446	40	452	PF01490.17	Aa_trans	Family	3	403	409	202.5	8.6e-60	1	CL0062
TraesCS7A01G312800.1	35	430	34	434	PF01490.17	Aa_trans	Family	2	405	409	342.7	2.3e-102	1	CL0062
TraesCS7A01G313000.1	35	431	34	434	PF01490.17	Aa_trans	Family	2	406	409	353.9	8.8e-106	1	CL0062
TraesCS7A01G313000.2	33	429	32	432	PF01490.17	Aa_trans	Family	2	406	409	354	8.6e-106	1	CL0062
TraesCS7A01G313000.3	37	433	36	436	PF01490.17	Aa_trans	Family	2	406	409	353.9	8.9e-106	1	CL0062
TraesCS7A01G356600.1	43	477	43	480	PF01490.17	Aa_trans	Family	1	406	409	379.3	1.7e-113	1	CL0062
TraesCS7A01G391600.1	42	415	40	449	PF01490.17	Aa_trans	Family	3	370	409	210	4.4e-62	1	CL0062
TraesCS7A01G391600.2	42	260	40	261	PF01490.17	Aa_trans	Family	3	211	409	115.7	1.8e-33	1	CL0062
TraesCS7A01G517100.1	74	446	72	481	PF01490.17	Aa_trans	Family	3	373	409	208.6	1.2e-61	1	CL0062
TraesCS7B01G060400.1	29	428	28	432	PF01490.17	Aa_trans	Family	2	405	409	338	6.2e-101	1	CL0062
TraesCS7B01G093100.1	10	390	9	393	PF01490.17	Aa_trans	Family	2	406	409	205.8	8.1e-61	1	CL0062
TraesCS7B01G093200.1	40	470	40	472	PF01490.17	Aa_trans	Family	1	407	409	368	4.8e-110	1	CL0062
TraesCS7B01G100100.1	27	459	27	461	PF01490.17	Aa_trans	Family	1	407	409	362	3e-108	1	CL0062
TraesCS7B01G119000.1	42	414	40	416	PF01490.17	Aa_trans	Family	3	369	409	193.7	3.8e-57	1	CL0062
TraesCS7B01G119000.2	42	446	40	452	PF01490.17	Aa_trans	Family	3	403	409	198.5	1.4e-58	1	CL0062
TraesCS7B01G119000.3	42	432	40	438	PF01490.17	Aa_trans	Family	3	403	409	179	1.1e-52	1	CL0062
TraesCS7B01G212500.1	35	430	34	434	PF01490.17	Aa_trans	Family	2	405	409	342.2	3.2e-102	1	CL0062
TraesCS7B01G213000.1	37	433	36	436	PF01490.17	Aa_trans	Family	2	406	409	357.2	9.2e-107	1	CL0062
TraesCS7B01G213000.2	35	431	34	434	PF01490.17	Aa_trans	Family	2	406	409	357.2	9.1e-107	1	CL0062
TraesCS7B01G213000.3	35	434	34	437	PF01490.17	Aa_trans	Family	2	406	409	355.4	3.2e-106	1	CL0062
TraesCS7B01G271200.1	43	475	43	478	PF01490.17	Aa_trans	Family	1	406	409	373.2	1.3e-111	1	CL0062
TraesCS7B01G293500.1	42	304	40	312	PF01490.17	Aa_trans	Family	3	268	409	145.8	1.3e-42	1	CL0062
TraesCS7B01G293500.2	42	405	40	439	PF01490.17	Aa_trans	Family	3	370	409	195.5	1.1e-57	1	CL0062
TraesCS7B01G293500.3	42	415	40	449	PF01490.17	Aa_trans	Family	3	370	409	209.3	7.1e-62	1	CL0062
TraesCS7B01G433400.1	79	451	77	486	PF01490.17	Aa_trans	Family	3	373	409	206.8	4.2e-61	1	CL0062
TraesCS7D01G157000.1	29	428	28	432	PF01490.17	Aa_trans	Family	2	405	409	338.8	3.4e-101	1	CL0062
TraesCS7D01G189000.1	44	474	44	476	PF01490.17	Aa_trans	Family	1	407	409	368.1	4.4e-110	1	CL0062
TraesCS7D01G189100.1	10	390	9	393	PF01490.17	Aa_trans	Family	2	406	409	207	3.5e-61	1	CL0062
TraesCS7D01G196100.1	27	459	27	461	PF01490.17	Aa_trans	Family	1	407	409	363.4	1.2e-108	1	CL0062
TraesCS7D01G213900.1	42	446	40	452	PF01490.17	Aa_trans	Family	3	403	409	201.2	2.1e-59	1	CL0062
TraesCS7D01G309200.1	34	429	33	433	PF01490.17	Aa_trans	Family	2	405	409	342.2	3.1e-102	1	CL0062
TraesCS7D01G309400.1	37	433	36	436	PF01490.17	Aa_trans	Family	2	406	409	357	1e-106	1	CL0062
TraesCS7D01G309400.2	35	431	34	434	PF01490.17	Aa_trans	Family	2	406	409	357	1e-106	1	CL0062
TraesCS7D01G366000.1	22	441	22	442	PF01490.17	Aa_trans	Family	1	407	409	363.6	1e-108	1	CL0062
TraesCS7D01G366200.1	43	475	43	478	PF01490.17	Aa_trans	Family	1	406	409	376.9	9.5e-113	1	CL0062
TraesCS7D01G387200.1	42	415	40	449	PF01490.17	Aa_trans	Family	3	370	409	209.3	7.1e-62	1	CL0062
TraesCS7D01G388300.1	37	412	37	423	PF01490.17	Aa_trans	Family	1	350	409	311.6	6.1e-93	1	CL0062
TraesCS7D01G507300.1	79	451	77	486	PF01490.17	Aa_trans	Family	3	373	409	209.6	5.9e-62	1	CL0062
TraesCSU01G023100.1	168	548	166	550	PF01490.17	Aa_trans	Family	3	407	409	216.8	3.8e-64	1	CL0062
TraesCSU01G134900.1	21	451	20	455	PF01490.17	Aa_trans	Family	2	405	409	319.2	3e-95	1	CL0062
TraesCS1A01G003800.1	234	374	233	375	PF00004.28	AAA	Domain	2	131	132	58.9	6.3e-16	1	CL0023
TraesCS1A01G066900.1	202	288	202	305	PF00004.28	AAA	Domain	1	69	132	28.9	1.2e-06	1	CL0023
TraesCS1A01G071300.1	435	564	435	565	PF00004.28	AAA	Domain	1	131	132	135.3	1.6e-39	1	CL0023
TraesCS1A01G071300.1	764	894	764	896	PF00004.28	AAA	Domain	1	130	132	137.5	3.3e-40	1	CL0023
TraesCS1A01G182300.1	228	347	227	348	PF00004.28	AAA	Domain	2	131	132	47.4	2.2e-12	1	CL0023
TraesCS1A01G190300.1	246	375	246	376	PF00004.28	AAA	Domain	1	131	132	160.9	1.9e-47	1	CL0023
TraesCS1A01G190300.1	519	652	519	652	PF00004.28	AAA	Domain	1	132	132	149.5	6.2e-44	1	CL0023
TraesCS1A01G222100.1	241	370	241	371	PF00004.28	AAA	Domain	1	131	132	158	1.5e-46	1	CL0023
TraesCS1A01G222100.1	514	647	514	647	PF00004.28	AAA	Domain	1	132	132	159.7	4.3e-47	1	CL0023
TraesCS1A01G248500.1	229	358	229	359	PF00004.28	AAA	Domain	1	131	132	139.3	8.7e-41	1	CL0023
TraesCS1A01G248500.1	502	594	502	597	PF00004.28	AAA	Domain	1	91	132	99.3	2e-28	1	CL0023
TraesCS1A01G257200.1	254	315	253	335	PF00004.28	AAA	Domain	2	72	132	30.2	4.5e-07	1	CL0023
TraesCS1A01G257200.1	348	404	336	405	PF00004.28	AAA	Domain	77	131	132	25.7	1.2e-05	1	CL0023
TraesCS1A01G283800.1	356	488	355	489	PF00004.28	AAA	Domain	2	131	132	141.2	2.3e-41	1	CL0023
TraesCS1A01G304800.1	113	225	111	251	PF00004.28	AAA	Domain	3	109	132	44.4	1.9e-11	1	CL0023
TraesCS1A01G339900.1	260	400	260	401	PF00004.28	AAA	Domain	1	131	132	131.6	2.1e-38	1	CL0023
TraesCS1A01G339900.1	541	656	540	670	PF00004.28	AAA	Domain	2	118	132	33.5	4.4e-08	1	CL0023
TraesCS1A01G340100.1	207	320	206	344	PF00004.28	AAA	Domain	2	111	132	51.4	1.3e-13	1	CL0023
TraesCS1A01G423100.1	539	669	539	670	PF00004.28	AAA	Domain	1	131	132	128.5	2e-37	1	CL0023
TraesCS1A01G429300.1	237	374	236	375	PF00004.28	AAA	Domain	2	131	132	58.5	8.2e-16	1	CL0023
TraesCS1A01G429800.1	243	380	242	381	PF00004.28	AAA	Domain	2	131	132	61	1.4e-16	1	CL0023
TraesCS1A01G430000.1	119	255	118	256	PF00004.28	AAA	Domain	2	131	132	59.6	3.8e-16	1	CL0023
TraesCS1A01G430100.1	193	328	192	329	PF00004.28	AAA	Domain	2	131	132	62.5	4.8e-17	1	CL0023
TraesCS1A01G430200.1	241	377	240	378	PF00004.28	AAA	Domain	2	131	132	63.9	1.8e-17	1	CL0023
TraesCS1A01G442500.1	256	385	256	386	PF00004.28	AAA	Domain	1	131	132	149.7	5.4e-44	1	CL0023
TraesCS1B01G085200.1	204	290	204	307	PF00004.28	AAA	Domain	1	69	132	28.5	1.6e-06	1	CL0023
TraesCS1B01G089700.1	435	564	435	565	PF00004.28	AAA	Domain	1	131	132	132.4	1.2e-38	1	CL0023
TraesCS1B01G089700.1	764	894	764	896	PF00004.28	AAA	Domain	1	130	132	137.5	3.2e-40	1	CL0023
TraesCS1B01G120800.1	1	118	1	120	PF00004.28	AAA	Domain	13	130	132	99.4	2e-28	1	CL0023
TraesCS1B01G192400.1	246	375	246	376	PF00004.28	AAA	Domain	1	131	132	161.3	1.4e-47	1	CL0023
TraesCS1B01G192400.1	519	652	519	652	PF00004.28	AAA	Domain	1	132	132	157.5	2.2e-46	1	CL0023
TraesCS1B01G198700.1	227	346	226	347	PF00004.28	AAA	Domain	2	131	132	47.4	2.2e-12	1	CL0023
TraesCS1B01G235300.1	241	370	241	371	PF00004.28	AAA	Domain	1	131	132	163.4	3.3e-48	1	CL0023
TraesCS1B01G235300.1	514	647	514	647	PF00004.28	AAA	Domain	1	132	132	157.5	2.1e-46	1	CL0023
TraesCS1B01G235400.1	83	212	83	213	PF00004.28	AAA	Domain	1	131	132	160.1	3.3e-47	1	CL0023
TraesCS1B01G235400.1	356	489	356	489	PF00004.28	AAA	Domain	1	132	132	156.4	4.6e-46	1	CL0023
TraesCS1B01G235500.1	241	370	241	371	PF00004.28	AAA	Domain	1	131	132	159.6	4.7e-47	1	CL0023
TraesCS1B01G235500.1	514	647	514	647	PF00004.28	AAA	Domain	1	132	132	152.9	5.5e-45	1	CL0023
TraesCS1B01G259200.1	230	359	230	360	PF00004.28	AAA	Domain	1	131	132	161.1	1.6e-47	1	CL0023
TraesCS1B01G259200.1	503	636	503	636	PF00004.28	AAA	Domain	1	132	132	158.3	1.2e-46	1	CL0023
TraesCS1B01G267700.1	254	404	253	405	PF00004.28	AAA	Domain	2	131	132	53	4.3e-14	1	CL0023
TraesCS1B01G293000.1	360	492	359	493	PF00004.28	AAA	Domain	2	131	132	141.2	2.3e-41	1	CL0023
TraesCS1B01G293000.2	355	487	354	488	PF00004.28	AAA	Domain	2	131	132	141.2	2.3e-41	1	CL0023
TraesCS1B01G315600.1	113	232	111	250	PF00004.28	AAA	Domain	3	114	132	47	3e-12	1	CL0023
TraesCS1B01G352200.1	117	257	117	258	PF00004.28	AAA	Domain	1	131	132	132.2	1.4e-38	1	CL0023
TraesCS1B01G352200.2	256	396	256	397	PF00004.28	AAA	Domain	1	131	132	131.6	2.1e-38	1	CL0023
TraesCS1B01G352200.2	537	652	536	666	PF00004.28	AAA	Domain	2	118	132	33.5	4.4e-08	1	CL0023
TraesCS1B01G352400.1	207	320	206	344	PF00004.28	AAA	Domain	2	111	132	51.4	1.3e-13	1	CL0023
TraesCS1B01G419200.1	230	359	230	360	PF00004.28	AAA	Domain	1	131	132	159.1	6.7e-47	1	CL0023
TraesCS1B01G419200.1	503	636	503	636	PF00004.28	AAA	Domain	1	132	132	158.8	8.6e-47	1	CL0023
TraesCS1B01G455200.1	539	669	539	670	PF00004.28	AAA	Domain	1	131	132	128.5	2e-37	1	CL0023
TraesCS1B01G464100.1	257	391	256	392	PF00004.28	AAA	Domain	2	131	132	58.7	7.5e-16	1	CL0023
TraesCS1B01G464800.1	240	376	239	377	PF00004.28	AAA	Domain	2	131	132	61.4	1.1e-16	1	CL0023
TraesCS1B01G464900.1	240	375	239	376	PF00004.28	AAA	Domain	2	131	132	63.5	2.5e-17	1	CL0023
TraesCS1B01G465000.1	241	377	240	378	PF00004.28	AAA	Domain	2	131	132	64	1.6e-17	1	CL0023
TraesCS1B01G476600.1	256	385	256	386	PF00004.28	AAA	Domain	1	131	132	149.7	5.4e-44	1	CL0023
TraesCS1D01G067900.1	203	289	203	306	PF00004.28	AAA	Domain	1	69	132	29	1.1e-06	1	CL0023
TraesCS1D01G067900.2	121	207	121	225	PF00004.28	AAA	Domain	1	69	132	29.3	8.8e-07	1	CL0023
TraesCS1D01G073600.1	435	564	435	565	PF00004.28	AAA	Domain	1	131	132	133.9	4.1e-39	1	CL0023
TraesCS1D01G073600.1	764	894	764	896	PF00004.28	AAA	Domain	1	130	132	137.5	3.3e-40	1	CL0023
TraesCS1D01G185500.1	229	348	228	349	PF00004.28	AAA	Domain	2	131	132	47.4	2.2e-12	1	CL0023
TraesCS1D01G194500.1	7	140	7	140	PF00004.28	AAA	Domain	1	132	132	156.1	5.9e-46	1	CL0023
TraesCS1D01G223800.1	241	370	241	371	PF00004.28	AAA	Domain	1	131	132	163.4	3.3e-48	1	CL0023
TraesCS1D01G223800.1	514	647	514	647	PF00004.28	AAA	Domain	1	132	132	157.5	2.1e-46	1	CL0023
TraesCS1D01G248000.1	230	359	230	360	PF00004.28	AAA	Domain	1	131	132	153.2	4.7e-45	1	CL0023
TraesCS1D01G248000.1	503	636	503	636	PF00004.28	AAA	Domain	1	132	132	157.1	2.9e-46	1	CL0023
TraesCS1D01G253100.1	241	370	241	371	PF00004.28	AAA	Domain	1	131	132	163.4	3.3e-48	1	CL0023
TraesCS1D01G253100.1	514	647	514	647	PF00004.28	AAA	Domain	1	132	132	157.5	2.1e-46	1	CL0023
TraesCS1D01G256500.1	254	317	253	334	PF00004.28	AAA	Domain	2	74	132	31.7	1.6e-07	1	CL0023
TraesCS1D01G256500.1	348	404	337	405	PF00004.28	AAA	Domain	77	131	132	25.5	1.4e-05	1	CL0023
TraesCS1D01G282900.1	360	492	359	493	PF00004.28	AAA	Domain	2	131	132	141.2	2.3e-41	1	CL0023
TraesCS1D01G282900.2	355	487	354	488	PF00004.28	AAA	Domain	2	131	132	141.2	2.3e-41	1	CL0023
TraesCS1D01G340100.1	7	140	7	140	PF00004.28	AAA	Domain	1	132	132	148.5	1.2e-43	1	CL0023
TraesCS1D01G341900.1	117	257	117	258	PF00004.28	AAA	Domain	1	131	132	132.2	1.4e-38	1	CL0023
TraesCS1D01G341900.2	258	398	258	399	PF00004.28	AAA	Domain	1	131	132	131.6	2.1e-38	1	CL0023
TraesCS1D01G341900.2	539	654	538	668	PF00004.28	AAA	Domain	2	118	132	33.5	4.4e-08	1	CL0023
TraesCS1D01G342100.1	207	320	206	344	PF00004.28	AAA	Domain	2	111	132	51.7	1.1e-13	1	CL0023
TraesCS1D01G399100.1	230	359	230	360	PF00004.28	AAA	Domain	1	131	132	160.2	3e-47	1	CL0023
TraesCS1D01G399100.1	503	636	503	636	PF00004.28	AAA	Domain	1	132	132	157.6	1.9e-46	1	CL0023
TraesCS1D01G431700.1	538	668	538	669	PF00004.28	AAA	Domain	1	131	132	128.5	2e-37	1	CL0023
TraesCS1D01G438800.1	257	394	256	395	PF00004.28	AAA	Domain	2	131	132	58.8	6.8e-16	1	CL0023
TraesCS1D01G439100.1	242	371	241	374	PF00004.28	AAA	Domain	2	124	132	53.7	2.5e-14	1	CL0023
TraesCS1D01G439200.1	240	376	239	377	PF00004.28	AAA	Domain	2	131	132	62.5	4.9e-17	1	CL0023
TraesCS1D01G439300.1	240	376	239	377	PF00004.28	AAA	Domain	2	131	132	62.2	6.2e-17	1	CL0023
TraesCS1D01G439400.1	240	375	239	376	PF00004.28	AAA	Domain	2	131	132	62.2	5.9e-17	1	CL0023
TraesCS1D01G439500.1	241	377	240	378	PF00004.28	AAA	Domain	2	131	132	62.6	4.4e-17	1	CL0023
TraesCS1D01G450300.1	250	379	250	380	PF00004.28	AAA	Domain	1	131	132	149.7	5.4e-44	1	CL0023
TraesCS2A01G060000.1	312	441	312	442	PF00004.28	AAA	Domain	1	131	132	158	1.5e-46	1	CL0023
TraesCS2A01G060000.1	586	719	586	719	PF00004.28	AAA	Domain	1	132	132	157.3	2.4e-46	1	CL0023
TraesCS2A01G086400.1	199	332	199	332	PF00004.28	AAA	Domain	1	132	132	149.4	6.8e-44	1	CL0023
TraesCS2A01G090000.1	231	364	231	364	PF00004.28	AAA	Domain	1	132	132	138.9	1.2e-40	1	CL0023
TraesCS2A01G095500.1	469	606	469	611	PF00004.28	AAA	Domain	1	127	132	73.7	1.7e-20	1	CL0023
TraesCS2A01G113900.1	837	966	837	968	PF00004.28	AAA	Domain	1	130	132	122.2	1.8e-35	1	CL0023
TraesCS2A01G113900.2	560	689	560	691	PF00004.28	AAA	Domain	1	130	132	122.7	1.2e-35	1	CL0023
TraesCS2A01G113900.3	634	763	634	765	PF00004.28	AAA	Domain	1	130	132	122.6	1.3e-35	1	CL0023
TraesCS2A01G113900.4	835	964	835	966	PF00004.28	AAA	Domain	1	130	132	122.2	1.8e-35	1	CL0023
TraesCS2A01G113900.5	835	964	835	966	PF00004.28	AAA	Domain	1	130	132	122.2	1.8e-35	1	CL0023
TraesCS2A01G174200.1	281	330	281	330	PF00004.28	AAA	Domain	1	50	132	62.3	5.8e-17	1	CL0023
TraesCS2A01G221300.1	294	360	293	368	PF00004.28	AAA	Domain	2	77	132	34.9	1.7e-08	1	CL0023
TraesCS2A01G221300.1	389	443	376	444	PF00004.28	AAA	Domain	79	131	132	27.3	3.7e-06	1	CL0023
TraesCS2A01G221500.1	253	322	252	335	PF00004.28	AAA	Domain	2	80	132	33.8	3.7e-08	1	CL0023
TraesCS2A01G221500.1	351	405	338	407	PF00004.28	AAA	Domain	78	130	132	23	7.6e-05	1	CL0023
TraesCS2A01G221600.1	254	391	253	392	PF00004.28	AAA	Domain	2	131	132	65.5	5.7e-18	1	CL0023
TraesCS2A01G221700.1	249	392	248	393	PF00004.28	AAA	Domain	2	131	132	65.8	4.6e-18	1	CL0023
TraesCS2A01G287300.1	78	194	77	211	PF00004.28	AAA	Domain	2	112	132	54.1	1.9e-14	1	CL0023
TraesCS2A01G287300.2	292	408	291	425	PF00004.28	AAA	Domain	2	112	132	53.6	2.7e-14	1	CL0023
TraesCS2A01G291100.1	310	426	309	450	PF00004.28	AAA	Domain	2	110	132	37.2	3.2e-09	1	CL0023
TraesCS2A01G325700.1	214	359	214	360	PF00004.28	AAA	Domain	1	131	132	110.3	8.4e-32	1	CL0023
TraesCS2A01G334500.1	324	453	324	454	PF00004.28	AAA	Domain	1	131	132	148.9	9.4e-44	1	CL0023
TraesCS2A01G355200.1	61	197	61	198	PF00004.28	AAA	Domain	1	131	132	128.3	2.2e-37	1	CL0023
TraesCS2A01G355200.1	332	466	332	467	PF00004.28	AAA	Domain	1	131	132	134.6	2.6e-39	1	CL0023
TraesCS2A01G401300.1	78	196	78	199	PF00004.28	AAA	Domain	1	129	132	53.9	2.2e-14	1	CL0023
TraesCS2A01G457600.1	335	486	334	490	PF00004.28	AAA	Domain	2	126	132	51.5	1.3e-13	1	CL0023
TraesCS2A01G457600.1	645	777	645	778	PF00004.28	AAA	Domain	1	131	132	158.1	1.4e-46	1	CL0023
TraesCS2A01G457600.2	191	342	190	346	PF00004.28	AAA	Domain	2	126	132	51.8	9.6e-14	1	CL0023
TraesCS2A01G457600.2	501	633	501	634	PF00004.28	AAA	Domain	1	131	132	158.5	1.1e-46	1	CL0023
TraesCS2A01G457600.3	376	527	375	531	PF00004.28	AAA	Domain	2	126	132	51.4	1.4e-13	1	CL0023
TraesCS2A01G457600.3	686	818	686	819	PF00004.28	AAA	Domain	1	131	132	158	1.5e-46	1	CL0023
TraesCS2A01G471400.1	234	369	234	369	PF00004.28	AAA	Domain	1	132	132	139.5	7.7e-41	1	CL0023
TraesCS2A01G475900.1	202	335	202	335	PF00004.28	AAA	Domain	1	132	132	149.3	7.2e-44	1	CL0023
TraesCS2A01G475900.2	202	335	202	335	PF00004.28	AAA	Domain	1	132	132	149.4	6.9e-44	1	CL0023
TraesCS2A01G501200.1	180	322	178	326	PF00004.28	AAA	Domain	3	128	132	48.2	1.3e-12	1	CL0023
TraesCS2A01G501200.2	180	322	178	326	PF00004.28	AAA	Domain	3	128	132	48.2	1.3e-12	1	CL0023
TraesCS2A01G584000.1	263	397	262	398	PF00004.28	AAA	Domain	2	131	132	66.3	3.3e-18	1	CL0023
TraesCS2B01G100400.1	199	332	199	332	PF00004.28	AAA	Domain	1	132	132	149.4	6.8e-44	1	CL0023
TraesCS2B01G105700.1	231	364	231	364	PF00004.28	AAA	Domain	1	132	132	138.9	1.2e-40	1	CL0023
TraesCS2B01G110800.1	469	606	469	611	PF00004.28	AAA	Domain	1	127	132	73.7	1.7e-20	1	CL0023
TraesCS2B01G110800.2	451	588	451	593	PF00004.28	AAA	Domain	1	127	132	73.7	1.7e-20	1	CL0023
TraesCS2B01G132900.1	709	838	709	840	PF00004.28	AAA	Domain	1	130	132	122.4	1.5e-35	1	CL0023
TraesCS2B01G132900.2	697	826	697	828	PF00004.28	AAA	Domain	1	130	132	122.4	1.5e-35	1	CL0023
TraesCS2B01G132900.3	836	965	836	967	PF00004.28	AAA	Domain	1	130	132	122.2	1.8e-35	1	CL0023
TraesCS2B01G132900.4	834	963	834	965	PF00004.28	AAA	Domain	1	130	132	122.2	1.8e-35	1	CL0023
TraesCS2B01G132900.5	834	963	834	965	PF00004.28	AAA	Domain	1	130	132	122.2	1.8e-35	1	CL0023
TraesCS2B01G158300.1	106	236	104	241	PF00004.28	AAA	Domain	3	124	132	45.1	1.2e-11	1	CL0023
TraesCS2B01G247000.1	270	417	269	418	PF00004.28	AAA	Domain	2	131	132	52.8	4.9e-14	1	CL0023
TraesCS2B01G304200.1	292	408	291	425	PF00004.28	AAA	Domain	2	112	132	53.6	2.8e-14	1	CL0023
TraesCS2B01G307500.1	308	424	307	448	PF00004.28	AAA	Domain	2	110	132	37.2	3.2e-09	1	CL0023
TraesCS2B01G347700.1	324	453	324	454	PF00004.28	AAA	Domain	1	131	132	148.9	9.4e-44	1	CL0023
TraesCS2B01G356200.1	214	359	214	360	PF00004.28	AAA	Domain	1	131	132	110.3	8.4e-32	1	CL0023
TraesCS2B01G373100.1	65	201	65	202	PF00004.28	AAA	Domain	1	131	132	128.3	2.2e-37	1	CL0023
TraesCS2B01G373100.1	336	470	336	471	PF00004.28	AAA	Domain	1	131	132	134.6	2.6e-39	1	CL0023
TraesCS2B01G373100.2	65	201	65	202	PF00004.28	AAA	Domain	1	131	132	128.4	2.2e-37	1	CL0023
TraesCS2B01G373100.2	336	470	336	471	PF00004.28	AAA	Domain	1	131	132	134.6	2.5e-39	1	CL0023
TraesCS2B01G419300.1	86	201	83	204	PF00004.28	AAA	Domain	4	129	132	49.9	3.8e-13	1	CL0023
TraesCS2B01G419300.2	52	170	52	173	PF00004.28	AAA	Domain	1	129	132	54.1	1.9e-14	1	CL0023
TraesCS2B01G480000.1	191	342	190	346	PF00004.28	AAA	Domain	2	126	132	51	1.8e-13	1	CL0023
TraesCS2B01G480000.1	501	633	501	634	PF00004.28	AAA	Domain	1	131	132	158.5	1.1e-46	1	CL0023
TraesCS2B01G480000.2	334	485	333	489	PF00004.28	AAA	Domain	2	126	132	50.6	2.3e-13	1	CL0023
TraesCS2B01G480000.2	644	776	644	777	PF00004.28	AAA	Domain	1	131	132	158.1	1.4e-46	1	CL0023
TraesCS2B01G480000.3	376	527	375	531	PF00004.28	AAA	Domain	2	126	132	50.5	2.5e-13	1	CL0023
TraesCS2B01G480000.3	686	818	686	819	PF00004.28	AAA	Domain	1	131	132	158	1.5e-46	1	CL0023
TraesCS2B01G480000.4	376	527	375	531	PF00004.28	AAA	Domain	2	126	132	50.5	2.4e-13	1	CL0023
TraesCS2B01G480000.4	686	805	686	806	PF00004.28	AAA	Domain	1	131	132	130.3	5.3e-38	1	CL0023
TraesCS2B01G493900.1	231	366	231	366	PF00004.28	AAA	Domain	1	132	132	138.1	2.1e-40	1	CL0023
TraesCS2B01G494200.1	234	369	234	369	PF00004.28	AAA	Domain	1	132	132	137.5	3.1e-40	1	CL0023
TraesCS2B01G499600.1	201	334	201	334	PF00004.28	AAA	Domain	1	132	132	149.4	6.9e-44	1	CL0023
TraesCS2B01G529300.1	181	323	179	327	PF00004.28	AAA	Domain	3	128	132	48.2	1.3e-12	1	CL0023
TraesCS2D01G083900.1	199	332	199	332	PF00004.28	AAA	Domain	1	132	132	149.4	6.8e-44	1	CL0023
TraesCS2D01G087900.1	231	364	231	364	PF00004.28	AAA	Domain	1	132	132	138.9	1.2e-40	1	CL0023
TraesCS2D01G094000.1	469	606	469	611	PF00004.28	AAA	Domain	1	127	132	73.7	1.7e-20	1	CL0023
TraesCS2D01G114500.1	870	999	870	1001	PF00004.28	AAA	Domain	1	130	132	122.1	1.9e-35	1	CL0023
TraesCS2D01G114500.2	666	795	666	797	PF00004.28	AAA	Domain	1	130	132	122.5	1.4e-35	1	CL0023
TraesCS2D01G114500.3	735	864	735	866	PF00004.28	AAA	Domain	1	130	132	122.3	1.6e-35	1	CL0023
TraesCS2D01G114500.4	840	969	840	971	PF00004.28	AAA	Domain	1	130	132	122.1	1.8e-35	1	CL0023
TraesCS2D01G114500.5	838	967	838	969	PF00004.28	AAA	Domain	1	130	132	122.1	1.8e-35	1	CL0023
TraesCS2D01G227000.1	294	360	293	369	PF00004.28	AAA	Domain	2	77	132	34.9	1.7e-08	1	CL0023
TraesCS2D01G227000.1	390	443	376	444	PF00004.28	AAA	Domain	80	131	132	26.3	7.6e-06	1	CL0023
TraesCS2D01G227300.1	132	269	131	270	PF00004.28	AAA	Domain	2	131	132	70.2	2e-19	1	CL0023
TraesCS2D01G227400.1	291	434	290	435	PF00004.28	AAA	Domain	2	131	132	66.4	3e-18	1	CL0023
TraesCS2D01G227500.1	276	347	275	354	PF00004.28	AAA	Domain	2	82	132	31.4	2e-07	1	CL0023
TraesCS2D01G227500.1	373	426	361	427	PF00004.28	AAA	Domain	80	131	132	24.8	2.1e-05	1	CL0023
TraesCS2D01G285800.1	292	408	291	425	PF00004.28	AAA	Domain	2	112	132	53.6	2.8e-14	1	CL0023
TraesCS2D01G289100.1	310	426	309	450	PF00004.28	AAA	Domain	2	110	132	37.2	3.2e-09	1	CL0023
TraesCS2D01G328700.1	324	453	324	454	PF00004.28	AAA	Domain	1	131	132	148.9	9.4e-44	1	CL0023
TraesCS2D01G337000.1	214	359	214	360	PF00004.28	AAA	Domain	1	131	132	110.3	8.4e-32	1	CL0023
TraesCS2D01G353100.1	65	201	65	202	PF00004.28	AAA	Domain	1	131	132	125.6	1.5e-36	1	CL0023
TraesCS2D01G353100.1	336	470	336	471	PF00004.28	AAA	Domain	1	131	132	134.6	2.6e-39	1	CL0023
TraesCS2D01G435100.1	72	193	72	195	PF00004.28	AAA	Domain	1	130	132	61.9	7.4e-17	1	CL0023
TraesCS2D01G435100.2	72	193	72	195	PF00004.28	AAA	Domain	1	130	132	61.7	8.5e-17	1	CL0023
TraesCS2D01G458300.1	335	486	334	490	PF00004.28	AAA	Domain	2	126	132	50.6	2.3e-13	1	CL0023
TraesCS2D01G458300.1	645	777	645	778	PF00004.28	AAA	Domain	1	131	132	158.1	1.4e-46	1	CL0023
TraesCS2D01G458300.2	191	342	190	346	PF00004.28	AAA	Domain	2	126	132	51	1.8e-13	1	CL0023
TraesCS2D01G458300.2	501	633	501	634	PF00004.28	AAA	Domain	1	131	132	158.5	1.1e-46	1	CL0023
TraesCS2D01G458300.3	376	527	375	531	PF00004.28	AAA	Domain	2	126	132	50.5	2.5e-13	1	CL0023
TraesCS2D01G458300.3	686	818	686	819	PF00004.28	AAA	Domain	1	131	132	158	1.5e-46	1	CL0023
TraesCS2D01G471200.1	231	366	231	366	PF00004.28	AAA	Domain	1	132	132	138.8	1.2e-40	1	CL0023
TraesCS2D01G476000.1	201	334	201	334	PF00004.28	AAA	Domain	1	132	132	149.4	6.9e-44	1	CL0023
TraesCS2D01G501700.1	181	323	179	327	PF00004.28	AAA	Domain	3	128	132	48.2	1.3e-12	1	CL0023
TraesCS3A01G054100.1	172	301	171	301	PF00004.28	AAA	Domain	2	132	132	150	4.4e-44	1	CL0023
TraesCS3A01G106800.1	89	221	87	225	PF00004.28	AAA	Domain	3	126	132	49.5	5.2e-13	1	CL0023
TraesCS3A01G124200.1	77	163	75	195	PF00004.28	AAA	Domain	3	77	132	38.5	1.3e-09	1	CL0023
TraesCS3A01G144500.1	33	162	33	163	PF00004.28	AAA	Domain	1	131	132	161.8	1e-47	1	CL0023
TraesCS3A01G144500.1	286	387	286	411	PF00004.28	AAA	Domain	1	100	132	116.9	7.7e-34	1	CL0023
TraesCS3A01G145000.1	187	316	187	317	PF00004.28	AAA	Domain	1	131	132	157.8	1.7e-46	1	CL0023
TraesCS3A01G145000.1	436	540	436	561	PF00004.28	AAA	Domain	1	104	132	120.3	6.5e-35	1	CL0023
TraesCS3A01G145100.1	230	359	230	360	PF00004.28	AAA	Domain	1	131	132	156.1	5.9e-46	1	CL0023
TraesCS3A01G145100.1	503	636	503	636	PF00004.28	AAA	Domain	1	132	132	158.3	1.2e-46	1	CL0023
TraesCS3A01G151300.1	564	694	564	695	PF00004.28	AAA	Domain	1	131	132	132	1.6e-38	1	CL0023
TraesCS3A01G151300.2	568	698	568	699	PF00004.28	AAA	Domain	1	131	132	132	1.6e-38	1	CL0023
TraesCS3A01G205300.1	257	386	257	387	PF00004.28	AAA	Domain	1	131	132	148.3	1.5e-43	1	CL0023
TraesCS3A01G205300.2	259	388	259	389	PF00004.28	AAA	Domain	1	131	132	148.3	1.5e-43	1	CL0023
TraesCS3A01G215000.1	250	380	249	381	PF00004.28	AAA	Domain	2	131	132	64.5	1.1e-17	1	CL0023
TraesCS3A01G222300.1	359	487	359	488	PF00004.28	AAA	Domain	1	131	132	138.1	2.1e-40	1	CL0023
TraesCS3A01G225200.1	502	632	502	633	PF00004.28	AAA	Domain	1	131	132	129.6	8.8e-38	1	CL0023
TraesCS3A01G225200.2	502	632	502	633	PF00004.28	AAA	Domain	1	131	132	129.6	8.7e-38	1	CL0023
TraesCS3A01G225200.3	504	634	504	635	PF00004.28	AAA	Domain	1	131	132	129.6	8.8e-38	1	CL0023
TraesCS3A01G225200.4	259	389	259	390	PF00004.28	AAA	Domain	1	131	132	130.5	4.8e-38	1	CL0023
TraesCS3A01G230900.1	245	312	244	325	PF00004.28	AAA	Domain	2	75	132	35.7	9e-09	1	CL0023
TraesCS3A01G230900.2	245	378	244	379	PF00004.28	AAA	Domain	2	131	132	66.5	2.8e-18	1	CL0023
TraesCS3A01G246500.1	453	588	453	588	PF00004.28	AAA	Domain	1	132	132	131.1	3.1e-38	1	CL0023
TraesCS3A01G246500.2	623	758	623	758	PF00004.28	AAA	Domain	1	132	132	130.9	3.5e-38	1	CL0023
TraesCS3A01G265700.1	273	410	273	410	PF00004.28	AAA	Domain	1	132	132	132.2	1.4e-38	1	CL0023
TraesCS3A01G271900.1	156	286	156	287	PF00004.28	AAA	Domain	1	131	132	136.1	8.5e-40	1	CL0023
TraesCS3A01G274400.1	206	322	205	343	PF00004.28	AAA	Domain	2	112	132	51.9	9e-14	1	CL0023
TraesCS3A01G294400.1	134	264	134	265	PF00004.28	AAA	Domain	1	131	132	136.5	6.6e-40	1	CL0023
TraesCS3A01G356800.1	250	394	249	395	PF00004.28	AAA	Domain	2	131	132	62.3	5.6e-17	1	CL0023
TraesCS3A01G357100.1	249	393	248	394	PF00004.28	AAA	Domain	2	131	132	61.5	9.9e-17	1	CL0023
TraesCS3A01G360800.1	360	492	359	493	PF00004.28	AAA	Domain	2	131	132	139.7	6.6e-41	1	CL0023
TraesCS3A01G421900.1	218	350	218	351	PF00004.28	AAA	Domain	1	131	132	144.7	1.9e-42	1	CL0023
TraesCS3A01G450800.1	197	345	197	346	PF00004.28	AAA	Domain	1	131	132	135.8	1.1e-39	1	CL0023
TraesCS3A01G450800.1	503	632	503	633	PF00004.28	AAA	Domain	1	131	132	139.9	5.8e-41	1	CL0023
TraesCS3B01G065200.1	172	301	171	301	PF00004.28	AAA	Domain	2	132	132	150	4.4e-44	1	CL0023
TraesCS3B01G154400.1	230	359	230	360	PF00004.28	AAA	Domain	1	131	132	160.3	3e-47	1	CL0023
TraesCS3B01G154400.1	503	636	503	636	PF00004.28	AAA	Domain	1	132	132	158.3	1.2e-46	1	CL0023
TraesCS3B01G171200.1	230	359	230	360	PF00004.28	AAA	Domain	1	131	132	160.3	3e-47	1	CL0023
TraesCS3B01G171200.1	503	636	503	636	PF00004.28	AAA	Domain	1	132	132	158.3	1.2e-46	1	CL0023
TraesCS3B01G171300.1	230	359	230	360	PF00004.28	AAA	Domain	1	131	132	153.9	2.8e-45	1	CL0023
TraesCS3B01G171300.1	483	584	483	606	PF00004.28	AAA	Domain	1	100	132	114.6	4e-33	1	CL0023
TraesCS3B01G171400.1	230	359	230	360	PF00004.28	AAA	Domain	1	131	132	160.4	2.6e-47	1	CL0023
TraesCS3B01G171400.1	503	636	503	636	PF00004.28	AAA	Domain	1	132	132	158.5	1e-46	1	CL0023
TraesCS3B01G172000.1	226	355	226	356	PF00004.28	AAA	Domain	1	131	132	159.4	5.5e-47	1	CL0023
TraesCS3B01G172000.1	499	632	499	632	PF00004.28	AAA	Domain	1	132	132	158.3	1.2e-46	1	CL0023
TraesCS3B01G172100.1	230	359	230	360	PF00004.28	AAA	Domain	1	131	132	160.2	3e-47	1	CL0023
TraesCS3B01G172100.1	503	636	503	636	PF00004.28	AAA	Domain	1	132	132	157.2	2.7e-46	1	CL0023
TraesCS3B01G178200.1	568	698	568	699	PF00004.28	AAA	Domain	1	131	132	132	1.6e-38	1	CL0023
TraesCS3B01G178200.2	564	694	564	695	PF00004.28	AAA	Domain	1	131	132	132	1.6e-38	1	CL0023
TraesCS3B01G178200.3	564	694	564	695	PF00004.28	AAA	Domain	1	131	132	132	1.6e-38	1	CL0023
TraesCS3B01G237400.1	259	388	259	389	PF00004.28	AAA	Domain	1	131	132	149.2	7.8e-44	1	CL0023
TraesCS3B01G237400.2	257	386	257	387	PF00004.28	AAA	Domain	1	131	132	149.2	7.8e-44	1	CL0023
TraesCS3B01G246300.1	250	380	249	381	PF00004.28	AAA	Domain	2	131	132	65	8.2e-18	1	CL0023
TraesCS3B01G252900.1	359	487	359	488	PF00004.28	AAA	Domain	1	131	132	138.1	2.1e-40	1	CL0023
TraesCS3B01G254800.1	502	632	502	633	PF00004.28	AAA	Domain	1	131	132	129.6	8.7e-38	1	CL0023
TraesCS3B01G254800.2	502	632	502	633	PF00004.28	AAA	Domain	1	131	132	129.6	8.8e-38	1	CL0023
TraesCS3B01G260200.1	245	378	244	379	PF00004.28	AAA	Domain	2	131	132	66.9	2.1e-18	1	CL0023
TraesCS3B01G272900.1	631	766	631	766	PF00004.28	AAA	Domain	1	132	132	130.9	3.5e-38	1	CL0023
TraesCS3B01G299100.1	273	410	273	410	PF00004.28	AAA	Domain	1	132	132	132.2	1.4e-38	1	CL0023
TraesCS3B01G305600.1	151	277	151	279	PF00004.28	AAA	Domain	1	127	132	133.6	5e-39	1	CL0023
TraesCS3B01G305600.2	151	281	151	282	PF00004.28	AAA	Domain	1	131	132	136.2	8.3e-40	1	CL0023
TraesCS3B01G308100.1	206	322	205	343	PF00004.28	AAA	Domain	2	112	132	51.9	9e-14	1	CL0023
TraesCS3B01G329000.1	134	264	134	265	PF00004.28	AAA	Domain	1	131	132	136.5	6.6e-40	1	CL0023
TraesCS3B01G329000.2	134	273	134	274	PF00004.28	AAA	Domain	1	131	132	122.5	1.4e-35	1	CL0023
TraesCS3B01G389700.1	248	392	247	393	PF00004.28	AAA	Domain	2	131	132	60.3	2.3e-16	1	CL0023
TraesCS3B01G393200.1	360	492	359	493	PF00004.28	AAA	Domain	2	131	132	138.7	1.4e-40	1	CL0023
TraesCS3B01G393200.2	318	450	317	451	PF00004.28	AAA	Domain	2	131	132	138.8	1.2e-40	1	CL0023
TraesCS3B01G457100.1	218	350	218	351	PF00004.28	AAA	Domain	1	131	132	144.7	1.9e-42	1	CL0023
TraesCS3B01G487900.1	195	344	195	345	PF00004.28	AAA	Domain	1	131	132	135.7	1.2e-39	1	CL0023
TraesCS3B01G487900.1	502	631	502	632	PF00004.28	AAA	Domain	1	131	132	137.3	3.8e-40	1	CL0023
TraesCS3D01G053600.1	172	301	171	301	PF00004.28	AAA	Domain	2	132	132	150	4.4e-44	1	CL0023
TraesCS3D01G090400.1	19	132	18	155	PF00004.28	AAA	Domain	2	111	132	45.6	8.1e-12	1	CL0023
TraesCS3D01G153300.1	2	117	1	117	PF00004.28	AAA	Domain	19	132	132	116.2	1.2e-33	1	CL0023
TraesCS3D01G153800.1	230	359	230	360	PF00004.28	AAA	Domain	1	131	132	150.1	4e-44	1	CL0023
TraesCS3D01G153800.1	503	636	503	636	PF00004.28	AAA	Domain	1	132	132	157.2	2.7e-46	1	CL0023
TraesCS3D01G153900.1	230	359	230	360	PF00004.28	AAA	Domain	1	131	132	158.8	8.4e-47	1	CL0023
TraesCS3D01G153900.1	503	636	503	636	PF00004.28	AAA	Domain	1	132	132	148.2	1.6e-43	1	CL0023
TraesCS3D01G154000.1	230	359	230	360	PF00004.28	AAA	Domain	1	131	132	159.6	4.6e-47	1	CL0023
TraesCS3D01G154000.1	503	636	503	636	PF00004.28	AAA	Domain	1	132	132	158.9	8.1e-47	1	CL0023
TraesCS3D01G159200.1	564	694	564	695	PF00004.28	AAA	Domain	1	131	132	132	1.6e-38	1	CL0023
TraesCS3D01G159200.2	561	691	561	692	PF00004.28	AAA	Domain	1	131	132	132	1.6e-38	1	CL0023
TraesCS3D01G210100.1	259	388	259	389	PF00004.28	AAA	Domain	1	131	132	149.2	7.8e-44	1	CL0023
TraesCS3D01G210100.2	257	386	257	387	PF00004.28	AAA	Domain	1	131	132	149.2	7.8e-44	1	CL0023
TraesCS3D01G218100.1	250	380	249	381	PF00004.28	AAA	Domain	2	131	132	64.5	1.1e-17	1	CL0023
TraesCS3D01G222400.1	245	378	244	379	PF00004.28	AAA	Domain	2	131	132	67.4	1.5e-18	1	CL0023
TraesCS3D01G228100.1	259	389	259	390	PF00004.28	AAA	Domain	1	131	132	130.4	4.9e-38	1	CL0023
TraesCS3D01G228100.2	259	389	259	390	PF00004.28	AAA	Domain	1	131	132	130.5	4.8e-38	1	CL0023
TraesCS3D01G228100.3	500	630	500	631	PF00004.28	AAA	Domain	1	131	132	129.6	8.7e-38	1	CL0023
TraesCS3D01G228100.4	500	630	500	631	PF00004.28	AAA	Domain	1	131	132	129.6	8.7e-38	1	CL0023
TraesCS3D01G230100.1	359	487	359	488	PF00004.28	AAA	Domain	1	131	132	138.1	2.1e-40	1	CL0023
TraesCS3D01G245000.1	796	931	796	931	PF00004.28	AAA	Domain	1	132	132	130.8	3.9e-38	1	CL0023
TraesCS3D01G245000.2	455	590	455	590	PF00004.28	AAA	Domain	1	132	132	131.1	3.1e-38	1	CL0023
TraesCS3D01G265900.1	273	410	273	410	PF00004.28	AAA	Domain	1	132	132	132.2	1.4e-38	1	CL0023
TraesCS3D01G271500.1	156	286	156	287	PF00004.28	AAA	Domain	1	131	132	136.1	8.5e-40	1	CL0023
TraesCS3D01G273600.1	206	322	205	343	PF00004.28	AAA	Domain	2	112	132	51.9	9e-14	1	CL0023
TraesCS3D01G273600.2	206	322	205	343	PF00004.28	AAA	Domain	2	112	132	52	8.7e-14	1	CL0023
TraesCS3D01G294200.1	199	329	199	330	PF00004.28	AAA	Domain	1	131	132	136	9.1e-40	1	CL0023
TraesCS3D01G294200.2	134	261	134	265	PF00004.28	AAA	Domain	1	128	132	133.4	6e-39	1	CL0023
TraesCS3D01G350900.1	249	393	248	394	PF00004.28	AAA	Domain	2	131	132	60.4	2.2e-16	1	CL0023
TraesCS3D01G351000.1	249	393	248	394	PF00004.28	AAA	Domain	2	131	132	61.6	9.2e-17	1	CL0023
TraesCS3D01G354500.1	360	492	359	493	PF00004.28	AAA	Domain	2	131	132	139.6	7.3e-41	1	CL0023
TraesCS3D01G354500.2	316	448	315	449	PF00004.28	AAA	Domain	2	131	132	139.7	6.7e-41	1	CL0023
TraesCS3D01G354500.3	355	487	354	488	PF00004.28	AAA	Domain	2	131	132	139.6	7.3e-41	1	CL0023
TraesCS3D01G417000.1	218	350	218	351	PF00004.28	AAA	Domain	1	131	132	141.5	1.8e-41	1	CL0023
TraesCS3D01G417000.2	218	350	218	351	PF00004.28	AAA	Domain	1	131	132	141.7	1.6e-41	1	CL0023
TraesCS3D01G443600.1	198	347	198	348	PF00004.28	AAA	Domain	1	131	132	138.6	1.5e-40	1	CL0023
TraesCS3D01G443600.1	505	634	505	635	PF00004.28	AAA	Domain	1	131	132	139.9	5.9e-41	1	CL0023
TraesCS4A01G035500.1	254	383	254	384	PF00004.28	AAA	Domain	1	131	132	159.5	5.2e-47	1	CL0023
TraesCS4A01G035500.1	527	660	527	660	PF00004.28	AAA	Domain	1	132	132	157.5	2.2e-46	1	CL0023
TraesCS4A01G035700.1	249	378	249	379	PF00004.28	AAA	Domain	1	131	132	159.5	5.1e-47	1	CL0023
TraesCS4A01G035700.1	522	655	522	655	PF00004.28	AAA	Domain	1	132	132	159.5	5.1e-47	1	CL0023
TraesCS4A01G035700.2	249	378	249	379	PF00004.28	AAA	Domain	1	131	132	159.7	4.5e-47	1	CL0023
TraesCS4A01G035700.2	456	589	456	589	PF00004.28	AAA	Domain	1	132	132	159.7	4.5e-47	1	CL0023
TraesCS4A01G035700.3	249	378	249	379	PF00004.28	AAA	Domain	1	131	132	160.2	3.2e-47	1	CL0023
TraesCS4A01G035700.3	522	594	522	599	PF00004.28	AAA	Domain	1	74	132	99.6	1.6e-28	1	CL0023
[truncated: 63,537 more rows]
