# Supplementary material for: Evolutionary Divergence and Biased Expression of NAC Transcription Factors in Hexaploid Bread Wheat (Triticum aestivum L.)
Source: Plants (Basel). 2021 Feb 17;10(2):382. doi: 10.3390/plants10020382 (PMC7922369; doi:10.3390/plants10020382)
Supplement: Supplementary file 1 [file plants-10-00382-s001.zip › Supplementary Files/Table S3.xls]

## Sheet: Table S3
Table S3. The annotations of TaNACs and the ID-convertion among different genome versions of Chinese Spring.
The annotations of TaNACs						ID-convertion among different genome versions of Chinese Spring
NAC transcription factor	Re-named	GO_annotation	NR_annotation	Swissprot_annotation	eggNOG_class_annotation	TGACv1	MIPSv2.2
TraesCS1A01G190100	TaNAC1	Molecular Function: molecular_function (GO:0003674);; Molecular Function: nucleic acid binding (GO:0003676);; Molecular Function: DNA binding (GO:0003677);; Molecular Function: binding (GO:0005488);; Molecular Function: organic cyclic compound binding (GO:0097159);; Molecular Function: heterocyclic compound binding (GO:1901363); Biological Process: nucleobase-containing compound metabolic process…	unnamed protein product [Triticum turgidum subsp. durum]	NAC71_ARATH RecName: Full=NAC domain-containing protein 71; Short=ANAC071	No apical meristem (NAM) protein	TRIAE_CS42_1AL_TGACv1_000555_AA0014640.1	-
TraesCS1A01G261800	TaNAC2	Molecular Function: molecular_function (GO:0003674);; Molecular Function: nucleic acid binding (GO:0003676);; Molecular Function: DNA binding (GO:0003677);; Molecular Function: binding (GO:0005488);; Molecular Function: organic cyclic compound binding (GO:0097159);; Molecular Function: heterocyclic compound binding (GO:1901363); Biological Process: nucleobase-containing compound metabolic process…	unnamed protein product [Triticum turgidum subsp. durum]	NAC35_ARATH RecName: Full=NAC domain-containing protein 35; Short=ANAC035; AltName: Full=Protein LONG VEGETATIVE PHASE 1; Short=AtLOV1	No apical meristem (NAM) protein	TRIAE_CS42_1AL_TGACv1_001239_AA0027650.1	TRAES3BF098000010CFD_t1
TraesCS1A01G263700	TaNAC3	Molecular Function: molecular_function (GO:0003674);; Molecular Function: nucleic acid binding (GO:0003676);; Molecular Function: DNA binding (GO:0003677);; Molecular Function: binding (GO:0005488);; Molecular Function: organic cyclic compound binding (GO:0097159);; Molecular Function: heterocyclic compound binding (GO:1901363); Biological Process: nucleobase-containing compound metabolic process…	unnamed protein product [Triticum turgidum subsp. durum]	NAC48_ORYSJ RecName: Full=NAC domain-containing protein 48; Short=ONAC048; AltName: Full=OsNAC6; AltName: Full=Protein STRESS-RESPONSIVE NAC 2	No apical meristem (NAM) protein	TRIAE_CS42_1AL_TGACv1_002139_AA0039010.1	-
TraesCS1A01G266300	TaNAC4	Molecular Function: molecular_function (GO:0003674);; Molecular Function: nucleic acid binding (GO:0003676);; Molecular Function: DNA binding (GO:0003677);; Molecular Function: binding (GO:0005488);; Molecular Function: organic cyclic compound binding (GO:0097159);; Molecular Function: heterocyclic compound binding (GO:1901363); Biological Process: nucleobase-containing compound metabolic process…	unnamed protein product [Triticum turgidum subsp. durum]	NAC82_ARATH RecName: Full=NAC domain-containing protein 82; Short=ANAC082; AltName: Full=Protein VND-INTERACTING 1	No apical meristem (NAM) protein	TRIAE_CS42_1AL_TGACv1_000129_AA0004160.2	-
TraesCS1A01G275900	TaNAC5	Molecular Function: molecular_function (GO:0003674);; Molecular Function: nucleic acid binding (GO:0003676);; Molecular Function: DNA binding (GO:0003677);; Molecular Function: binding (GO:0005488);; Molecular Function: organic cyclic compound binding (GO:0097159);; Molecular Function: heterocyclic compound binding (GO:1901363); Biological Process: nucleobase-containing compound metabolic process…	unnamed protein product [Triticum turgidum subsp. durum]	NAC90_ARATH RecName: Full=NAC domain-containing protein 90; Short=ANAC090	No apical meristem (NAM) protein	TRIAE_CS42_1AL_TGACv1_002630_AA0043970.1	Traes_1AL_C76BCC7EC.1
TraesCS1A01G276000	TaNAC6	Molecular Function: molecular_function (GO:0003674);; Molecular Function: nucleic acid binding (GO:0003676);; Molecular Function: DNA binding (GO:0003677);; Molecular Function: binding (GO:0005488);; Molecular Function: organic cyclic compound binding (GO:0097159);; Molecular Function: heterocyclic compound binding (GO:1901363); Biological Process: nucleobase-containing compound metabolic process…	unnamed protein product [Triticum turgidum subsp. durum]	NAC90_ARATH RecName: Full=NAC domain-containing protein 90; Short=ANAC090	No apical meristem (NAM) protein	TRIAE_CS42_1AL_TGACv1_002630_AA0043960.1	Traes_1AL_179FC28F2.1
TraesCS1B01G113000	TaNAC7	Molecular Function: molecular_function (GO:0003674);; Molecular Function: nucleic acid binding (GO:0003676);; Molecular Function: DNA binding (GO:0003677);; Molecular Function: binding (GO:0005488);; Molecular Function: organic cyclic compound binding (GO:0097159);; Molecular Function: heterocyclic compound binding (GO:1901363); Biological Process: nucleobase-containing compound metabolic process…	unnamed protein product [Triticum turgidum subsp. durum]	NAC45_ARATH RecName: Full=NAC domain-containing protein 45	No apical meristem (NAM) protein	TRIAE_CS42_1BS_TGACv1_050349_AA0170970.1	-
TraesCS1B01G113200	TaNAC8	Molecular Function: molecular_function (GO:0003674);; Molecular Function: nucleic acid binding (GO:0003676);; Molecular Function: DNA binding (GO:0003677);; Molecular Function: binding (GO:0005488);; Molecular Function: organic cyclic compound binding (GO:0097159);; Molecular Function: heterocyclic compound binding (GO:1901363); Biological Process: nucleobase-containing compound metabolic process…	unnamed protein product [Triticum turgidum subsp. durum]	NAC53_ARATH RecName: Full=NAC domain-containing protein 53; Short=ANAC053; AltName: Full=Protein ANTHER INDEHISCENCE FACTOR; AltName: Full=Protein NTM1-like 4	No apical meristem (NAM) protein	TRIAE_CS42_1BS_TGACv1_050618_AA0173950.1	-
TraesCS1B01G192200	TaNAC9	Molecular Function: molecular_function (GO:0003674);; Molecular Function: nucleic acid binding (GO:0003676);; Molecular Function: DNA binding (GO:0003677);; Molecular Function: binding (GO:0005488);; Molecular Function: organic cyclic compound binding (GO:0097159);; Molecular Function: heterocyclic compound binding (GO:1901363); Biological Process: nucleobase-containing compound metabolic process…	NAC domain-containing protein 86-like [Aegilops tauschii subsp. tauschii]	NAC71_ARATH RecName: Full=NAC domain-containing protein 71; Short=ANAC071	No apical meristem (NAM) protein	-	-
TraesCS1B01G272600	TaNAC10	Molecular Function: molecular_function (GO:0003674);; Molecular Function: nucleic acid binding (GO:0003676);; Molecular Function: DNA binding (GO:0003677);; Molecular Function: binding (GO:0005488);; Molecular Function: organic cyclic compound binding (GO:0097159);; Molecular Function: heterocyclic compound binding (GO:1901363); Biological Process: nucleobase-containing compound metabolic process…	unnamed protein product [Triticum turgidum subsp. durum]	NAC35_ARATH RecName: Full=NAC domain-containing protein 35; Short=ANAC035; AltName: Full=Protein LONG VEGETATIVE PHASE 1; Short=AtLOV1	No apical meristem (NAM) protein	TRIAE_CS42_1BL_TGACv1_031320_AA0111530.1	Traes_1BL_92756E39D.1
TraesCS1B01G274300	TaNAC11	Molecular Function: molecular_function (GO:0003674);; Molecular Function: nucleic acid binding (GO:0003676);; Molecular Function: DNA binding (GO:0003677);; Molecular Function: binding (GO:0005488);; Molecular Function: organic cyclic compound binding (GO:0097159);; Molecular Function: heterocyclic compound binding (GO:1901363); Biological Process: nucleobase-containing compound metabolic process…	unnamed protein product [Triticum turgidum subsp. durum]	NAC48_ORYSJ RecName: Full=NAC domain-containing protein 48; Short=ONAC048; AltName: Full=OsNAC6; AltName: Full=Protein STRESS-RESPONSIVE NAC 2	No apical meristem (NAM) protein	TRIAE_CS42_1BL_TGACv1_032010_AA0124150.1	-
TraesCS1B01G277300	TaNAC12	Molecular Function: molecular_function (GO:0003674);; Molecular Function: nucleic acid binding (GO:0003676);; Molecular Function: DNA binding (GO:0003677);; Molecular Function: binding (GO:0005488);; Molecular Function: organic cyclic compound binding (GO:0097159);; Molecular Function: heterocyclic compound binding (GO:1901363); Biological Process: nucleobase-containing compound metabolic process…	NAC domain-containing protein 78b [Triticum aestivum]	NAC82_ARATH RecName: Full=NAC domain-containing protein 82; Short=ANAC082; AltName: Full=Protein VND-INTERACTING 1	No apical meristem (NAM) protein	TRIAE_CS42_1BL_TGACv1_032935_AA0135600.2	Traes_1BL_9018AA7BA.2
TraesCS1B01G285100	TaNAC13	Molecular Function: molecular_function (GO:0003674);; Molecular Function: nucleic acid binding (GO:0003676);; Molecular Function: DNA binding (GO:0003677);; Molecular Function: binding (GO:0005488);; Molecular Function: organic cyclic compound binding (GO:0097159);; Molecular Function: heterocyclic compound binding (GO:1901363); Biological Process: nucleobase-containing compound metabolic process…	unnamed protein product [Triticum turgidum subsp. durum]	NAC90_ARATH RecName: Full=NAC domain-containing protein 90; Short=ANAC090	No apical meristem (NAM) protein	TRIAE_CS42_1BL_TGACv1_031175_AA0109220.1	Traes_1BL_0F9F21D68.1
TraesCS1B01G285200	TaNAC14	Molecular Function: molecular_function (GO:0003674);; Molecular Function: nucleic acid binding (GO:0003676);; Molecular Function: DNA binding (GO:0003677);; Molecular Function: binding (GO:0005488);; Molecular Function: organic cyclic compound binding (GO:0097159);; Molecular Function: heterocyclic compound binding (GO:1901363); Biological Process: nucleobase-containing compound metabolic process…	unnamed protein product [Triticum turgidum subsp. durum]	NAC90_ARATH RecName: Full=NAC domain-containing protein 90; Short=ANAC090	No apical meristem (NAM) protein	TRIAE_CS42_1BL_TGACv1_031175_AA0109210.1	-
TraesCS1D01G004800	TaNAC15	Molecular Function: molecular_function (GO:0003674);; Molecular Function: nucleic acid binding (GO:0003676);; Molecular Function: DNA binding (GO:0003677);; Molecular Function: binding (GO:0005488);; Molecular Function: organic cyclic compound binding (GO:0097159);; Molecular Function: heterocyclic compound binding (GO:1901363); Biological Process: nucleobase-containing compound metabolic process…	uncharacterized protein LOC109734557 isoform X1 [Aegilops tauschii subsp. tauschii]	DNJ10_ARATH RecName: Full=Chaperone protein dnaJ 10; Short=AtDjC10; Short=AtJ10	BED zinc finger	TRIAE_CS42_1DS_TGACv1_080190_AA0242510.2	Traes_1DS_4A2001BAC.1
TraesCS1D01G094300	TaNAC16	Molecular Function: molecular_function (GO:0003674);; Molecular Function: nucleic acid binding (GO:0003676);; Molecular Function: DNA binding (GO:0003677);; Molecular Function: binding (GO:0005488);; Molecular Function: organic cyclic compound binding (GO:0097159);; Molecular Function: heterocyclic compound binding (GO:1901363); Biological Process: nucleobase-containing compound metabolic process…	unnamed protein product [Triticum turgidum subsp. durum]	NAC53_ARATH RecName: Full=NAC domain-containing protein 53; Short=ANAC053; AltName: Full=Protein ANTHER INDEHISCENCE FACTOR; AltName: Full=Protein NTM1-like 4	No apical meristem (NAM) protein	TRIAE_CS42_1DS_TGACv1_080269_AA0244760.1	-
TraesCS1D01G194200	TaNAC17	Molecular Function: molecular_function (GO:0003674);; Molecular Function: nucleic acid binding (GO:0003676);; Molecular Function: DNA binding (GO:0003677);; Molecular Function: binding (GO:0005488);; Molecular Function: organic cyclic compound binding (GO:0097159);; Molecular Function: heterocyclic compound binding (GO:1901363); Biological Process: nucleobase-containing compound metabolic process…	NAC domain-containing protein 86-like [Aegilops tauschii subsp. tauschii]	NAC71_ARATH RecName: Full=NAC domain-containing protein 71; Short=ANAC071	No apical meristem (NAM) protein	TRIAE_CS42_1DL_TGACv1_063379_AA0226840.1	Traes_1DL_A556D8590.1
TraesCS1D01G261800	TaNAC18	Molecular Function: molecular_function (GO:0003674);; Molecular Function: nucleic acid binding (GO:0003676);; Molecular Function: DNA binding (GO:0003677);; Molecular Function: binding (GO:0005488);; Molecular Function: organic cyclic compound binding (GO:0097159);; Molecular Function: heterocyclic compound binding (GO:1901363); Biological Process: nucleobase-containing compound metabolic process…	transcription factor JUNGBRUNNEN 1-like [Aegilops tauschii subsp. tauschii]	NAC35_ARATH RecName: Full=NAC domain-containing protein 35; Short=ANAC035; AltName: Full=Protein LONG VEGETATIVE PHASE 1; Short=AtLOV1	No apical meristem (NAM) protein	TRIAE_CS42_1DL_TGACv1_061395_AA0194070.1	Traes_1DL_D79FDE483.1
TraesCS1D01G263800	TaNAC19	Molecular Function: molecular_function (GO:0003674);; Molecular Function: nucleic acid binding (GO:0003676);; Molecular Function: DNA binding (GO:0003677);; Molecular Function: binding (GO:0005488);; Molecular Function: organic cyclic compound binding (GO:0097159);; Molecular Function: heterocyclic compound binding (GO:1901363); Biological Process: nucleobase-containing compound metabolic process…	NAC domain-containing protein 48-like [Aegilops tauschii subsp. tauschii]	NAC48_ORYSJ RecName: Full=NAC domain-containing protein 48; Short=ONAC048; AltName: Full=OsNAC6; AltName: Full=Protein STRESS-RESPONSIVE NAC 2	No apical meristem (NAM) protein	TRIAE_CS42_1DL_TGACv1_061442_AA0195380.1	-
TraesCS1D01G266500	TaNAC20	Molecular Function: molecular_function (GO:0003674);; Molecular Function: nucleic acid binding (GO:0003676);; Molecular Function: DNA binding (GO:0003677);; Molecular Function: binding (GO:0005488);; Molecular Function: organic cyclic compound binding (GO:0097159);; Molecular Function: heterocyclic compound binding (GO:1901363); Biological Process: nucleobase-containing compound metabolic process…	NAC domain-containing protein 13-like [Aegilops tauschii subsp. tauschii]	NAC82_ARATH RecName: Full=NAC domain-containing protein 82; Short=ANAC082; AltName: Full=Protein VND-INTERACTING 1	No apical meristem (NAM) protein	TRIAE_CS42_U_TGACv1_640717_AA2070800.1	Traes_1DL_F410CF9FD.3
TraesCS1D01G275500	TaNAC21	Molecular Function: molecular_function (GO:0003674);; Molecular Function: nucleic acid binding (GO:0003676);; Molecular Function: DNA binding (GO:0003677);; Molecular Function: binding (GO:0005488);; Molecular Function: organic cyclic compound binding (GO:0097159);; Molecular Function: heterocyclic compound binding (GO:1901363); Biological Process: nucleobase-containing compound metabolic process…	NAC domain-containing protein 90-like [Aegilops tauschii subsp. tauschii]	NAC90_ARATH RecName: Full=NAC domain-containing protein 90; Short=ANAC090	No apical meristem (NAM) protein	TRIAE_CS42_1DL_TGACv1_064163_AA0233000.1	-
TraesCS2A01G053500	TaNAC22	Molecular Function: molecular_function (GO:0003674);; Molecular Function: nucleic acid binding (GO:0003676);; Molecular Function: DNA binding (GO:0003677);; Molecular Function: binding (GO:0005488);; Molecular Function: organic cyclic compound binding (GO:0097159);; Molecular Function: heterocyclic compound binding (GO:1901363); Biological Process: nucleobase-containing compound metabolic process…	unnamed protein product [Triticum turgidum subsp. durum]	BRN2_ARATH RecName: Full=Protein BEARSKIN2; AltName: Full=NAC domain-containing protein 70; Short=ANAC070	No apical meristem (NAM) protein	TRIAE_CS42_2AS_TGACv1_112355_AA0336290.3	-
TraesCS2A01G063200	TaNAC23	Molecular Function: molecular_function (GO:0003674);; Molecular Function: nucleic acid binding (GO:0003676);; Molecular Function: DNA binding (GO:0003677);; Molecular Function: binding (GO:0005488);; Molecular Function: organic cyclic compound binding (GO:0097159);; Molecular Function: heterocyclic compound binding (GO:1901363); Biological Process: nucleobase-containing compound metabolic process…	unnamed protein product [Triticum turgidum subsp. durum]	FEZ_ARATH RecName: Full=Protein FEZ; AltName: Full=NAC domain-containing protein 9; Short=ANAC009	No apical meristem (NAM) protein	TRIAE_CS42_2AS_TGACv1_112895_AA0347030.1	-
TraesCS2A01G063300	TaNAC24	Molecular Function: molecular_function (GO:0003674);; Molecular Function: nucleic acid binding (GO:0003676);; Molecular Function: DNA binding (GO:0003677);; Molecular Function: binding (GO:0005488);; Molecular Function: organic cyclic compound binding (GO:0097159);; Molecular Function: heterocyclic compound binding (GO:1901363); Biological Process: nucleobase-containing compound metabolic process…	unnamed protein product [Triticum turgidum subsp. durum]	FEZ_ARATH RecName: Full=Protein FEZ; AltName: Full=NAC domain-containing protein 9; Short=ANAC009	No apical meristem (NAM) protein	TRIAE_CS42_2AS_TGACv1_112895_AA0347040.1	-
TraesCS2A01G063400	TaNAC25	Molecular Function: molecular_function (GO:0003674);; Molecular Function: nucleic acid binding (GO:0003676);; Molecular Function: DNA binding (GO:0003677);; Molecular Function: binding (GO:0005488);; Molecular Function: organic cyclic compound binding (GO:0097159);; Molecular Function: heterocyclic compound binding (GO:1901363); Biological Process: nucleobase-containing compound metabolic process…	unnamed protein product [Triticum turgidum subsp. durum]	FEZ_ARATH RecName: Full=Protein FEZ; AltName: Full=NAC domain-containing protein 9; Short=ANAC009	No apical meristem (NAM) protein	-	-
TraesCS2A01G101000	TaNAC26	Molecular Function: molecular_function (GO:0003674);; Molecular Function: nucleic acid binding (GO:0003676);; Molecular Function: DNA binding (GO:0003677);; Molecular Function: binding (GO:0005488);; Molecular Function: organic cyclic compound binding (GO:0097159);; Molecular Function: heterocyclic compound binding (GO:1901363); Biological Process: nucleobase-containing compound metabolic process…	unnamed protein product [Triticum turgidum subsp. durum]	NC100_ARATH RecName: Full=NAC domain-containing protein 100; Short=ANAC100; Short=AtNAC5	No apical meristem (NAM) protein	-	-
TraesCS2A01G101100	TaNAC27	Molecular Function: molecular_function (GO:0003674);; Molecular Function: nucleic acid binding (GO:0003676);; Molecular Function: DNA binding (GO:0003677);; Molecular Function: binding (GO:0005488);; Molecular Function: organic cyclic compound binding (GO:0097159);; Molecular Function: heterocyclic compound binding (GO:1901363); Biological Process: nucleobase-containing compound metabolic process…	unnamed protein product [Triticum turgidum subsp. durum]	NC100_ARATH RecName: Full=NAC domain-containing protein 100; Short=ANAC100; Short=AtNAC5	No apical meristem (NAM) protein	TRIAE_CS42_2AS_TGACv1_113796_AA0360690.1	Traes_2AS_759EDDA47.1
TraesCS2A01G101200	TaNAC28	Molecular Function: molecular_function (GO:0003674);; Molecular Function: nucleic acid binding (GO:0003676);; Molecular Function: DNA binding (GO:0003677);; Molecular Function: binding (GO:0005488);; Molecular Function: organic cyclic compound binding (GO:0097159);; Molecular Function: heterocyclic compound binding (GO:1901363); Biological Process: nucleobase-containing compound metabolic process…	unnamed protein product [Triticum turgidum subsp. durum]	NAC46_ARATH RecName: Full=NAC domain-containing protein 46; Short=ANAC046	(NAC) domain-containing protein	TRIAE_CS42_2AS_TGACv1_112119_AA0330900.1	-
TraesCS2A01G101400	TaNAC29	Molecular Function: molecular_function (GO:0003674);; Molecular Function: nucleic acid binding (GO:0003676);; Molecular Function: DNA binding (GO:0003677);; Molecular Function: binding (GO:0005488);; Molecular Function: organic cyclic compound binding (GO:0097159);; Molecular Function: heterocyclic compound binding (GO:1901363); Biological Process: nucleobase-containing compound metabolic process…	unnamed protein product [Triticum turgidum subsp. durum]	NAC92_ARATH RecName: Full=NAC domain-containing protein 92; Short=ANAC092; Short=AtNAC2; Short=AtNAC6; AltName: Full=Protein ORESARA 1	No apical meristem (NAM) protein	TRIAE_CS42_2AS_TGACv1_113123_AA0351630.1	Traes_2AS_7AAACC26B.1
TraesCS2A01G101900	TaNAC30	Molecular Function: molecular_function (GO:0003674);; Molecular Function: nucleic acid binding (GO:0003676);; Molecular Function: DNA binding (GO:0003677);; Molecular Function: binding (GO:0005488);; Molecular Function: organic cyclic compound binding (GO:0097159);; Molecular Function: heterocyclic compound binding (GO:1901363); Biological Process: nucleobase-containing compound metabolic process…	unnamed protein product [Triticum turgidum subsp. durum]	NAC10_ORYSJ RecName: Full=NAC domain-containing protein 10; Short=ONAC010; AltName: Full=NAC transcription factor ONAC010	No apical meristem (NAM) protein	TRIAE_CS42_2AS_TGACv1_112832_AA0345940.1	Traes_2AS_125195CDF.1
TraesCS2A01G102000	TaNAC31	Molecular Function: molecular_function (GO:0003674);; Molecular Function: nucleic acid binding (GO:0003676);; Molecular Function: DNA binding (GO:0003677);; Molecular Function: binding (GO:0005488);; Molecular Function: organic cyclic compound binding (GO:0097159);; Molecular Function: heterocyclic compound binding (GO:1901363); Biological Process: nucleobase-containing compound metabolic process…	NAC transcription factor 29 [Triticum aestivum] &gt;gi	NAC29_ARATH RecName: Full=NAC transcription factor 29; Short=AtNAC029; AltName: Full=Protein NAC-LIKE, ACTIVATED BY AP3/PI; Short=AtNAP	No apical meristem (NAM) protein	TRIAE_CS42_2AS_TGACv1_113086_AA0351020.1	-
TraesCS2A01G201800	TaNAC32	Molecular Function: molecular_function (GO:0003674);; Molecular Function: nucleic acid binding (GO:0003676);; Molecular Function: DNA binding (GO:0003677);; Molecular Function: binding (GO:0005488);; Molecular Function: organic cyclic compound binding (GO:0097159);; Molecular Function: heterocyclic compound binding (GO:1901363); Biological Process: nucleobase-containing compound metabolic process…	unnamed protein product [Triticum turgidum subsp. durum]	NAMB2_TRITD RecName: Full=NAC transcription factor NAM-B2; Short=TtNAM-B2	transcription, DNA-templated	TRIAE_CS42_2AS_TGACv1_113243_AA0353410.1	-
TraesCS2A01G306800	TaNAC33	Molecular Function: molecular_function (GO:0003674);; Molecular Function: nucleic acid binding (GO:0003676);; Molecular Function: DNA binding (GO:0003677);; Molecular Function: binding (GO:0005488);; Molecular Function: organic cyclic compound binding (GO:0097159);; Molecular Function: heterocyclic compound binding (GO:1901363); Biological Process: nucleobase-containing compound metabolic process…	unnamed protein product [Triticum turgidum subsp. durum]	NC104_ARATH RecName: Full=NAC domain-containing protein 104; Short=ANAC104; AltName: Full=Protein XYLEM NAC DOMAIN 1	No apical meristem (NAM) protein	-	-
TraesCS2A01G311500	TaNAC34	Molecular Function: molecular_function (GO:0003674);; Molecular Function: nucleic acid binding (GO:0003676);; Molecular Function: DNA binding (GO:0003677);; Molecular Function: binding (GO:0005488);; Molecular Function: organic cyclic compound binding (GO:0097159);; Molecular Function: heterocyclic compound binding (GO:1901363); Biological Process: nucleobase-containing compound metabolic process…	protein BEARSKIN1 [Aegilops tauschii subsp. tauschii] &gt;gi	BRN2_ARATH RecName: Full=Protein BEARSKIN2; AltName: Full=NAC domain-containing protein 70; Short=ANAC070	No apical meristem (NAM) protein	TRIAE_CS42_2AL_TGACv1_095427_AA0310620.1	-
TraesCS2A01G325900	TaNAC35	Molecular Function: molecular_function (GO:0003674);; Molecular Function: nucleic acid binding (GO:0003676);; Molecular Function: DNA binding (GO:0003677);; Molecular Function: binding (GO:0005488);; Molecular Function: organic cyclic compound binding (GO:0097159);; Molecular Function: heterocyclic compound binding (GO:1901363); Biological Process: nucleobase-containing compound metabolic process…	unnamed protein product [Triticum turgidum subsp. durum]	NAC8_ARATH RecName: Full=SUPPRESSOR OF GAMMA RESPONSE 1; AltName: Full=NAC domain-containing protein 8; Short=ANAC008; AltName: Full=Protein SOG1; AltName: Full=SUPPRESSOR OF GAMMA RADIATION 1	No apical meristem (NAM) protein	TRIAE_CS42_2AL_TGACv1_094902_AA0304710.2	-
TraesCS2A01G326300	TaNAC36	Molecular Function: molecular_function (GO:0003674);; Molecular Function: nucleic acid binding (GO:0003676);; Molecular Function: DNA binding (GO:0003677);; Molecular Function: binding (GO:0005488);; Molecular Function: organic cyclic compound binding (GO:0097159);; Molecular Function: heterocyclic compound binding (GO:1901363); Biological Process: nucleobase-containing compound metabolic process…	unnamed protein product [Triticum turgidum subsp. durum]	NAC8_ARATH RecName: Full=SUPPRESSOR OF GAMMA RESPONSE 1; AltName: Full=NAC domain-containing protein 8; Short=ANAC008; AltName: Full=Protein SOG1; AltName: Full=SUPPRESSOR OF GAMMA RADIATION 1	No apical meristem (NAM) protein	TRIAE_CS42_2AL_TGACv1_094099_AA0292580.2	-
TraesCS2A01G326400	TaNAC37	Molecular Function: molecular_function (GO:0003674);; Molecular Function: nucleic acid binding (GO:0003676);; Molecular Function: DNA binding (GO:0003677);; Molecular Function: binding (GO:0005488);; Molecular Function: organic cyclic compound binding (GO:0097159);; Molecular Function: heterocyclic compound binding (GO:1901363); Biological Process: nucleobase-containing compound metabolic process…	unnamed protein product [Triticum turgidum subsp. durum]	NAC8_ARATH RecName: Full=SUPPRESSOR OF GAMMA RESPONSE 1; AltName: Full=NAC domain-containing protein 8; Short=ANAC008; AltName: Full=Protein SOG1; AltName: Full=SUPPRESSOR OF GAMMA RADIATION 1	No apical meristem (NAM) protein	TRIAE_CS42_2AL_TGACv1_096767_AA0321290.4	-
TraesCS2A01G326500	TaNAC38	Molecular Function: molecular_function (GO:0003674);; Molecular Function: nucleic acid binding (GO:0003676);; Molecular Function: DNA binding (GO:0003677);; Molecular Function: binding (GO:0005488);; Molecular Function: organic cyclic compound binding (GO:0097159);; Molecular Function: heterocyclic compound binding (GO:1901363); Biological Process: nucleobase-containing compound metabolic process…	unnamed protein product [Triticum turgidum subsp. durum]	NAC8_ARATH RecName: Full=SUPPRESSOR OF GAMMA RESPONSE 1; AltName: Full=NAC domain-containing protein 8; Short=ANAC008; AltName: Full=Protein SOG1; AltName: Full=SUPPRESSOR OF GAMMA RADIATION 1	No apical meristem (NAM) protein	TRIAE_CS42_2AL_TGACv1_094196_AA0294120.1	Traes_2AL_5ACD4B2ED.2
TraesCS2A01G326600	TaNAC39	Molecular Function: molecular_function (GO:0003674);; Molecular Function: nucleic acid binding (GO:0003676);; Molecular Function: DNA binding (GO:0003677);; Molecular Function: binding (GO:0005488);; Molecular Function: organic cyclic compound binding (GO:0097159);; Molecular Function: heterocyclic compound binding (GO:1901363); Biological Process: nucleobase-containing compound metabolic process…	unnamed protein product [Triticum turgidum subsp. durum]	NAC8_ARATH RecName: Full=SUPPRESSOR OF GAMMA RESPONSE 1; AltName: Full=NAC domain-containing protein 8; Short=ANAC008; AltName: Full=Protein SOG1; AltName: Full=SUPPRESSOR OF GAMMA RADIATION 1	No apical meristem (NAM) protein	TRIAE_CS42_2AL_TGACv1_093769_AA0286390.2	-
TraesCS2A01G328100	TaNAC40	Molecular Function: molecular_function (GO:0003674);; Molecular Function: nucleic acid binding (GO:0003676);; Molecular Function: DNA binding (GO:0003677);; Molecular Function: binding (GO:0005488);; Molecular Function: organic cyclic compound binding (GO:0097159);; Molecular Function: heterocyclic compound binding (GO:1901363); Biological Process: nucleobase-containing compound metabolic process…	unnamed protein product [Triticum turgidum subsp. durum]	JA2_SOLLC RecName: Full=NAC domain-containing protein JA2; AltName: Full=Protein JASMONIC ACID 2	No apical meristem (NAM) protein	TRIAE_CS42_2AL_TGACv1_097724_AA0325020.1	-
TraesCS2A01G328200	TaNAC41	Molecular Function: molecular_function (GO:0003674);; Molecular Function: nucleic acid binding (GO:0003676);; Molecular Function: DNA binding (GO:0003677);; Molecular Function: binding (GO:0005488);; Molecular Function: organic cyclic compound binding (GO:0097159);; Molecular Function: heterocyclic compound binding (GO:1901363); Biological Process: nucleobase-containing compound metabolic process…	unnamed protein product [Triticum turgidum subsp. durum]	NAMB2_TRITD RecName: Full=NAC transcription factor NAM-B2; Short=TtNAM-B2	No apical meristem (NAM) protein	TRIAE_CS42_2AL_TGACv1_097454_AA0324270.1	-
TraesCS2A01G328300	TaNAC42	Molecular Function: molecular_function (GO:0003674);; Molecular Function: nucleic acid binding (GO:0003676);; Molecular Function: DNA binding (GO:0003677);; Molecular Function: binding (GO:0005488);; Molecular Function: organic cyclic compound binding (GO:0097159);; Molecular Function: heterocyclic compound binding (GO:1901363); Biological Process: nucleobase-containing compound metabolic process…	unnamed protein product [Triticum turgidum subsp. durum]	NAMB2_TRITD RecName: Full=NAC transcription factor NAM-B2; Short=TtNAM-B2	No apical meristem (NAM) protein	-	-
TraesCS2A01G328400	TaNAC43	Molecular Function: molecular_function (GO:0003674);; Molecular Function: nucleic acid binding (GO:0003676);; Molecular Function: DNA binding (GO:0003677);; Molecular Function: binding (GO:0005488);; Molecular Function: organic cyclic compound binding (GO:0097159);; Molecular Function: heterocyclic compound binding (GO:1901363); Biological Process: nucleobase-containing compound metabolic process…	unnamed protein product [Triticum turgidum subsp. durum]	NAC76_ARATH RecName: Full=NAC domain-containing protein 76; Short=ANAC076; AltName: Full=Protein VASCULAR RELATED NAC-DOMAIN 2	No apical meristem (NAM) protein	TRIAE_CS42_2AL_TGACv1_093056_AA0270770.1	-
TraesCS2A01G328500	TaNAC44	Molecular Function: molecular_function (GO:0003674);; Molecular Function: nucleic acid binding (GO:0003676);; Molecular Function: DNA binding (GO:0003677);; Molecular Function: binding (GO:0005488);; Molecular Function: organic cyclic compound binding (GO:0097159);; Molecular Function: heterocyclic compound binding (GO:1901363); Biological Process: nucleobase-containing compound metabolic process…	NAC transcription factor NAM-1-like [Aegilops tauschii subsp. tauschii] &gt;gi	NAC82_ARATH RecName: Full=NAC domain-containing protein 82; Short=ANAC082; AltName: Full=Protein VND-INTERACTING 1	No apical meristem (NAM) protein	TRIAE_CS42_2AL_TGACv1_096739_AA0321060.1	-
TraesCS2A01G338300	TaNAC45	Molecular Function: molecular_function (GO:0003674);; Molecular Function: nucleic acid binding (GO:0003676);; Molecular Function: DNA binding (GO:0003677);; Molecular Function: binding (GO:0005488);; Molecular Function: organic cyclic compound binding (GO:0097159);; Molecular Function: heterocyclic compound binding (GO:1901363); Biological Process: nucleobase-containing compound metabolic process…	unnamed protein product [Triticum turgidum subsp. durum]	NC100_ARATH RecName: Full=NAC domain-containing protein 100; Short=ANAC100; Short=AtNAC5	No apical meristem (NAM) protein	TRIAE_CS42_2AL_TGACv1_093319_AA0277330.2	Traes_2AL_57BF37A86.1
TraesCS2A01G354300	TaNAC46	Molecular Function: molecular_function (GO:0003674);; Molecular Function: nucleic acid binding (GO:0003676);; Molecular Function: DNA binding (GO:0003677);; Molecular Function: binding (GO:0005488);; Molecular Function: organic cyclic compound binding (GO:0097159);; Molecular Function: heterocyclic compound binding (GO:1901363); Biological Process: nucleobase-containing compound metabolic process…	unnamed protein product [Triticum turgidum subsp. durum]	NAC59_ARATH RecName: Full=NAC domain-containing protein 59; Short=ANAC059; Short=AtNAC3; AltName: Full=Protein ORE1 SISTER1	No apical meristem (NAM) protein	TRIAE_CS42_2AL_TGACv1_093073_AA0271250.1	-
TraesCS2A01G363700	TaNAC47	Molecular Function: molecular_function (GO:0003674);; Molecular Function: nucleic acid binding (GO:0003676);; Molecular Function: DNA binding (GO:0003677);; Molecular Function: binding (GO:0005488);; Molecular Function: organic cyclic compound binding (GO:0097159);; Molecular Function: heterocyclic compound binding (GO:1901363); Biological Process: nucleobase-containing compound metabolic process…	uncharacterized protein LOC109745769 [Aegilops tauschii subsp. tauschii]	NAC48_ORYSJ RecName: Full=NAC domain-containing protein 48; Short=ONAC048; AltName: Full=OsNAC6; AltName: Full=Protein STRESS-RESPONSIVE NAC 2	No apical meristem (NAM) protein	TRIAE_CS42_2AL_TGACv1_094054_AA0291690.1	-
TraesCS2A01G382400	TaNAC48	Molecular Function: molecular_function (GO:0003674);; Molecular Function: nucleic acid binding (GO:0003676);; Molecular Function: DNA binding (GO:0003677);; Molecular Function: binding (GO:0005488);; Molecular Function: organic cyclic compound binding (GO:0097159);; Molecular Function: heterocyclic compound binding (GO:1901363); Biological Process: nucleobase-containing compound metabolic process…	unnamed protein product [Triticum turgidum subsp. durum]	NAC54_ARATH RecName: Full=Protein CUP-SHAPED COTYLEDON 1; AltName: Full=NAC domain-containing protein 1; AltName: Full=NAC domain-containing protein 54; Short=ANAC054; AltName: Full=NAC domain-containing protein CUC1	No apical meristem (NAM) protein	-	-
TraesCS2A01G386300	TaNAC49	Molecular Function: molecular_function (GO:0003674);; Molecular Function: nucleic acid binding (GO:0003676);; Molecular Function: DNA binding (GO:0003677);; Molecular Function: binding (GO:0005488);; Molecular Function: organic cyclic compound binding (GO:0097159);; Molecular Function: heterocyclic compound binding (GO:1901363); Biological Process: nucleobase-containing compound metabolic process…	unnamed protein product [Triticum turgidum subsp. durum]	NAC7_ARATH RecName: Full=NAC domain-containing protein 7; Short=ANAC007; AltName: Full=Protein EMBRYO DEFECTIVE 2749; AltName: Full=Protein VASCULAR RELATED NAC-DOMAIN 4	No apical meristem (NAM) protein	TRIAE_CS42_U_TGACv1_644278_AA2138500.1	Traes_2AL_82C3E7E14.1
TraesCS2A01G409900	TaNAC50	Molecular Function: molecular_function (GO:0003674);; Molecular Function: nucleic acid binding (GO:0003676);; Molecular Function: DNA binding (GO:0003677);; Molecular Function: binding (GO:0005488);; Molecular Function: organic cyclic compound binding (GO:0097159);; Molecular Function: heterocyclic compound binding (GO:1901363); Biological Process: nucleobase-containing compound metabolic process…	putative no apical meristem protein [Hordeum vulgare subsp. vulgare]	NAC68_ORYSJ RecName: Full=NAC domain-containing protein 68; Short=ONAC068; AltName: Full=OsNAC4	-	TRIAE_CS42_U_TGACv1_642023_AA2109710.1	-
TraesCS2A01G459700	TaNAC51	Molecular Function: molecular_function (GO:0003674);; Molecular Function: nucleic acid binding (GO:0003676);; Molecular Function: DNA binding (GO:0003677);; Molecular Function: binding (GO:0005488);; Molecular Function: organic cyclic compound binding (GO:0097159);; Molecular Function: heterocyclic compound binding (GO:1901363); Biological Process: nucleobase-containing compound metabolic process…	NAC domain-containing protein 67-like [Aegilops tauschii subsp. tauschii]	NAC48_ORYSJ RecName: Full=NAC domain-containing protein 48; Short=ONAC048; AltName: Full=OsNAC6; AltName: Full=Protein STRESS-RESPONSIVE NAC 2	No apical meristem (NAM) protein	TRIAE_CS42_2AL_TGACv1_096957_AA0322260.1	-
TraesCS2A01G462500	TaNAC52	Molecular Function: molecular_function (GO:0003674);; Molecular Function: nucleic acid binding (GO:0003676);; Molecular Function: DNA binding (GO:0003677);; Molecular Function: binding (GO:0005488);; Molecular Function: organic cyclic compound binding (GO:0097159);; Molecular Function: heterocyclic compound binding (GO:1901363); Biological Process: nucleobase-containing compound metabolic process…	unnamed protein product [Triticum turgidum subsp. durum]	NAC22_ARATH RecName: Full=NAC domain-containing protein 21/22; Short=ANAC021/ANAC022	No apical meristem (NAM) protein	TRIAE_CS42_2AL_TGACv1_094906_AA0304730.1	Traes_2AL_CA89051FD.1
TraesCS2A01G561700	TaNAC53	Molecular Function: molecular_function (GO:0003674);; Molecular Function: nucleic acid binding (GO:0003676);; Molecular Function: DNA binding (GO:0003677);; Molecular Function: binding (GO:0005488);; Molecular Function: organic cyclic compound binding (GO:0097159);; Molecular Function: heterocyclic compound binding (GO:1901363); Biological Process: nucleobase-containing compound metabolic process…	NAC domain-containing protein 59-like [Aegilops tauschii subsp. tauschii]	NAC86_ARATH RecName: Full=NAC domain-containing protein 86; AltName: Full=NAM-like protein; AltName: Full=No apical meristem-like protein	No apical meristem (NAM) protein	TRIAE_CS42_2AL_TGACv1_096039_AA0316870.1	Traes_2AL_FDF9CFC56.1
TraesCS2A01G561800	TaNAC54	Molecular Function: molecular_function (GO:0003674);; Molecular Function: nucleic acid binding (GO:0003676);; Molecular Function: DNA binding (GO:0003677);; Molecular Function: binding (GO:0005488);; Molecular Function: organic cyclic compound binding (GO:0097159);; Molecular Function: heterocyclic compound binding (GO:1901363); Biological Process: nucleobase-containing compound metabolic process…	NAC domain-containing protein 92-like [Aegilops tauschii subsp. tauschii]	NAC96_ARATH RecName: Full=NAC domain-containing protein 96; Short=ANAC096	No apical meristem (NAM) protein	TRIAE_CS42_2AL_TGACv1_095189_AA0308120.1	-
TraesCS2A01G565900	TaNAC55	Molecular Function: molecular_function (GO:0003674);; Molecular Function: nucleic acid binding (GO:0003676);; Molecular Function: DNA binding (GO:0003677);; Molecular Function: binding (GO:0005488);; Molecular Function: organic cyclic compound binding (GO:0097159);; Molecular Function: heterocyclic compound binding (GO:1901363); Biological Process: nucleobase-containing compound metabolic process…	unnamed protein product [Triticum turgidum subsp. durum]	NAC30_ARATH RecName: Full=NAC domain-containing protein 30; Short=ANAC030; AltName: Full=Protein VASCULAR RELATED NAC-DOMAIN 7	(NAC) domain-containing protein	TRIAE_CS42_2AL_TGACv1_094353_AA0296380.1	Traes_2AL_61C5A2D03.1
TraesCS2A01G566000	TaNAC56	Molecular Function: molecular_function (GO:0003674);; Molecular Function: nucleic acid binding (GO:0003676);; Molecular Function: DNA binding (GO:0003677);; Molecular Function: binding (GO:0005488);; Molecular Function: organic cyclic compound binding (GO:0097159);; Molecular Function: heterocyclic compound binding (GO:1901363); Biological Process: nucleobase-containing compound metabolic process…	unnamed protein product [Triticum turgidum subsp. durum]	NAC30_ARATH RecName: Full=NAC domain-containing protein 30; Short=ANAC030; AltName: Full=Protein VASCULAR RELATED NAC-DOMAIN 7	NAC domain-containing protein 7	TRIAE_CS42_2AL_TGACv1_093527_AA0281840.1	Traes_2AL_F001B4F26.1
TraesCS2A01G566100	TaNAC57	Molecular Function: molecular_function (GO:0003674);; Molecular Function: nucleic acid binding (GO:0003676);; Molecular Function: DNA binding (GO:0003677);; Molecular Function: binding (GO:0005488);; Molecular Function: organic cyclic compound binding (GO:0097159);; Molecular Function: heterocyclic compound binding (GO:1901363); Biological Process: nucleobase-containing compound metabolic process…	unnamed protein product [Triticum turgidum subsp. durum]	NAC30_ARATH RecName: Full=NAC domain-containing protein 30; Short=ANAC030; AltName: Full=Protein VASCULAR RELATED NAC-DOMAIN 7	NAC domain-containing protein 7	TRIAE_CS42_2AL_TGACv1_093527_AA0281830.1	Traes_2AL_8EE7F34F6.2
TraesCS2A01G566200	TaNAC58	Molecular Function: molecular_function (GO:0003674);; Molecular Function: nucleic acid binding (GO:0003676);; Molecular Function: DNA binding (GO:0003677);; Molecular Function: binding (GO:0005488);; Molecular Function: organic cyclic compound binding (GO:0097159);; Molecular Function: heterocyclic compound binding (GO:1901363); Biological Process: nucleobase-containing compound metabolic process…	unnamed protein product [Triticum turgidum subsp. durum]	NAC30_ARATH RecName: Full=NAC domain-containing protein 30; Short=ANAC030; AltName: Full=Protein VASCULAR RELATED NAC-DOMAIN 7	NAC domain-containing protein 7	TRIAE_CS42_2AL_TGACv1_093527_AA0281800.2	Traes_2AL_CB84F42D2.2
TraesCS2A01G566300	TaNAC59	Molecular Function: molecular_function (GO:0003674);; Molecular Function: nucleic acid binding (GO:0003676);; Molecular Function: DNA binding (GO:0003677);; Molecular Function: binding (GO:0005488);; Molecular Function: organic cyclic compound binding (GO:0097159);; Molecular Function: heterocyclic compound binding (GO:1901363); Biological Process: nucleobase-containing compound metabolic process…	unnamed protein product [Triticum turgidum subsp. durum]	NAC30_ARATH RecName: Full=NAC domain-containing protein 30; Short=ANAC030; AltName: Full=Protein VASCULAR RELATED NAC-DOMAIN 7	NAC domain-containing protein 7	TRIAE_CS42_2AL_TGACv1_093024_AA0269730.1	Traes_2AL_C0670BBDD.2
TraesCS2A01G566400	TaNAC60	Molecular Function: molecular_function (GO:0003674);; Molecular Function: nucleic acid binding (GO:0003676);; Molecular Function: DNA binding (GO:0003677);; Molecular Function: binding (GO:0005488);; Molecular Function: organic cyclic compound binding (GO:0097159);; Molecular Function: heterocyclic compound binding (GO:1901363); Biological Process: nucleobase-containing compound metabolic process…	NAC domain-containing protein 7 [Triticum urartu]	NAC30_ARATH RecName: Full=NAC domain-containing protein 30; Short=ANAC030; AltName: Full=Protein VASCULAR RELATED NAC-DOMAIN 7	NAC domain-containing protein 7	TRIAE_CS42_2AL_TGACv1_093024_AA0269720.1	-
TraesCS2B01G067400	TaNAC61	Molecular Function: molecular_function (GO:0003674);; Molecular Function: nucleic acid binding (GO:0003676);; Molecular Function: DNA binding (GO:0003677);; Molecular Function: binding (GO:0005488);; Molecular Function: organic cyclic compound binding (GO:0097159);; Molecular Function: heterocyclic compound binding (GO:1901363); Biological Process: nucleobase-containing compound metabolic process…	unnamed protein product [Triticum turgidum subsp. durum]	NAC96_ARATH RecName: Full=NAC domain-containing protein 96; Short=ANAC096	No apical meristem (NAM) protein	TRIAE_CS42_2BS_TGACv1_146608_AA0469420.1	-
TraesCS2B01G075900	TaNAC62	Molecular Function: molecular_function (GO:0003674);; Molecular Function: nucleic acid binding (GO:0003676);; Molecular Function: DNA binding (GO:0003677);; Molecular Function: binding (GO:0005488);; Molecular Function: organic cyclic compound binding (GO:0097159);; Molecular Function: heterocyclic compound binding (GO:1901363); Biological Process: nucleobase-containing compound metabolic process…	unnamed protein product [Triticum turgidum subsp. durum]	FEZ_ARATH RecName: Full=Protein FEZ; AltName: Full=NAC domain-containing protein 9; Short=ANAC009	No apical meristem (NAM) protein	TRIAE_CS42_2BS_TGACv1_147190_AA0479460.1	Traes_2BS_3B6ABF5E6.1
TraesCS2B01G076000	TaNAC63	Molecular Function: molecular_function (GO:0003674);; Molecular Function: nucleic acid binding (GO:0003676);; Molecular Function: DNA binding (GO:0003677);; Molecular Function: binding (GO:0005488);; Molecular Function: organic cyclic compound binding (GO:0097159);; Molecular Function: heterocyclic compound binding (GO:1901363); Biological Process: nucleobase-containing compound metabolic process…	unnamed protein product [Triticum turgidum subsp. durum]	FEZ_ARATH RecName: Full=Protein FEZ; AltName: Full=NAC domain-containing protein 9; Short=ANAC009	No apical meristem (NAM) protein	-	-
TraesCS2B01G076100	TaNAC64	Molecular Function: molecular_function (GO:0003674);; Molecular Function: nucleic acid binding (GO:0003676);; Molecular Function: DNA binding (GO:0003677);; Molecular Function: binding (GO:0005488);; Molecular Function: organic cyclic compound binding (GO:0097159);; Molecular Function: heterocyclic compound binding (GO:1901363); Biological Process: nucleobase-containing compound metabolic process…	NAC domain-containing protein 9 [Triticum aestivum]	FEZ_ARATH RecName: Full=Protein FEZ; AltName: Full=NAC domain-containing protein 9; Short=ANAC009	No apical meristem (NAM) protein	TRIAE_CS42_2BS_TGACv1_147190_AA0479440.1	Traes_2BS_2244C64CC.1
TraesCS2B01G100600	TaNAC65	Molecular Function: molecular_function (GO:0003674);; Molecular Function: nucleic acid binding (GO:0003676);; Molecular Function: DNA binding (GO:0003677);; Molecular Function: binding (GO:0005488);; Molecular Function: organic cyclic compound binding (GO:0097159);; Molecular Function: heterocyclic compound binding (GO:1901363); Biological Process: nucleobase-containing compound metabolic process…	protein ATAF2-like [Aegilops tauschii subsp. tauschii]	JA2L_SOLLC RecName: Full=NAC domain-containing protein JA2L; AltName: Full=Protein JASMONIC ACID 2-LIKE; Short=Protein JA2-LIKE	No apical meristem (NAM) protein	-	-
TraesCS2B01G118200	TaNAC66	Molecular Function: molecular_function (GO:0003674);; Molecular Function: nucleic acid binding (GO:0003676);; Molecular Function: DNA binding (GO:0003677);; Molecular Function: binding (GO:0005488);; Molecular Function: organic cyclic compound binding (GO:0097159);; Molecular Function: heterocyclic compound binding (GO:1901363); Biological Process: nucleobase-containing compound metabolic process…	GRAB2 protein [Triticum sp.]	NC100_ARATH RecName: Full=NAC domain-containing protein 100; Short=ANAC100; Short=AtNAC5	No apical meristem (NAM) protein	TRIAE_CS42_2BS_TGACv1_146451_AA0465500.2	Traes_2BS_B8359978A.2
TraesCS2B01G118300	TaNAC67	Molecular Function: molecular_function (GO:0003674);; Molecular Function: nucleic acid binding (GO:0003676);; Molecular Function: DNA binding (GO:0003677);; Molecular Function: binding (GO:0005488);; Molecular Function: organic cyclic compound binding (GO:0097159);; Molecular Function: heterocyclic compound binding (GO:1901363); Biological Process: nucleobase-containing compound metabolic process…	NAC domain-containing protein 92-like [Aegilops tauschii subsp. tauschii]	NC100_ARATH RecName: Full=NAC domain-containing protein 100; Short=ANAC100; Short=AtNAC5	No apical meristem (NAM) protein	TRIAE_CS42_2BS_TGACv1_148552_AA0493700.1	-
TraesCS2B01G118400	TaNAC68	Molecular Function: molecular_function (GO:0003674);; Molecular Function: nucleic acid binding (GO:0003676);; Molecular Function: DNA binding (GO:0003677);; Molecular Function: binding (GO:0005488);; Molecular Function: organic cyclic compound binding (GO:0097159);; Molecular Function: heterocyclic compound binding (GO:1901363); Biological Process: nucleobase-containing compound metabolic process…	unnamed protein product [Triticum turgidum subsp. durum]	NC100_ARATH RecName: Full=NAC domain-containing protein 100; Short=ANAC100; Short=AtNAC5	No apical meristem (NAM) protein	TRIAE_CS42_2BS_TGACv1_147330_AA0481860.1	-
TraesCS2B01G118500	TaNAC69	Molecular Function: molecular_function (GO:0003674);; Molecular Function: nucleic acid binding (GO:0003676);; Molecular Function: DNA binding (GO:0003677);; Molecular Function: binding (GO:0005488);; Molecular Function: organic cyclic compound binding (GO:0097159);; Molecular Function: heterocyclic compound binding (GO:1901363); Biological Process: nucleobase-containing compound metabolic process…	NAC transcription factor (plastid) [Secale cereale x Triticum turgidum subsp. durum] &gt;gi	NAC92_ARATH RecName: Full=NAC domain-containing protein 92; Short=ANAC092; Short=AtNAC2; Short=AtNAC6; AltName: Full=Protein ORESARA 1	No apical meristem (NAM) protein	TRIAE_CS42_2BS_TGACv1_146614_AA0469500.1	Traes_2BS_00566A85C.1
TraesCS2B01G119000	TaNAC70	Molecular Function: molecular_function (GO:0003674);; Molecular Function: nucleic acid binding (GO:0003676);; Molecular Function: DNA binding (GO:0003677);; Molecular Function: binding (GO:0005488);; Molecular Function: organic cyclic compound binding (GO:0097159);; Molecular Function: heterocyclic compound binding (GO:1901363); Biological Process: nucleobase-containing compound metabolic process…	unnamed protein product [Triticum turgidum subsp. durum]	NAC10_ORYSJ RecName: Full=NAC domain-containing protein 10; Short=ONAC010; AltName: Full=NAC transcription factor ONAC010	No apical meristem (NAM) protein	TRIAE_CS42_2BS_TGACv1_147904_AA0488850.1	Traes_2BS_924D34AA1.1
TraesCS2B01G119100	TaNAC71	Molecular Function: molecular_function (GO:0003674);; Molecular Function: nucleic acid binding (GO:0003676);; Molecular Function: DNA binding (GO:0003677);; Molecular Function: binding (GO:0005488);; Molecular Function: organic cyclic compound binding (GO:0097159);; Molecular Function: heterocyclic compound binding (GO:1901363); Biological Process: nucleobase-containing compound metabolic process…	unnamed protein product [Triticum turgidum subsp. durum]	NAC10_ORYSJ RecName: Full=NAC domain-containing protein 10; Short=ONAC010; AltName: Full=NAC transcription factor ONAC010	No apical meristem (NAM) protein	TRIAE_CS42_2BS_TGACv1_146243_AA0460100.1	Traes_2BS_C116E5668.1
TraesCS2B01G228900	TaNAC72	Molecular Function: molecular_function (GO:0003674);; Molecular Function: nucleic acid binding (GO:0003676);; Molecular Function: DNA binding (GO:0003677);; Molecular Function: binding (GO:0005488);; Molecular Function: organic cyclic compound binding (GO:0097159);; Molecular Function: heterocyclic compound binding (GO:1901363); Biological Process: nucleobase-containing compound metabolic process…	unnamed protein product [Triticum turgidum subsp. durum]	NAMB2_TRITD RecName: Full=NAC transcription factor NAM-B2; Short=TtNAM-B2	transcription, DNA-templated	TRIAE_CS42_2BS_TGACv1_145996_AA0452240.1	-
TraesCS2B01G323500	TaNAC73	Molecular Function: molecular_function (GO:0003674);; Molecular Function: nucleic acid binding (GO:0003676);; Molecular Function: DNA binding (GO:0003677);; Molecular Function: binding (GO:0005488);; Molecular Function: organic cyclic compound binding (GO:0097159);; Molecular Function: heterocyclic compound binding (GO:1901363); Biological Process: nucleobase-containing compound metabolic process…	unnamed protein product [Triticum turgidum subsp. durum]	NC104_ARATH RecName: Full=NAC domain-containing protein 104; Short=ANAC104; AltName: Full=Protein XYLEM NAC DOMAIN 1	No apical meristem (NAM) protein	TRIAE_CS42_2BL_TGACv1_131250_AA0424990.1	-
TraesCS2B01G328300	TaNAC74	Molecular Function: molecular_function (GO:0003674);; Molecular Function: nucleic acid binding (GO:0003676);; Molecular Function: DNA binding (GO:0003677);; Molecular Function: binding (GO:0005488);; Molecular Function: organic cyclic compound binding (GO:0097159);; Molecular Function: heterocyclic compound binding (GO:1901363); Biological Process: nucleobase-containing compound metabolic process…	protein BEARSKIN1 [Aegilops tauschii subsp. tauschii] &gt;gi	BRN2_ARATH RecName: Full=Protein BEARSKIN2; AltName: Full=NAC domain-containing protein 70; Short=ANAC070	No apical meristem (NAM) protein	TRIAE_CS42_2BL_TGACv1_130049_AA0402430.1	Traes_2BL_209C14A8F.1
TraesCS2B01G343600	TaNAC75	Molecular Function: molecular_function (GO:0003674);; Molecular Function: nucleic acid binding (GO:0003676);; Molecular Function: DNA binding (GO:0003677);; Molecular Function: binding (GO:0005488);; Molecular Function: organic cyclic compound binding (GO:0097159);; Molecular Function: heterocyclic compound binding (GO:1901363); Biological Process: nucleobase-containing compound metabolic process…	unnamed protein product [Triticum turgidum subsp. durum]	NC100_ARATH RecName: Full=NAC domain-containing protein 100; Short=ANAC100; Short=AtNAC5	No apical meristem (NAM) protein	TRIAE_CS42_2BL_TGACv1_133608_AA0442820.1	Traes_2BL_6AEE8AC28.1
TraesCS2B01G353800	TaNAC76	Molecular Function: molecular_function (GO:0003674);; Molecular Function: nucleic acid binding (GO:0003676);; Molecular Function: DNA binding (GO:0003677);; Molecular Function: binding (GO:0005488);; Molecular Function: organic cyclic compound binding (GO:0097159);; Molecular Function: heterocyclic compound binding (GO:1901363); Biological Process: nucleobase-containing compound metabolic process…	unnamed protein product [Triticum turgidum subsp. durum]	NAC59_ARATH RecName: Full=NAC domain-containing protein 59; Short=ANAC059; Short=AtNAC3; AltName: Full=Protein ORE1 SISTER1	No apical meristem (NAM) protein	TRIAE_CS42_2BL_TGACv1_129317_AA0378300.1	-
TraesCS2B01G353900	TaNAC77	Molecular Function: molecular_function (GO:0003674);; Molecular Function: nucleic acid binding (GO:0003676);; Molecular Function: DNA binding (GO:0003677);; Molecular Function: binding (GO:0005488);; Molecular Function: organic cyclic compound binding (GO:0097159);; Molecular Function: heterocyclic compound binding (GO:1901363); Biological Process: nucleobase-containing compound metabolic process…	unnamed protein product [Triticum turgidum subsp. durum]	NAMB2_TRITD RecName: Full=NAC transcription factor NAM-B2; Short=TtNAM-B2	No apical meristem (NAM) protein	TRIAE_CS42_2BL_TGACv1_130526_AA0412910.1	-
TraesCS2B01G355300	TaNAC78	Molecular Function: molecular_function (GO:0003674);; Molecular Function: nucleic acid binding (GO:0003676);; Molecular Function: DNA binding (GO:0003677);; Molecular Function: binding (GO:0005488);; Molecular Function: organic cyclic compound binding (GO:0097159);; Molecular Function: heterocyclic compound binding (GO:1901363); Biological Process: nucleobase-containing compound metabolic process…	SUPPRESSOR OF GAMMA RESPONSE 1-like [Aegilops tauschii subsp. tauschii]	NAC8_ARATH RecName: Full=SUPPRESSOR OF GAMMA RESPONSE 1; AltName: Full=NAC domain-containing protein 8; Short=ANAC008; AltName: Full=Protein SOG1; AltName: Full=SUPPRESSOR OF GAMMA RADIATION 1	No apical meristem (NAM) protein	-	-
TraesCS2B01G355400	TaNAC79	Molecular Function: molecular_function (GO:0003674);; Molecular Function: nucleic acid binding (GO:0003676);; Molecular Function: DNA binding (GO:0003677);; Molecular Function: binding (GO:0005488);; Molecular Function: organic cyclic compound binding (GO:0097159);; Molecular Function: heterocyclic compound binding (GO:1901363); Biological Process: nucleobase-containing compound metabolic process…	unnamed protein product [Triticum turgidum subsp. durum]	NAC8_ARATH RecName: Full=SUPPRESSOR OF GAMMA RESPONSE 1; AltName: Full=NAC domain-containing protein 8; Short=ANAC008; AltName: Full=Protein SOG1; AltName: Full=SUPPRESSOR OF GAMMA RADIATION 1	No apical meristem (NAM) protein	TRIAE_CS42_2BL_TGACv1_130509_AA0412610.3	-
TraesCS2B01G355500	TaNAC80	Molecular Function: molecular_function (GO:0003674);; Molecular Function: nucleic acid binding (GO:0003676);; Molecular Function: DNA binding (GO:0003677);; Molecular Function: binding (GO:0005488);; Molecular Function: organic cyclic compound binding (GO:0097159);; Molecular Function: heterocyclic compound binding (GO:1901363); Biological Process: nucleobase-containing compound metabolic process…	unnamed protein product [Triticum turgidum subsp. durum]	NAC8_ARATH RecName: Full=SUPPRESSOR OF GAMMA RESPONSE 1; AltName: Full=NAC domain-containing protein 8; Short=ANAC008; AltName: Full=Protein SOG1; AltName: Full=SUPPRESSOR OF GAMMA RADIATION 1	No apical meristem (NAM) protein	TRIAE_CS42_2BL_TGACv1_130336_AA0409040.2	Traes_2BL_4E0157603.2
TraesCS2B01G355600	TaNAC81	Molecular Function: molecular_function (GO:0003674);; Molecular Function: nucleic acid binding (GO:0003676);; Molecular Function: DNA binding (GO:0003677);; Molecular Function: binding (GO:0005488);; Molecular Function: organic cyclic compound binding (GO:0097159);; Molecular Function: heterocyclic compound binding (GO:1901363); Biological Process: nucleobase-containing compound metabolic process…	unnamed protein product [Triticum turgidum subsp. durum]	NAC8_ARATH RecName: Full=SUPPRESSOR OF GAMMA RESPONSE 1; AltName: Full=NAC domain-containing protein 8; Short=ANAC008; AltName: Full=Protein SOG1; AltName: Full=SUPPRESSOR OF GAMMA RADIATION 1	No apical meristem (NAM) protein	TRIAE_CS42_2BL_TGACv1_131738_AA0431450.2	Traes_2BL_316A467DE.2
TraesCS2B01G355700	TaNAC82	Molecular Function: molecular_function (GO:0003674);; Molecular Function: nucleic acid binding (GO:0003676);; Molecular Function: DNA binding (GO:0003677);; Molecular Function: binding (GO:0005488);; Molecular Function: organic cyclic compound binding (GO:0097159);; Molecular Function: heterocyclic compound binding (GO:1901363); Biological Process: nucleobase-containing compound metabolic process…	unnamed protein product [Triticum turgidum subsp. durum]	NAC8_ARATH RecName: Full=SUPPRESSOR OF GAMMA RESPONSE 1; AltName: Full=NAC domain-containing protein 8; Short=ANAC008; AltName: Full=Protein SOG1; AltName: Full=SUPPRESSOR OF GAMMA RADIATION 1	No apical meristem (NAM) protein	TRIAE_CS42_2BL_TGACv1_130718_AA0416560.1	Traes_2BL_AE7EE9B5D.1
TraesCS2B01G359200	TaNAC83	Molecular Function: molecular_function (GO:0003674);; Molecular Function: nucleic acid binding (GO:0003676);; Molecular Function: DNA binding (GO:0003677);; Molecular Function: binding (GO:0005488);; Molecular Function: organic cyclic compound binding (GO:0097159);; Molecular Function: heterocyclic compound binding (GO:1901363); Biological Process: nucleobase-containing compound metabolic process…	unnamed protein product [Triticum turgidum subsp. durum]	NAMB2_TRITD RecName: Full=NAC transcription factor NAM-B2; Short=TtNAM-B2	No apical meristem (NAM) protein	TRIAE_CS42_2BL_TGACv1_129331_AA0379020.1	-
TraesCS2B01G375000	TaNAC84	Molecular Function: molecular_function (GO:0003674);; Molecular Function: nucleic acid binding (GO:0003676);; Molecular Function: DNA binding (GO:0003677);; Molecular Function: binding (GO:0005488);; Molecular Function: organic cyclic compound binding (GO:0097159);; Molecular Function: heterocyclic compound binding (GO:1901363); Biological Process: nucleobase-containing compound metabolic process…	unnamed protein product [Triticum turgidum subsp. durum]	NAC31_ARATH RecName: Full=Protein CUP-SHAPED COTYLEDON 3; AltName: Full=NAC domain-containing protein 31; Short=ANAC031; AltName: Full=NAC domain-containing protein CUC3	No apical meristem (NAM) protein	TRIAE_CS42_2BL_TGACv1_130376_AA0409870.1	-
TraesCS2B01G376900	TaNAC85	Molecular Function: molecular_function (GO:0003674);; Molecular Function: nucleic acid binding (GO:0003676);; Molecular Function: DNA binding (GO:0003677);; Molecular Function: binding (GO:0005488);; Molecular Function: organic cyclic compound binding (GO:0097159);; Molecular Function: heterocyclic compound binding (GO:1901363); Biological Process: nucleobase-containing compound metabolic process…	NAC domain-containing protein 62 [Triticum aestivum]	NAC73_ARATH RecName: Full=NAC domain-containing protein 73; Short=ANAC073; AltName: Full=Protein SECONDARY WALL-ASSOCIATED NAC DOMAIN PROTEIN 2	No apical meristem (NAM) protein	TRIAE_CS42_2BL_TGACv1_130088_AA0403570.2	-
TraesCS2B01G381700	TaNAC86	Molecular Function: molecular_function (GO:0003674);; Molecular Function: nucleic acid binding (GO:0003676);; Molecular Function: DNA binding (GO:0003677);; Molecular Function: binding (GO:0005488);; Molecular Function: organic cyclic compound binding (GO:0097159);; Molecular Function: heterocyclic compound binding (GO:1901363); Biological Process: nucleobase-containing compound metabolic process…	uncharacterized protein LOC109745769 [Aegilops tauschii subsp. tauschii]	NAC48_ORYSJ RecName: Full=NAC domain-containing protein 48; Short=ONAC048; AltName: Full=OsNAC6; AltName: Full=Protein STRESS-RESPONSIVE NAC 2	No apical meristem (NAM) protein	TRIAE_CS42_2BL_TGACv1_129772_AA0395410.1	Traes_2BL_75FBE2E45.1
TraesCS2B01G399700	TaNAC87	Molecular Function: molecular_function (GO:0003674);; Molecular Function: nucleic acid binding (GO:0003676);; Molecular Function: DNA binding (GO:0003677);; Molecular Function: binding (GO:0005488);; Molecular Function: organic cyclic compound binding (GO:0097159);; Molecular Function: heterocyclic compound binding (GO:1901363); Biological Process: nucleobase-containing compound metabolic process…	unnamed protein product [Triticum turgidum subsp. durum]	NAC54_ARATH RecName: Full=Protein CUP-SHAPED COTYLEDON 1; AltName: Full=NAC domain-containing protein 1; AltName: Full=NAC domain-containing protein 54; Short=ANAC054; AltName: Full=NAC domain-containing protein CUC1	No apical meristem (NAM) protein	-	-
TraesCS2B01G403300	TaNAC88	Molecular Function: molecular_function (GO:0003674);; Molecular Function: nucleic acid binding (GO:0003676);; Molecular Function: DNA binding (GO:0003677);; Molecular Function: binding (GO:0005488);; Molecular Function: organic cyclic compound binding (GO:0097159);; Molecular Function: heterocyclic compound binding (GO:1901363); Biological Process: nucleobase-containing compound metabolic process…	unnamed protein product [Triticum turgidum subsp. durum]	NAC7_ARATH RecName: Full=NAC domain-containing protein 7; Short=ANAC007; AltName: Full=Protein EMBRYO DEFECTIVE 2749; AltName: Full=Protein VASCULAR RELATED NAC-DOMAIN 4	No apical meristem (NAM) protein	TRIAE_CS42_2BL_TGACv1_130441_AA0411470.1	Traes_2BL_24E6E8DF9.1
TraesCS2B01G481400	TaNAC89	Molecular Function: molecular_function (GO:0003674);; Molecular Function: nucleic acid binding (GO:0003676);; Molecular Function: DNA binding (GO:0003677);; Molecular Function: binding (GO:0005488);; Molecular Function: organic cyclic compound binding (GO:0097159);; Molecular Function: heterocyclic compound binding (GO:1901363); Biological Process: nucleobase-containing compound metabolic process…	NAC domain-containing protein 67-like [Aegilops tauschii subsp. tauschii]	NAC48_ORYSJ RecName: Full=NAC domain-containing protein 48; Short=ONAC048; AltName: Full=OsNAC6; AltName: Full=Protein STRESS-RESPONSIVE NAC 2	No apical meristem (NAM) protein	TRIAE_CS42_2BL_TGACv1_134090_AA0443670.1	-
TraesCS2B01G484100	TaNAC90	Molecular Function: molecular_function (GO:0003674);; Molecular Function: nucleic acid binding (GO:0003676);; Molecular Function: DNA binding (GO:0003677);; Molecular Function: binding (GO:0005488);; Molecular Function: organic cyclic compound binding (GO:0097159);; Molecular Function: heterocyclic compound binding (GO:1901363); Biological Process: nucleobase-containing compound metabolic process…	unnamed protein product [Triticum turgidum subsp. durum]	NAC22_ARATH RecName: Full=NAC domain-containing protein 21/22; Short=ANAC021/ANAC022	No apical meristem (NAM) protein	TRIAE_CS42_2BL_TGACv1_129321_AA0378540.1	Traes_2BL_260DF778A.1
TraesCS2B01G616900	TaNAC91	Molecular Function: molecular_function (GO:0003674);; Molecular Function: nucleic acid binding (GO:0003676);; Molecular Function: DNA binding (GO:0003677);; Molecular Function: binding (GO:0005488);; Molecular Function: organic cyclic compound binding (GO:0097159);; Molecular Function: heterocyclic compound binding (GO:1901363); Biological Process: nucleobase-containing compound metabolic process…	NAC domain-containing protein 82-like [Aegilops tauschii subsp. tauschii] &gt;gi	NAC82_ARATH RecName: Full=NAC domain-containing protein 82; Short=ANAC082; AltName: Full=Protein VND-INTERACTING 1	No apical meristem (NAM) protein	TRIAE_CS42_2BL_TGACv1_129841_AA0397780.1	Traes_2BL_0BA3C9692.1
TraesCS2B01G627000	TaNAC92	Molecular Function: molecular_function (GO:0003674);; Molecular Function: nucleic acid binding (GO:0003676);; Molecular Function: DNA binding (GO:0003677);; Molecular Function: binding (GO:0005488);; Molecular Function: organic cyclic compound binding (GO:0097159);; Molecular Function: heterocyclic compound binding (GO:1901363); Biological Process: nucleobase-containing compound metabolic process…	unnamed protein product [Triticum turgidum subsp. durum]	NAC30_ARATH RecName: Full=NAC domain-containing protein 30; Short=ANAC030; AltName: Full=Protein VASCULAR RELATED NAC-DOMAIN 7	NAC domain-containing protein 7	TRIAE_CS42_2BL_TGACv1_129453_AA0384460.2	-
TraesCS2B01G627100	TaNAC93	Molecular Function: molecular_function (GO:0003674);; Molecular Function: nucleic acid binding (GO:0003676);; Molecular Function: DNA binding (GO:0003677);; Molecular Function: binding (GO:0005488);; Molecular Function: organic cyclic compound binding (GO:0097159);; Molecular Function: heterocyclic compound binding (GO:1901363); Biological Process: nucleobase-containing compound metabolic process…	unnamed protein product [Triticum aestivum]	NAC30_ARATH RecName: Full=NAC domain-containing protein 30; Short=ANAC030; AltName: Full=Protein VASCULAR RELATED NAC-DOMAIN 7	NAC domain-containing protein 7	TRIAE_CS42_2BL_TGACv1_129453_AA0384480.2	Traes_2BL_CBFB7D720.2
TraesCS2B01G627200	TaNAC94	Molecular Function: molecular_function (GO:0003674);; Molecular Function: nucleic acid binding (GO:0003676);; Molecular Function: DNA binding (GO:0003677);; Molecular Function: binding (GO:0005488);; Molecular Function: organic cyclic compound binding (GO:0097159);; Molecular Function: heterocyclic compound binding (GO:1901363); Biological Process: nucleobase-containing compound metabolic process…	unnamed protein product [Triticum aestivum]	NAC30_ARATH RecName: Full=NAC domain-containing protein 30; Short=ANAC030; AltName: Full=Protein VASCULAR RELATED NAC-DOMAIN 7	NAC domain-containing protein 7	TRIAE_CS42_2BL_TGACv1_129453_AA0384490.2	Traes_2BL_0AED4E377.1
TraesCS2D01G061500	TaNAC95	Molecular Function: molecular_function (GO:0003674);; Molecular Function: nucleic acid binding (GO:0003676);; Molecular Function: DNA binding (GO:0003677);; Molecular Function: binding (GO:0005488);; Molecular Function: organic cyclic compound binding (GO:0097159);; Molecular Function: heterocyclic compound binding (GO:1901363); Biological Process: nucleobase-containing compound metabolic process…	unnamed protein product [Triticum aestivum]	FEZ_ARATH RecName: Full=Protein FEZ; AltName: Full=NAC domain-containing protein 9; Short=ANAC009	No apical meristem (NAM) protein	TRIAE_CS42_2DS_TGACv1_178152_AA0591930.1	Traes_2DS_8C3F6A558.1
TraesCS2D01G061600	TaNAC96	Molecular Function: molecular_function (GO:0003674);; Molecular Function: nucleic acid binding (GO:0003676);; Molecular Function: DNA binding (GO:0003677);; Molecular Function: binding (GO:0005488);; Molecular Function: organic cyclic compound binding (GO:0097159);; Molecular Function: heterocyclic compound binding (GO:1901363); Biological Process: nucleobase-containing compound metabolic process…	unnamed protein product [Triticum aestivum]	FEZ_ARATH RecName: Full=Protein FEZ; AltName: Full=NAC domain-containing protein 9; Short=ANAC009	No apical meristem (NAM) protein	TRIAE_CS42_2DS_TGACv1_178152_AA0591910.1	Traes_2DS_E2F2E9EAF.1
TraesCS2D01G083700	TaNAC97	Molecular Function: molecular_function (GO:0003674);; Molecular Function: nucleic acid binding (GO:0003676);; Molecular Function: DNA binding (GO:0003677);; Molecular Function: binding (GO:0005488);; Molecular Function: organic cyclic compound binding (GO:0097159);; Molecular Function: heterocyclic compound binding (GO:1901363); Biological Process: nucleobase-containing compound metabolic process…	protein ATAF2-like [Aegilops tauschii subsp. tauschii]	NAC86_ARATH RecName: Full=NAC domain-containing protein 86; AltName: Full=NAM-like protein; AltName: Full=No apical meristem-like protein	No apical meristem (NAM) protein	TRIAE_CS42_2DS_TGACv1_177468_AA0577950.1	-
TraesCS2D01G100600	TaNAC98	Molecular Function: molecular_function (GO:0003674);; Molecular Function: nucleic acid binding (GO:0003676);; Molecular Function: DNA binding (GO:0003677);; Molecular Function: binding (GO:0005488);; Molecular Function: organic cyclic compound binding (GO:0097159);; Molecular Function: heterocyclic compound binding (GO:1901363); Biological Process: nucleobase-containing compound metabolic process…	NAC domain-containing protein 92-like [Aegilops tauschii subsp. tauschii]	NC100_ARATH RecName: Full=NAC domain-containing protein 100; Short=ANAC100; Short=AtNAC5	No apical meristem (NAM) protein	TRIAE_CS42_2DS_TGACv1_177206_AA0568970.1	-
TraesCS2D01G100700	TaNAC99	Molecular Function: molecular_function (GO:0003674);; Molecular Function: nucleic acid binding (GO:0003676);; Molecular Function: DNA binding (GO:0003677);; Molecular Function: binding (GO:0005488);; Molecular Function: organic cyclic compound binding (GO:0097159);; Molecular Function: heterocyclic compound binding (GO:1901363); Biological Process: nucleobase-containing compound metabolic process…	unnamed protein product [Triticum aestivum]	NC100_ARATH RecName: Full=NAC domain-containing protein 100; Short=ANAC100; Short=AtNAC5	No apical meristem (NAM) protein	TRIAE_CS42_2DS_TGACv1_177136_AA0566130.2	-
TraesCS2D01G100800	TaNAC100	Molecular Function: molecular_function (GO:0003674);; Molecular Function: nucleic acid binding (GO:0003676);; Molecular Function: DNA binding (GO:0003677);; Molecular Function: binding (GO:0005488);; Molecular Function: organic cyclic compound binding (GO:0097159);; Molecular Function: heterocyclic compound binding (GO:1901363); Biological Process: nucleobase-containing compound metabolic process…	unnamed protein product [Triticum aestivum]	NAC87_ARATH RecName: Full=NAC domain-containing protein 87; Short=ANAC087	(NAC) domain-containing protein	TRIAE_CS42_2DS_TGACv1_177136_AA0566150.1	-
TraesCS2D01G100900	TaNAC101	Molecular Function: molecular_function (GO:0003674);; Molecular Function: nucleic acid binding (GO:0003676);; Molecular Function: DNA binding (GO:0003677);; Molecular Function: binding (GO:0005488);; Molecular Function: organic cyclic compound binding (GO:0097159);; Molecular Function: heterocyclic compound binding (GO:1901363); Biological Process: nucleobase-containing compound metabolic process…	NAC domain-containing protein 92-like [Aegilops tauschii subsp. tauschii] &gt;gi	NAC92_ARATH RecName: Full=NAC domain-containing protein 92; Short=ANAC092; Short=AtNAC2; Short=AtNAC6; AltName: Full=Protein ORESARA 1	No apical meristem (NAM) protein	TRIAE_CS42_2DS_TGACv1_177294_AA0572540.2	Traes_2DS_2A2A2C715.1
TraesCS2D01G101300	TaNAC102	Molecular Function: molecular_function (GO:0003674);; Molecular Function: nucleic acid binding (GO:0003676);; Molecular Function: DNA binding (GO:0003677);; Molecular Function: binding (GO:0005488);; Molecular Function: organic cyclic compound binding (GO:0097159);; Molecular Function: heterocyclic compound binding (GO:1901363); Biological Process: nucleobase-containing compound metabolic process…	NAC transcription factor NAM-B1-like [Aegilops tauschii subsp. tauschii]	NAC10_ORYSJ RecName: Full=NAC domain-containing protein 10; Short=ONAC010; AltName: Full=NAC transcription factor ONAC010	No apical meristem (NAM) protein	-	-
TraesCS2D01G101400	TaNAC103	Molecular Function: molecular_function (GO:0003674);; Molecular Function: nucleic acid binding (GO:0003676);; Molecular Function: DNA binding (GO:0003677);; Molecular Function: binding (GO:0005488);; Molecular Function: organic cyclic compound binding (GO:0097159);; Molecular Function: heterocyclic compound binding (GO:1901363); Biological Process: nucleobase-containing compound metabolic process…	unnamed protein product [Triticum aestivum]	NAC10_ORYSJ RecName: Full=NAC domain-containing protein 10; Short=ONAC010; AltName: Full=NAC transcription factor ONAC010	No apical meristem (NAM) protein	TRIAE_CS42_2DS_TGACv1_177687_AA0582480.1	Traes_2DS_CBB39B041.1
TraesCS2D01G214100	TaNAC104	Molecular Function: molecular_function (GO:0003674);; Molecular Function: nucleic acid binding (GO:0003676);; Molecular Function: DNA binding (GO:0003677);; Molecular Function: binding (GO:0005488);; Molecular Function: organic cyclic compound binding (GO:0097159);; Molecular Function: heterocyclic compound binding (GO:1901363); Biological Process: nucleobase-containing compound metabolic process…	NAC transcription factor NAM-B2 [Aegilops tauschii subsp. tauschii]	NAMB2_TRITD RecName: Full=NAC transcription factor NAM-B2; Short=TtNAM-B2	transcription, DNA-templated	TRIAE_CS42_2DS_TGACv1_179582_AA0608070.4	Traes_2DS_5DF921ABB.1
TraesCS2D01G305300	TaNAC105	Molecular Function: molecular_function (GO:0003674);; Molecular Function: nucleic acid binding (GO:0003676);; Molecular Function: DNA binding (GO:0003677);; Molecular Function: binding (GO:0005488);; Molecular Function: organic cyclic compound binding (GO:0097159);; Molecular Function: heterocyclic compound binding (GO:1901363); Biological Process: nucleobase-containing compound metabolic process…	NAC domain-containing protein 104 isoform X1 [Aegilops tauschii subsp. tauschii]	NC104_ARATH RecName: Full=NAC domain-containing protein 104; Short=ANAC104; AltName: Full=Protein XYLEM NAC DOMAIN 1	No apical meristem (NAM) protein	TRIAE_CS42_2DL_TGACv1_158876_AA0527740.2	Traes_2DL_61C443C56.1
TraesCS2D01G309800	TaNAC106	Molecular Function: molecular_function (GO:0003674);; Molecular Function: nucleic acid binding (GO:0003676);; Molecular Function: DNA binding (GO:0003677);; Molecular Function: binding (GO:0005488);; Molecular Function: organic cyclic compound binding (GO:0097159);; Molecular Function: heterocyclic compound binding (GO:1901363); Biological Process: nucleobase-containing compound metabolic process…	protein BEARSKIN1 [Aegilops tauschii subsp. tauschii] &gt;gi	BRN2_ARATH RecName: Full=Protein BEARSKIN2; AltName: Full=NAC domain-containing protein 70; Short=ANAC070	No apical meristem (NAM) protein	TRIAE_CS42_2DL_TGACv1_159001_AA0530380.1	Traes_2DL_70F83D4B9.1
TraesCS2D01G324700	TaNAC107	Molecular Function: molecular_function (GO:0003674);; Molecular Function: nucleic acid binding (GO:0003676);; Molecular Function: DNA binding (GO:0003677);; Molecular Function: binding (GO:0005488);; Molecular Function: organic cyclic compound binding (GO:0097159);; Molecular Function: heterocyclic compound binding (GO:1901363); Biological Process: nucleobase-containing compound metabolic process…	NAC domain-containing protein 92-like [Aegilops tauschii subsp. tauschii] &gt;gi	NC100_ARATH RecName: Full=NAC domain-containing protein 100; Short=ANAC100; Short=AtNAC5	No apical meristem (NAM) protein	TRIAE_CS42_2DL_TGACv1_158215_AA0512750.2	Traes_2DL_7A4421E91.1
TraesCS2D01G334200	TaNAC108	Molecular Function: molecular_function (GO:0003674);; Molecular Function: nucleic acid binding (GO:0003676);; Molecular Function: DNA binding (GO:0003677);; Molecular Function: binding (GO:0005488);; Molecular Function: organic cyclic compound binding (GO:0097159);; Molecular Function: heterocyclic compound binding (GO:1901363); Biological Process: nucleobase-containing compound metabolic process…	NAC transcription factor 56-like [Aegilops tauschii subsp. tauschii]	NAC59_ARATH RecName: Full=NAC domain-containing protein 59; Short=ANAC059; Short=AtNAC3; AltName: Full=Protein ORE1 SISTER1	No apical meristem (NAM) protein	TRIAE_CS42_2DL_TGACv1_158457_AA0519140.1	-
TraesCS2D01G334300	TaNAC109	Molecular Function: molecular_function (GO:0003674);; Molecular Function: nucleic acid binding (GO:0003676);; Molecular Function: DNA binding (GO:0003677);; Molecular Function: binding (GO:0005488);; Molecular Function: organic cyclic compound binding (GO:0097159);; Molecular Function: heterocyclic compound binding (GO:1901363); Biological Process: nucleobase-containing compound metabolic process…	NAC transcription factor NAM-B2-like [Aegilops tauschii subsp. tauschii]	NAC10_ORYSI RecName: Full=NAC transcription factor ONAC010	No apical meristem (NAM) protein	TRIAE_CS42_2DL_TGACv1_158281_AA0514560.1	-
TraesCS2D01G334400	TaNAC110	Molecular Function: molecular_function (GO:0003674);; Molecular Function: nucleic acid binding (GO:0003676);; Molecular Function: DNA binding (GO:0003677);; Molecular Function: binding (GO:0005488);; Molecular Function: organic cyclic compound binding (GO:0097159);; Molecular Function: heterocyclic compound binding (GO:1901363); Biological Process: nucleobase-containing compound metabolic process…	uncharacterized protein LOC109743813 [Aegilops tauschii subsp. tauschii]	NAMB2_TRITD RecName: Full=NAC transcription factor NAM-B2; Short=TtNAM-B2	No apical meristem (NAM) protein	TRIAE_CS42_2DL_TGACv1_158281_AA0514570.1	-
TraesCS2D01G334500	TaNAC111	Molecular Function: molecular_function (GO:0003674);; Molecular Function: nucleic acid binding (GO:0003676);; Molecular Function: DNA binding (GO:0003677);; Molecular Function: binding (GO:0005488);; Molecular Function: organic cyclic compound binding (GO:0097159);; Molecular Function: heterocyclic compound binding (GO:1901363); Biological Process: nucleobase-containing compound metabolic process…	NAC transcription factor NAM-B2-like [Aegilops tauschii subsp. tauschii]	NAC47_ARATH RecName: Full=NAC transcription factor 47; AltName: Full=NAC domain-containing protein 47; Short=ANAC047; AltName: Full=Protein SPEEDY HYPONASTIC GROWTH	No apical meristem (NAM) protein	TRIAE_CS42_2DL_TGACv1_158281_AA0514580.1	-
TraesCS2D01G334600	TaNAC112	Molecular Function: molecular_function (GO:0003674);; Molecular Function: nucleic acid binding (GO:0003676);; Molecular Function: DNA binding (GO:0003677);; Molecular Function: binding (GO:0005488);; Molecular Function: organic cyclic compound binding (GO:0097159);; Molecular Function: heterocyclic compound binding (GO:1901363); Biological Process: nucleobase-containing compound metabolic process…	uncharacterized protein LOC109743814 [Aegilops tauschii subsp. tauschii]	NAMB2_TRITD RecName: Full=NAC transcription factor NAM-B2; Short=TtNAM-B2	No apical meristem (NAM) protein	-	-
TraesCS2D01G334800	TaNAC113	Molecular Function: molecular_function (GO:0003674);; Molecular Function: nucleic acid binding (GO:0003676);; Molecular Function: DNA binding (GO:0003677);; Molecular Function: binding (GO:0005488);; Molecular Function: organic cyclic compound binding (GO:0097159);; Molecular Function: heterocyclic compound binding (GO:1901363); Biological Process: nucleobase-containing compound metabolic process…	unnamed protein product [Triticum turgidum subsp. durum]	NAC2_ORYSJ RecName: Full=NAC domain-containing protein 2; Short=ONAC002; AltName: Full=OsNAC19; AltName: Full=Protein STRESS-RESPONSIVE NAC 1	No apical meristem (NAM) protein	TRIAE_CS42_2DL_TGACv1_158281_AA0514620.1	-
TraesCS2D01G336300	TaNAC114	Molecular Function: molecular_function (GO:0003674);; Molecular Function: nucleic acid binding (GO:0003676);; Molecular Function: DNA binding (GO:0003677);; Molecular Function: binding (GO:0005488);; Molecular Function: organic cyclic compound binding (GO:0097159);; Molecular Function: heterocyclic compound binding (GO:1901363); Biological Process: nucleobase-containing compound metabolic process…	unnamed protein product [Triticum aestivum]	NAC8_ARATH RecName: Full=SUPPRESSOR OF GAMMA RESPONSE 1; AltName: Full=NAC domain-containing protein 8; Short=ANAC008; AltName: Full=Protein SOG1; AltName: Full=SUPPRESSOR OF GAMMA RADIATION 1	No apical meristem (NAM) protein	TRIAE_CS42_2DL_TGACv1_159242_AA0535250.1	-
TraesCS2D01G336400	TaNAC115	Molecular Function: molecular_function (GO:0003674);; Molecular Function: nucleic acid binding (GO:0003676);; Molecular Function: DNA binding (GO:0003677);; Molecular Function: binding (GO:0005488);; Molecular Function: organic cyclic compound binding (GO:0097159);; Molecular Function: heterocyclic compound binding (GO:1901363); Biological Process: nucleobase-containing compound metabolic process…	SUPPRESSOR OF GAMMA RESPONSE 1-like [Aegilops tauschii subsp. tauschii]	NAC8_ARATH RecName: Full=SUPPRESSOR OF GAMMA RESPONSE 1; AltName: Full=NAC domain-containing protein 8; Short=ANAC008; AltName: Full=Protein SOG1; AltName: Full=SUPPRESSOR OF GAMMA RADIATION 1	No apical meristem (NAM) protein	TRIAE_CS42_2DL_TGACv1_159403_AA0537810.1	Traes_2DL_53D5FD18C.2
TraesCS2D01G336500	TaNAC116	Molecular Function: molecular_function (GO:0003674);; Molecular Function: nucleic acid binding (GO:0003676);; Molecular Function: DNA binding (GO:0003677);; Molecular Function: binding (GO:0005488);; Molecular Function: organic cyclic compound binding (GO:0097159);; Molecular Function: heterocyclic compound binding (GO:1901363); Biological Process: nucleobase-containing compound metabolic process…	SUPPRESSOR OF GAMMA RESPONSE 1-like [Aegilops tauschii subsp. tauschii] &gt;gi	NAC8_ARATH RecName: Full=SUPPRESSOR OF GAMMA RESPONSE 1; AltName: Full=NAC domain-containing protein 8; Short=ANAC008; AltName: Full=Protein SOG1; AltName: Full=SUPPRESSOR OF GAMMA RADIATION 1	No apical meristem (NAM) protein	TRIAE_CS42_2DL_TGACv1_160392_AA0550080.1	Traes_2DL_0B54293DE.2
TraesCS2D01G354700	TaNAC117	Molecular Function: molecular_function (GO:0003674);; Molecular Function: nucleic acid binding (GO:0003676);; Molecular Function: DNA binding (GO:0003677);; Molecular Function: binding (GO:0005488);; Molecular Function: organic cyclic compound binding (GO:0097159);; Molecular Function: heterocyclic compound binding (GO:1901363); Biological Process: nucleobase-containing compound metabolic process…	NAC domain-containing protein 67-like [Aegilops tauschii subsp. tauschii] &gt;gi	NAC59_ARATH RecName: Full=NAC domain-containing protein 59; Short=ANAC059; Short=AtNAC3; AltName: Full=Protein ORE1 SISTER1	No apical meristem (NAM) protein	-	-
TraesCS2D01G361500	TaNAC118	Molecular Function: molecular_function (GO:0003674);; Molecular Function: nucleic acid binding (GO:0003676);; Molecular Function: DNA binding (GO:0003677);; Molecular Function: binding (GO:0005488);; Molecular Function: organic cyclic compound binding (GO:0097159);; Molecular Function: heterocyclic compound binding (GO:1901363); Biological Process: nucleobase-containing compound metabolic process…	uncharacterized protein LOC109745769 [Aegilops tauschii subsp. tauschii]	NAC48_ORYSJ RecName: Full=NAC domain-containing protein 48; Short=ONAC048; AltName: Full=OsNAC6; AltName: Full=Protein STRESS-RESPONSIVE NAC 2	No apical meristem (NAM) protein	TRIAE_CS42_2DL_TGACv1_157948_AA0503060.1	-
TraesCS2D01G378800	TaNAC119	Molecular Function: molecular_function (GO:0003674);; Molecular Function: nucleic acid binding (GO:0003676);; Molecular Function: DNA binding (GO:0003677);; Molecular Function: binding (GO:0005488);; Molecular Function: organic cyclic compound binding (GO:0097159);; Molecular Function: heterocyclic compound binding (GO:1901363); Biological Process: nucleobase-containing compound metabolic process…	unnamed protein product [Triticum aestivum]	NAC54_ARATH RecName: Full=Protein CUP-SHAPED COTYLEDON 1; AltName: Full=NAC domain-containing protein 1; AltName: Full=NAC domain-containing protein 54; Short=ANAC054; AltName: Full=NAC domain-containing protein CUC1	No apical meristem (NAM) protein	-	-									ref	XP_020167167.1	NAC domain-containing protein 7-like [Aegilops tauschii subsp. tauschii] &gt;gi	1430500910	emb	SPT19224.1	unnamed protein product [Triticum aestivum]
TraesCS2D01G382800	TaNAC120	Molecular Function: molecular_function (GO:0003674);; Molecular Function: nucleic acid binding (GO:0003676);; Molecular Function: DNA binding (GO:0003677);; Molecular Function: binding (GO:0005488);; Molecular Function: organic cyclic compound binding (GO:0097159);; Molecular Function: heterocyclic compound binding (GO:1901363); Biological Process: nucleobase-containing compound metabolic process…	NAC domain-containing protein 7-like [Aegilops tauschii subsp. tauschii] &gt;gi	NAC7_ARATH RecName: Full=NAC domain-containing protein 7; Short=ANAC007; AltName: Full=Protein EMBRYO DEFECTIVE 2749; AltName: Full=Protein VASCULAR RELATED NAC-DOMAIN 4	No apical meristem (NAM) protein	TRIAE_CS42_2DL_TGACv1_160108_AA0546880.1	Traes_2DL_343FA6101.1
TraesCS2D01G460000	TaNAC121	Molecular Function: molecular_function (GO:0003674);; Molecular Function: nucleic acid binding (GO:0003676);; Molecular Function: DNA binding (GO:0003677);; Molecular Function: binding (GO:0005488);; Molecular Function: organic cyclic compound binding (GO:0097159);; Molecular Function: heterocyclic compound binding (GO:1901363); Biological Process: nucleobase-containing compound metabolic process…	NAC domain-containing protein 67-like [Aegilops tauschii subsp. tauschii]	NAC68_ORYSJ RecName: Full=NAC domain-containing protein 68; Short=ONAC068; AltName: Full=OsNAC4	No apical meristem (NAM) protein	-	-
TraesCS2D01G462900	TaNAC122	Molecular Function: molecular_function (GO:0003674);; Molecular Function: nucleic acid binding (GO:0003676);; Molecular Function: DNA binding (GO:0003677);; Molecular Function: binding (GO:0005488);; Molecular Function: organic cyclic compound binding (GO:0097159);; Molecular Function: heterocyclic compound binding (GO:1901363); Biological Process: nucleobase-containing compound metabolic process…	NAC domain-containing protein 21/22-like [Aegilops tauschii subsp. tauschii] &gt;gi	NAC22_ARATH RecName: Full=NAC domain-containing protein 21/22; Short=ANAC021/ANAC022	No apical meristem (NAM) protein	TRIAE_CS42_2DL_TGACv1_158467_AA0519480.1	-
TraesCS2D01G567000	TaNAC123	Molecular Function: molecular_function (GO:0003674);; Molecular Function: nucleic acid binding (GO:0003676);; Molecular Function: DNA binding (GO:0003677);; Molecular Function: binding (GO:0005488);; Molecular Function: organic cyclic compound binding (GO:0097159);; Molecular Function: heterocyclic compound binding (GO:1901363); Biological Process: nucleobase-containing compound metabolic process…	NAC domain-containing protein 82-like [Aegilops tauschii subsp. tauschii] &gt;gi	NAC82_ARATH RecName: Full=NAC domain-containing protein 82; Short=ANAC082; AltName: Full=Protein VND-INTERACTING 1	No apical meristem (NAM) protein	TRIAE_CS42_2DL_TGACv1_158540_AA0521450.1	Traes_2DL_8F24AEC6D.3
TraesCS2D01G568000	TaNAC124	Molecular Function: molecular_function (GO:0003674);; Molecular Function: nucleic acid binding (GO:0003676);; Molecular Function: DNA binding (GO:0003677);; Molecular Function: binding (GO:0005488);; Molecular Function: organic cyclic compound binding (GO:0097159);; Molecular Function: heterocyclic compound binding (GO:1901363); Biological Process: nucleobase-containing compound metabolic process…	NAC domain-containing protein 59-like [Aegilops tauschii subsp. tauschii]	NAC50_ARATH RecName: Full=NAC domain containing protein 50; Short=ANAC050	No apical meristem (NAM) protein	TRIAE_CS42_2DL_TGACv1_158027_AA0506390.1	-
TraesCS2D01G576200	TaNAC125	Molecular Function: molecular_function (GO:0003674);; Molecular Function: nucleic acid binding (GO:0003676);; Molecular Function: DNA binding (GO:0003677);; Molecular Function: binding (GO:0005488);; Molecular Function: organic cyclic compound binding (GO:0097159);; Molecular Function: heterocyclic compound binding (GO:1901363); Biological Process: nucleobase-containing compound metabolic process…	unnamed protein product [Triticum aestivum]	NAC30_ARATH RecName: Full=NAC domain-containing protein 30; Short=ANAC030; AltName: Full=Protein VASCULAR RELATED NAC-DOMAIN 7	NAC domain-containing protein 7	TRIAE_CS42_2DL_TGACv1_157932_AA0502410.1	Traes_2DL_1B1B2E505.1
TraesCS2D01G576300	TaNAC126	Molecular Function: molecular_function (GO:0003674);; Molecular Function: nucleic acid binding (GO:0003676);; Molecular Function: DNA binding (GO:0003677);; Molecular Function: binding (GO:0005488);; Molecular Function: organic cyclic compound binding (GO:0097159);; Molecular Function: heterocyclic compound binding (GO:1901363); Biological Process: nucleobase-containing compound metabolic process…	unnamed protein product [Triticum aestivum]	NAC30_ARATH RecName: Full=NAC domain-containing protein 30; Short=ANAC030; AltName: Full=Protein VASCULAR RELATED NAC-DOMAIN 7	NAC domain-containing protein 7	TRIAE_CS42_2DL_TGACv1_157932_AA0502420.1	Traes_2DL_607AD3522.1
TraesCS2D01G576400	TaNAC127	Molecular Function: molecular_function (GO:0003674);; Molecular Function: nucleic acid binding (GO:0003676);; Molecular Function: DNA binding (GO:0003677);; Molecular Function: binding (GO:0005488);; Molecular Function: organic cyclic compound binding (GO:0097159);; Molecular Function: heterocyclic compound binding (GO:1901363); Biological Process: nucleobase-containing compound metabolic process…	NAC domain-containing protein 30-like [Aegilops tauschii subsp. tauschii] &gt;gi	NAC30_ARATH RecName: Full=NAC domain-containing protein 30; Short=ANAC030; AltName: Full=Protein VASCULAR RELATED NAC-DOMAIN 7	NAC domain-containing protein 7	TRIAE_CS42_2DL_TGACv1_157932_AA0502430.2	Traes_2DL_8BD9DC3DF.3
TraesCS2D01G576500	TaNAC128	Molecular Function: molecular_function (GO:0003674);; Molecular Function: nucleic acid binding (GO:0003676);; Molecular Function: DNA binding (GO:0003677);; Molecular Function: binding (GO:0005488);; Molecular Function: organic cyclic compound binding (GO:0097159);; Molecular Function: heterocyclic compound binding (GO:1901363); Biological Process: nucleobase-containing compound metabolic process…	unnamed protein product [Triticum aestivum]	NAC30_ARATH RecName: Full=NAC domain-containing protein 30; Short=ANAC030; AltName: Full=Protein VASCULAR RELATED NAC-DOMAIN 7	NAC domain-containing protein 7	TRIAE_CS42_2DL_TGACv1_157932_AA0502440.2	-
TraesCS3A01G077900	TaNAC129	Molecular Function: molecular_function (GO:0003674);; Molecular Function: nucleic acid binding (GO:0003676);; Molecular Function: DNA binding (GO:0003677);; Molecular Function: binding (GO:0005488);; Molecular Function: organic cyclic compound binding (GO:0097159);; Molecular Function: heterocyclic compound binding (GO:1901363); Biological Process: nucleobase-containing compound metabolic process…	unnamed protein product [Triticum turgidum subsp. durum]	NC100_ARATH RecName: Full=NAC domain-containing protein 100; Short=ANAC100; Short=AtNAC5	Protein CUP-SHAPED COTYLEDON 2	TRIAE_CS42_3AS_TGACv1_210879_AA0680650.1	Traes_3AS_4220612F3.1
TraesCS3A01G078400	TaNAC130	Molecular Function: molecular_function (GO:0003674);; Molecular Function: nucleic acid binding (GO:0003676);; Molecular Function: DNA binding (GO:0003677);; Molecular Function: binding (GO:0005488);; Molecular Function: organic cyclic compound binding (GO:0097159);; Molecular Function: heterocyclic compound binding (GO:1901363); Biological Process: nucleobase-containing compound metabolic process…	unnamed protein product [Triticum turgidum subsp. durum]	NAMB2_TRITD RecName: Full=NAC transcription factor NAM-B2; Short=TtNAM-B2	No apical meristem (NAM) protein	TRIAE_CS42_3DS_TGACv1_272250_AA0917810.1	-
TraesCS3A01G107400	TaNAC131	Molecular Function: molecular_function (GO:0003674);; Molecular Function: nucleic acid binding (GO:0003676);; Molecular Function: DNA binding (GO:0003677);; Molecular Function: binding (GO:0005488);; Molecular Function: organic cyclic compound binding (GO:0097159);; Molecular Function: heterocyclic compound binding (GO:1901363); Biological Process: nucleobase-containing compound metabolic process…	unnamed protein product [Triticum turgidum subsp. durum]	NAC75_ARATH RecName: Full=NAC domain-containing protein 75; Short=ANAC075	No apical meristem (NAM) protein	TRIAE_CS42_3AS_TGACv1_210609_AA0675620.5	Traes_3AS_74E386CE7.1
TraesCS3A01G113300	TaNAC132	Molecular Function: molecular_function (GO:0003674);; Molecular Function: nucleic acid binding (GO:0003676);; Molecular Function: DNA binding (GO:0003677);; Molecular Function: binding (GO:0005488);; Molecular Function: organic cyclic compound binding (GO:0097159);; Molecular Function: heterocyclic compound binding (GO:1901363); Biological Process: nucleobase-containing compound metabolic process…	NAC domain-containing protein 68-like [Aegilops tauschii subsp. tauschii]	NAC45_ARATH RecName: Full=NAC domain-containing protein 45	No apical meristem (NAM) protein	TRIAE_CS42_3AS_TGACv1_211816_AA0694580.1	-
TraesCS3A01G157600	TaNAC133	Molecular Function: molecular_function (GO:0003674);; Molecular Function: nucleic acid binding (GO:0003676);; Molecular Function: DNA binding (GO:0003677);; Molecular Function: binding (GO:0005488);; Molecular Function: organic cyclic compound binding (GO:0097159);; Molecular Function: heterocyclic compound binding (GO:1901363); Biological Process: nucleobase-containing compound metabolic process…	unnamed protein product [Triticum turgidum subsp. durum]	JA2L_SOLLC RecName: Full=NAC domain-containing protein JA2L; AltName: Full=Protein JASMONIC ACID 2-LIKE; Short=Protein JA2-LIKE	No apical meristem (NAM) protein	TRIAE_CS42_3AS_TGACv1_211517_AA0690980.1	-
TraesCS3A01G162900	TaNAC134	Molecular Function: molecular_function (GO:0003674);; Molecular Function: nucleic acid binding (GO:0003676);; Molecular Function: DNA binding (GO:0003677);; Molecular Function: binding (GO:0005488);; Molecular Function: organic cyclic compound binding (GO:0097159);; Molecular Function: heterocyclic compound binding (GO:1901363); Biological Process: nucleobase-containing compound metabolic process…	unnamed protein product [Triticum turgidum subsp. durum]	NAMB1_HORVS RecName: Full=NAC transcription factor NAM-B1	No apical meristem (NAM) protein	TRIAE_CS42_3AS_TGACv1_210843_AA0680070.1	-
TraesCS3A01G176500	TaNAC135	Molecular Function: molecular_function (GO:0003674);; Molecular Function: nucleic acid binding (GO:0003676);; Molecular Function: DNA binding (GO:0003677);; Molecular Function: binding (GO:0005488);; Molecular Function: organic cyclic compound binding (GO:0097159);; Molecular Function: heterocyclic compound binding (GO:1901363); Biological Process: nucleobase-containing compound metabolic process…	unnamed protein product [Triticum turgidum subsp. durum]	NAC74_ORYSJ RecName: Full=NAC domain-containing protein 74; Short=ONAC074; AltName: Full=OsNAC8	No apical meristem (NAM) protein	TRIAE_CS42_3AS_TGACv1_213187_AA0705860.4	Traes_3AS_DE5832BF8.1
TraesCS3A01G245900	TaNAC136	Molecular Function: molecular_function (GO:0003674);; Molecular Function: nucleic acid binding (GO:0003676);; Molecular Function: DNA binding (GO:0003677);; Molecular Function: binding (GO:0005488);; Molecular Function: organic cyclic compound binding (GO:0097159);; Molecular Function: heterocyclic compound binding (GO:1901363); Biological Process: nucleobase-containing compound metabolic process…	unnamed protein product [Triticum turgidum subsp. durum]	NAC73_ARATH RecName: Full=NAC domain-containing protein 73; Short=ANAC073; AltName: Full=Protein SECONDARY WALL-ASSOCIATED NAC DOMAIN PROTEIN 2	No apical meristem (NAM) protein	TRIAE_CS42_3AL_TGACv1_195139_AA0645220.3	-
TraesCS3A01G247500	TaNAC137	Molecular Function: molecular_function (GO:0003674);; Molecular Function: nucleic acid binding (GO:0003676);; Molecular Function: DNA binding (GO:0003677);; Molecular Function: binding (GO:0005488);; Molecular Function: organic cyclic compound binding (GO:0097159);; Molecular Function: heterocyclic compound binding (GO:1901363); Biological Process: nucleobase-containing compound metabolic process…	unnamed protein product [Triticum turgidum subsp. durum]	NAC54_ARATH RecName: Full=Protein CUP-SHAPED COTYLEDON 1; AltName: Full=NAC domain-containing protein 1; AltName: Full=NAC domain-containing protein 54; Short=ANAC054; AltName: Full=NAC domain-containing protein CUC1	No apical meristem (NAM) protein	TRIAE_CS42_3AL_TGACv1_196011_AA0656470.1	-
TraesCS3A01G269900	TaNAC138	Molecular Function: molecular_function (GO:0003674);; Molecular Function: nucleic acid binding (GO:0003676);; Molecular Function: DNA binding (GO:0003677);; Molecular Function: binding (GO:0005488);; Molecular Function: organic cyclic compound binding (GO:0097159);; Molecular Function: heterocyclic compound binding (GO:1901363); Biological Process: nucleobase-containing compound metabolic process…	uncharacterized protein LOC109745335 [Aegilops tauschii subsp. tauschii]	JA2_SOLLC RecName: Full=NAC domain-containing protein JA2; AltName: Full=Protein JASMONIC ACID 2	No apical meristem (NAM) protein	TRIAE_CS42_3AL_TGACv1_196147_AA0657630.1	-
TraesCS3A01G336300	TaNAC139	Molecular Function: molecular_function (GO:0003674);; Molecular Function: nucleic acid binding (GO:0003676);; Molecular Function: DNA binding (GO:0003677);; Molecular Function: binding (GO:0005488);; Molecular Function: organic cyclic compound binding (GO:0097159);; Molecular Function: heterocyclic compound binding (GO:1901363); Biological Process: nucleobase-containing compound metabolic process…	unnamed protein product [Triticum turgidum subsp. durum]	NAC10_ORYSI RecName: Full=NAC transcription factor ONAC010	No apical meristem (NAM) protein	TRIAE_CS42_3AL_TGACv1_193687_AA0617570.1	-
TraesCS3A01G339600	TaNAC140	Molecular Function: molecular_function (GO:0003674);; Molecular Function: nucleic acid binding (GO:0003676);; Molecular Function: DNA binding (GO:0003677);; Molecular Function: binding (GO:0005488);; Molecular Function: organic cyclic compound binding (GO:0097159);; Molecular Function: heterocyclic compound binding (GO:1901363); Biological Process: nucleobase-containing compound metabolic process…	NAC transcription factor 4 [Triticum aestivum] &gt;gi	NAC68_ORYSJ RecName: Full=NAC domain-containing protein 68; Short=ONAC068; AltName: Full=OsNAC4	No apical meristem (NAM) protein	TRIAE_CS42_3AL_TGACv1_194893_AA0641610.1	-
TraesCS3A01G375400	TaNAC141	Molecular Function: molecular_function (GO:0003674);; Molecular Function: nucleic acid binding (GO:0003676);; Molecular Function: DNA binding (GO:0003677);; Molecular Function: binding (GO:0005488);; Molecular Function: organic cyclic compound binding (GO:0097159);; Molecular Function: heterocyclic compound binding (GO:1901363); Biological Process: nucleobase-containing compound metabolic process…	unnamed protein product [Triticum turgidum subsp. durum]	NAC90_ARATH RecName: Full=NAC domain-containing protein 90; Short=ANAC090	No apical meristem (NAM) protein	TRIAE_CS42_3AL_TGACv1_193821_AA0620220.1	-
TraesCS3A01G377700	TaNAC142	Molecular Function: molecular_function (GO:0003674);; Molecular Function: nucleic acid binding (GO:0003676);; Molecular Function: DNA binding (GO:0003677);; Molecular Function: binding (GO:0005488);; Molecular Function: organic cyclic compound binding (GO:0097159);; Molecular Function: heterocyclic compound binding (GO:1901363); Biological Process: nucleobase-containing compound metabolic process…	NAC domain-containing protein 8 [Triticum urartu]	NAC75_ARATH RecName: Full=NAC domain-containing protein 75; Short=ANAC075	No apical meristem (NAM) protein	-	-
TraesCS3A01G387500	TaNAC143	Molecular Function: molecular_function (GO:0003674);; Molecular Function: nucleic acid binding (GO:0003676);; Molecular Function: DNA binding (GO:0003677);; Molecular Function: binding (GO:0005488);; Molecular Function: organic cyclic compound binding (GO:0097159);; Molecular Function: heterocyclic compound binding (GO:1901363); Biological Process: nucleobase-containing compound metabolic process…	unnamed protein product [Triticum turgidum subsp. durum]	NAC78_ARATH RecName: Full=NAC domain-containing protein 78; Short=ANAC078; AltName: Full=Protein NTM1-like 11	No apical meristem (NAM) protein	-	-
TraesCS3A01G403300	TaNAC144	Molecular Function: molecular_function (GO:0003674);; Molecular Function: nucleic acid binding (GO:0003676);; Molecular Function: DNA binding (GO:0003677);; Molecular Function: binding (GO:0005488);; Molecular Function: organic cyclic compound binding (GO:0097159);; Molecular Function: heterocyclic compound binding (GO:1901363); Biological Process: nucleobase-containing compound metabolic process…	unnamed protein product [Triticum turgidum subsp. durum]	NAC35_ARATH RecName: Full=NAC domain-containing protein 35; Short=ANAC035; AltName: Full=Protein LONG VEGETATIVE PHASE 1; Short=AtLOV1	No apical meristem (NAM) protein	TRIAE_CS42_3AL_TGACv1_194680_AA0637700.1	Traes_3AL_490F09661.2
TraesCS3A01G406000	TaNAC145	Molecular Function: molecular_function (GO:0003674);; Molecular Function: nucleic acid binding (GO:0003676);; Molecular Function: DNA binding (GO:0003677);; Molecular Function: binding (GO:0005488);; Molecular Function: sequence-specific DNA binding (GO:0043565);; Molecular Function: organic cyclic compound binding (GO:0097159);; Molecular Function: heterocyclic compound binding (GO:1901363); Bio…	NAC transcription factor 6A [Triticum aestivum] &gt;gi	NAC48_ORYSJ RecName: Full=NAC domain-containing protein 48; Short=ONAC048; AltName: Full=OsNAC6; AltName: Full=Protein STRESS-RESPONSIVE NAC 2	No apical meristem (NAM) protein	TRIAE_CS42_3AL_TGACv1_194123_AA0626970.2	-
TraesCS3A01G438900	TaNAC146	Molecular Function: molecular_function (GO:0003674);; Molecular Function: nucleic acid binding (GO:0003676);; Molecular Function: DNA binding (GO:0003677);; Molecular Function: binding (GO:0005488);; Molecular Function: organic cyclic compound binding (GO:0097159);; Molecular Function: heterocyclic compound binding (GO:1901363); Biological Process: nucleobase-containing compound metabolic process…	unnamed protein product [Triticum turgidum subsp. durum]	NAC83_ARATH RecName: Full=NAC domain-containing protein 83; Short=ANAC083; AltName: Full=Protein VND-INTERACTING 2	No apical meristem (NAM) protein	TRIAE_CS42_3AL_TGACv1_194924_AA0642200.1	-
TraesCS3A01G471300	TaNAC147	Molecular Function: molecular_function (GO:0003674);; Molecular Function: nucleic acid binding (GO:0003676);; Molecular Function: DNA binding (GO:0003677);; Molecular Function: binding (GO:0005488);; Molecular Function: organic cyclic compound binding (GO:0097159);; Molecular Function: heterocyclic compound binding (GO:1901363); Biological Process: nucleobase-containing compound metabolic process…	NAC domain-containing protein 53-like [Aegilops tauschii subsp. tauschii]	NAC53_ARATH RecName: Full=NAC domain-containing protein 53; Short=ANAC053; AltName: Full=Protein ANTHER INDEHISCENCE FACTOR; AltName: Full=Protein NTM1-like 4	No apical meristem (NAM) protein	TRIAE_CS42_3AL_TGACv1_194533_AA0635200.1	-
TraesCS3A01G485400	TaNAC148	Molecular Function: molecular_function (GO:0003674);; Molecular Function: nucleic acid binding (GO:0003676);; Molecular Function: DNA binding (GO:0003677);; Molecular Function: binding (GO:0005488);; Molecular Function: organic cyclic compound binding (GO:0097159);; Molecular Function: heterocyclic compound binding (GO:1901363); Biological Process: nucleobase-containing compound metabolic process…	NAC domain-containing protein 48-like [Aegilops tauschii subsp. tauschii]	NAC45_ARATH RecName: Full=NAC domain-containing protein 45	No apical meristem (NAM) protein	TRIAE_CS42_3AL_TGACv1_194515_AA0634650.1	-
TraesCS3A01G485500	TaNAC149	Molecular Function: molecular_function (GO:0003674);; Molecular Function: nucleic acid binding (GO:0003676);; Molecular Function: DNA binding (GO:0003677);; Molecular Function: binding (GO:0005488);; Molecular Function: organic cyclic compound binding (GO:0097159);; Molecular Function: heterocyclic compound binding (GO:1901363); Biological Process: nucleobase-containing compound metabolic process…	NAC transcription factor NAM-B1-like [Aegilops tauschii subsp. tauschii]	NAC18_ARATH RecName: Full=NAC domain-containing protein 18; Short=ANAC018; AltName: Full=Protein NAC-REGULATED SEED MORPHOLOGY 2; AltName: Full=Protein NO APICAL MERISTEM; Short=AtNAM	No apical meristem (NAM) protein	TRIAE_CS42_3AL_TGACv1_194515_AA0634660.1	-
TraesCS3A01G486500	TaNAC150	Molecular Function: molecular_function (GO:0003674);; Molecular Function: nucleic acid binding (GO:0003676);; Molecular Function: DNA binding (GO:0003677);; Molecular Function: binding (GO:0005488);; Molecular Function: organic cyclic compound binding (GO:0097159);; Molecular Function: heterocyclic compound binding (GO:1901363); Biological Process: nucleobase-containing compound metabolic process…	unnamed protein product [Triticum turgidum subsp. durum]	NAC48_ORYSJ RecName: Full=NAC domain-containing protein 48; Short=ONAC048; AltName: Full=OsNAC6; AltName: Full=Protein STRESS-RESPONSIVE NAC 2	No apical meristem (NAM) protein	TRIAE_CS42_3AL_TGACv1_194515_AA0634790.1	-
TraesCS3B01G092800	TaNAC151	Molecular Function: molecular_function (GO:0003674);; Molecular Function: nucleic acid binding (GO:0003676);; Molecular Function: DNA binding (GO:0003677);; Molecular Function: binding (GO:0005488);; Molecular Function: organic cyclic compound binding (GO:0097159);; Molecular Function: heterocyclic compound binding (GO:1901363); Biological Process: nucleobase-containing compound metabolic process…	unnamed protein product [Triticum aestivum]	NAC79_ARATH RecName: Full=NAC domain-containing protein 79; Short=ANAC79; Short=ANAC80; Short=AtNAC79; Short=AtNAC80	Protein CUP-SHAPED COTYLEDON 2	TRIAE_CS42_3B_TGACv1_220886_AA0722540.1	TRAES3BF020100120CFD_t1
TraesCS3B01G092900	TaNAC152	Molecular Function: molecular_function (GO:0003674);; Molecular Function: nucleic acid binding (GO:0003676);; Molecular Function: DNA binding (GO:0003677);; Molecular Function: binding (GO:0005488);; Molecular Function: organic cyclic compound binding (GO:0097159);; Molecular Function: heterocyclic compound binding (GO:1901363); Biological Process: nucleobase-containing compound metabolic process…	unnamed protein product [Triticum turgidum subsp. durum]	NAC79_ARATH RecName: Full=NAC domain-containing protein 79; Short=ANAC79; Short=ANAC80; Short=AtNAC79; Short=AtNAC80	Protein CUP-SHAPED COTYLEDON 2	TRIAE_CS42_3B_TGACv1_220886_AA0722550.1	-
TraesCS3B01G093300	TaNAC153	Molecular Function: molecular_function (GO:0003674);; Molecular Function: nucleic acid binding (GO:0003676);; Molecular Function: DNA binding (GO:0003677);; Molecular Function: binding (GO:0005488);; Molecular Function: organic cyclic compound binding (GO:0097159);; Molecular Function: heterocyclic compound binding (GO:1901363); Biological Process: nucleobase-containing compound metabolic process…	unnamed protein product [Triticum aestivum]	NAMB2_TRITD RecName: Full=NAC transcription factor NAM-B2; Short=TtNAM-B2	No apical meristem (NAM) protein	TRIAE_CS42_3B_TGACv1_224002_AA0790780.1	TRAES3BF020100160CFD_t1
TraesCS3B01G126200	TaNAC154	Molecular Function: molecular_function (GO:0003674);; Molecular Function: nucleic acid binding (GO:0003676);; Molecular Function: DNA binding (GO:0003677);; Molecular Function: binding (GO:0005488);; Molecular Function: organic cyclic compound binding (GO:0097159);; Molecular Function: heterocyclic compound binding (GO:1901363); Biological Process: nucleobase-containing compound metabolic process…	unnamed protein product [Triticum turgidum subsp. durum]	NAC75_ARATH RecName: Full=NAC domain-containing protein 75; Short=ANAC075	No apical meristem (NAM) protein	TRIAE_CS42_3B_TGACv1_224197_AA0793760.1	-
TraesCS3B01G184300	TaNAC155	Molecular Function: molecular_function (GO:0003674);; Molecular Function: nucleic acid binding (GO:0003676);; Molecular Function: DNA binding (GO:0003677);; Molecular Function: binding (GO:0005488);; Molecular Function: organic cyclic compound binding (GO:0097159);; Molecular Function: heterocyclic compound binding (GO:1901363); Biological Process: nucleobase-containing compound metabolic process…	unnamed protein product [Triticum turgidum subsp. durum]	NC101_ARATH RecName: Full=NAC domain-containing protein 101; Short=ANAC101; AltName: Full=Protein VASCULAR RELATED NAC-DOMAIN 6	No apical meristem (NAM) protein	TRIAE_CS42_3B_TGACv1_223246_AA0778890.1	-
TraesCS3B01G184500	TaNAC156	Molecular Function: molecular_function (GO:0003674);; Molecular Function: nucleic acid binding (GO:0003676);; Molecular Function: DNA binding (GO:0003677);; Molecular Function: binding (GO:0005488);; Molecular Function: organic cyclic compound binding (GO:0097159);; Molecular Function: heterocyclic compound binding (GO:1901363); Biological Process: nucleobase-containing compound metabolic process…	unnamed protein product [Triticum turgidum subsp. durum]	NC101_ARATH RecName: Full=NAC domain-containing protein 101; Short=ANAC101; AltName: Full=Protein VASCULAR RELATED NAC-DOMAIN 6	No apical meristem (NAM) protein	-	-
TraesCS3B01G194000	TaNAC157	Molecular Function: molecular_function (GO:0003674);; Molecular Function: nucleic acid binding (GO:0003676);; Molecular Function: DNA binding (GO:0003677);; Molecular Function: binding (GO:0005488);; Molecular Function: organic cyclic compound binding (GO:0097159);; Molecular Function: heterocyclic compound binding (GO:1901363); Biological Process: nucleobase-containing compound metabolic process…	unnamed protein product [Triticum aestivum]	NAMB1_HORVS RecName: Full=NAC transcription factor NAM-B1	No apical meristem (NAM) protein	TRIAE_CS42_3B_TGACv1_224541_AA0797800.1	TRAES3BF100600040CFD_t1
TraesCS3B01G208300	TaNAC158	Molecular Function: molecular_function (GO:0003674);; Molecular Function: nucleic acid binding (GO:0003676);; Molecular Function: DNA binding (GO:0003677);; Molecular Function: binding (GO:0005488);; Molecular Function: organic cyclic compound binding (GO:0097159);; Molecular Function: heterocyclic compound binding (GO:1901363); Biological Process: nucleobase-containing compound metabolic process…	unnamed protein product [Triticum aestivum]	NAC74_ORYSJ RecName: Full=NAC domain-containing protein 74; Short=ONAC074; AltName: Full=OsNAC8	No apical meristem (NAM) protein	TRIAE_CS42_3B_TGACv1_220765_AA0718590.4	-
TraesCS3B01G271900	TaNAC159	Molecular Function: molecular_function (GO:0003674);; Molecular Function: nucleic acid binding (GO:0003676);; Molecular Function: DNA binding (GO:0003677);; Molecular Function: binding (GO:0005488);; Molecular Function: organic cyclic compound binding (GO:0097159);; Molecular Function: heterocyclic compound binding (GO:1901363); Biological Process: nucleobase-containing compound metabolic process…	unnamed protein product [Triticum aestivum] &gt;gi	NAC54_ARATH RecName: Full=Protein CUP-SHAPED COTYLEDON 1; AltName: Full=NAC domain-containing protein 1; AltName: Full=NAC domain-containing protein 54; Short=ANAC054; AltName: Full=NAC domain-containing protein CUC1	No apical meristem (NAM) protein	TRIAE_CS42_3B_TGACv1_221052_AA0728390.1	TRAES3BF063400070CFD_t1
TraesCS3B01G273600	TaNAC160	Molecular Function: molecular_function (GO:0003674);; Molecular Function: nucleic acid binding (GO:0003676);; Molecular Function: DNA binding (GO:0003677);; Molecular Function: binding (GO:0005488);; Molecular Function: organic cyclic compound binding (GO:0097159);; Molecular Function: heterocyclic compound binding (GO:1901363); Biological Process: nucleobase-containing compound metabolic process…	unnamed protein product [Triticum turgidum subsp. durum]	NAC73_ARATH RecName: Full=NAC domain-containing protein 73; Short=ANAC073; AltName: Full=Protein SECONDARY WALL-ASSOCIATED NAC DOMAIN PROTEIN 2	No apical meristem (NAM) protein	TRIAE_CS42_3B_TGACv1_221306_AA0736740.2	-
TraesCS3B01G303800	TaNAC161	Molecular Function: molecular_function (GO:0003674);; Molecular Function: nucleic acid binding (GO:0003676);; Molecular Function: DNA binding (GO:0003677);; Molecular Function: binding (GO:0005488);; Molecular Function: organic cyclic compound binding (GO:0097159);; Molecular Function: heterocyclic compound binding (GO:1901363); Biological Process: nucleobase-containing compound metabolic process…	uncharacterized protein LOC109745335 [Aegilops tauschii subsp. tauschii]	JA2_SOLLC RecName: Full=NAC domain-containing protein JA2; AltName: Full=Protein JASMONIC ACID 2	No apical meristem (NAM) protein	TRIAE_CS42_3B_TGACv1_221188_AA0733380.1	TRAES3BF073600060CFD_t1
TraesCS3B01G367100	TaNAC162	Molecular Function: molecular_function (GO:0003674);; Molecular Function: nucleic acid binding (GO:0003676);; Molecular Function: DNA binding (GO:0003677);; Molecular Function: binding (GO:0005488);; Molecular Function: organic cyclic compound binding (GO:0097159);; Molecular Function: heterocyclic compound binding (GO:1901363); Biological Process: nucleobase-containing compound metabolic process…	uncharacterized protein LOC109745335 [Aegilops tauschii subsp. tauschii]	NAC73_ARATH RecName: Full=NAC domain-containing protein 73; Short=ANAC073; AltName: Full=Protein SECONDARY WALL-ASSOCIATED NAC DOMAIN PROTEIN 2	No apical meristem (NAM) protein	-	-
TraesCS3B01G367400	TaNAC163	Molecular Function: molecular_function (GO:0003674);; Molecular Function: nucleic acid binding (GO:0003676);; Molecular Function: DNA binding (GO:0003677);; Molecular Function: binding (GO:0005488);; Molecular Function: organic cyclic compound binding (GO:0097159);; Molecular Function: heterocyclic compound binding (GO:1901363); Biological Process: nucleobase-containing compound metabolic process…	unnamed protein product [Triticum aestivum] &gt;gi	NAC32_ARATH RecName: Full=NAC transcription factor 32; AltName: Full=NAC domain-containing protein 32; Short=ANAC032	No apical meristem (NAM) protein	TRIAE_CS42_3B_TGACv1_228791_AA0827560.1	TRAES3BF027700030CFD_t1
TraesCS3B01G371200	TaNAC164	Molecular Function: molecular_function (GO:0003674);; Molecular Function: nucleic acid binding (GO:0003676);; Molecular Function: DNA binding (GO:0003677);; Molecular Function: binding (GO:0005488);; Molecular Function: organic cyclic compound binding (GO:0097159);; Molecular Function: heterocyclic compound binding (GO:1901363); Biological Process: nucleobase-containing compound metabolic process…	unnamed protein product [Triticum aestivum]	NAC68_ORYSJ RecName: Full=NAC domain-containing protein 68; Short=ONAC068; AltName: Full=OsNAC4	No apical meristem (NAM) protein	TRIAE_CS42_3B_TGACv1_223174_AA0777390.1	TRAES3BF094400050CFD_t1
TraesCS3B01G407600	TaNAC165	Molecular Function: molecular_function (GO:0003674);; Molecular Function: nucleic acid binding (GO:0003676);; Molecular Function: DNA binding (GO:0003677);; Molecular Function: binding (GO:0005488);; Molecular Function: organic cyclic compound binding (GO:0097159);; Molecular Function: heterocyclic compound binding (GO:1901363); Biological Process: nucleobase-containing compound metabolic process…	unnamed protein product [Triticum aestivum] &gt;gi	NAC90_ARATH RecName: Full=NAC domain-containing protein 90; Short=ANAC090	No apical meristem (NAM) protein	TRIAE_CS42_3B_TGACv1_221325_AA0737380.2	TRAES3BF019300010CFD_t1
TraesCS3B01G410500	TaNAC166	Molecular Function: molecular_function (GO:0003674);; Molecular Function: nucleic acid binding (GO:0003676);; Molecular Function: DNA binding (GO:0003677);; Molecular Function: binding (GO:0005488);; Molecular Function: organic cyclic compound binding (GO:0097159);; Molecular Function: heterocyclic compound binding (GO:1901363); Biological Process: nucleobase-containing compound metabolic process…	unnamed protein product [Triticum turgidum subsp. durum]	NAC75_ARATH RecName: Full=NAC domain-containing protein 75; Short=ANAC075	No apical meristem (NAM) protein	-	-
TraesCS3B01G421300	TaNAC167	Molecular Function: molecular_function (GO:0003674);; Molecular Function: nucleic acid binding (GO:0003676);; Molecular Function: DNA binding (GO:0003677);; Molecular Function: binding (GO:0005488);; Molecular Function: organic cyclic compound binding (GO:0097159);; Molecular Function: heterocyclic compound binding (GO:1901363); Biological Process: nucleobase-containing compound metabolic process…	unnamed protein product [Triticum turgidum subsp. durum]	NAC78_ARATH RecName: Full=NAC domain-containing protein 78; Short=ANAC078; AltName: Full=Protein NTM1-like 11	No apical meristem (NAM) protein	TRIAE_CS42_3B_TGACv1_222551_AA0766670.1	-
TraesCS3B01G436900	TaNAC168	Molecular Function: molecular_function (GO:0003674);; Molecular Function: nucleic acid binding (GO:0003676);; Molecular Function: DNA binding (GO:0003677);; Molecular Function: binding (GO:0005488);; Molecular Function: organic cyclic compound binding (GO:0097159);; Molecular Function: heterocyclic compound binding (GO:1901363); Biological Process: nucleobase-containing compound metabolic process…	unnamed protein product [Triticum aestivum] &gt;gi	NAC35_ARATH RecName: Full=NAC domain-containing protein 35; Short=ANAC035; AltName: Full=Protein LONG VEGETATIVE PHASE 1; Short=AtLOV1	No apical meristem (NAM) protein	TRIAE_CS42_3B_TGACv1_221063_AA0728830.1	TRAES3BF114300070CFD_t1
TraesCS3B01G439600	TaNAC169	Molecular Function: molecular_function (GO:0003674);; Molecular Function: nucleic acid binding (GO:0003676);; Molecular Function: DNA binding (GO:0003677);; Molecular Function: binding (GO:0005488);; Molecular Function: sequence-specific DNA binding (GO:0043565);; Molecular Function: organic cyclic compound binding (GO:0097159);; Molecular Function: heterocyclic compound binding (GO:1901363); Bio…	NAC transcription factor 6B [Triticum aestivum] &gt;gi	NAC48_ORYSJ RecName: Full=NAC domain-containing protein 48; Short=ONAC048; AltName: Full=OsNAC6; AltName: Full=Protein STRESS-RESPONSIVE NAC 2	No apical meristem (NAM) protein	TRIAE_CS42_3B_TGACv1_221115_AA0730720.1	TRAES3BF002300010CFD_t1
TraesCS3B01G446100	TaNAC170	Molecular Function: molecular_function (GO:0003674);; Molecular Function: nucleic acid binding (GO:0003676);; Molecular Function: DNA binding (GO:0003677);; Molecular Function: binding (GO:0005488);; Molecular Function: organic cyclic compound binding (GO:0097159);; Molecular Function: heterocyclic compound binding (GO:1901363); Biological Process: nucleobase-containing compound metabolic process…	unnamed protein product [Triticum aestivum]	NAC78_ARATH RecName: Full=NAC domain-containing protein 78; Short=ANAC078; AltName: Full=Protein NTM1-like 11	No apical meristem (NAM) protein	TRIAE_CS42_3B_TGACv1_226537_AA0817500.1	TRAES3BF110100110CFD_t1
TraesCS3B01G472800	TaNAC171	Molecular Function: molecular_function (GO:0003674);; Molecular Function: nucleic acid binding (GO:0003676);; Molecular Function: DNA binding (GO:0003677);; Molecular Function: binding (GO:0005488);; Molecular Function: organic cyclic compound binding (GO:0097159);; Molecular Function: heterocyclic compound binding (GO:1901363); Biological Process: nucleobase-containing compound metabolic process…	unnamed protein product [Triticum aestivum] &gt;gi	NAC83_ARATH RecName: Full=NAC domain-containing protein 83; Short=ANAC083; AltName: Full=Protein VND-INTERACTING 2	No apical meristem (NAM) protein	TRIAE_CS42_3B_TGACv1_223234_AA0778600.1	TRAES3BF053700010CFD_t1
TraesCS3B01G533100	TaNAC172	Molecular Function: molecular_function (GO:0003674);; Molecular Function: nucleic acid binding (GO:0003676);; Molecular Function: DNA binding (GO:0003677);; Molecular Function: binding (GO:0005488);; Molecular Function: organic cyclic compound binding (GO:0097159);; Molecular Function: heterocyclic compound binding (GO:1901363); Biological Process: nucleobase-containing compound metabolic process…	unnamed protein product [Triticum turgidum subsp. durum]	NAC45_ARATH RecName: Full=NAC domain-containing protein 45	No apical meristem (NAM) protein	TRIAE_CS42_3B_TGACv1_224374_AA0795970.1	-
TraesCS3B01G533200	TaNAC173	Molecular Function: molecular_function (GO:0003674);; Molecular Function: nucleic acid binding (GO:0003676);; Molecular Function: DNA binding (GO:0003677);; Molecular Function: binding (GO:0005488);; Molecular Function: organic cyclic compound binding (GO:0097159);; Molecular Function: heterocyclic compound binding (GO:1901363); Biological Process: nucleobase-containing compound metabolic process…	NAC transcription factor NAM-B1-like [Aegilops tauschii subsp. tauschii]	NAC41_ARATH RecName: Full=NAC domain-containing protein 41; Short=ANAC041	No apical meristem (NAM) protein	TRIAE_CS42_3B_TGACv1_224374_AA0795940.1	-
TraesCS3B01G534500	TaNAC174	Molecular Function: molecular_function (GO:0003674);; Molecular Function: nucleic acid binding (GO:0003676);; Molecular Function: DNA binding (GO:0003677);; Molecular Function: binding (GO:0005488);; Molecular Function: organic cyclic compound binding (GO:0097159);; Molecular Function: heterocyclic compound binding (GO:1901363); Biological Process: nucleobase-containing compound metabolic process…	unnamed protein product [Triticum aestivum]	NAC45_ARATH RecName: Full=NAC domain-containing protein 45	No apical meristem (NAM) protein	-	-
TraesCS3B01G599700	TaNAC175	Molecular Function: molecular_function (GO:0003674);; Molecular Function: nucleic acid binding (GO:0003676);; Molecular Function: DNA binding (GO:0003677);; Molecular Function: binding (GO:0005488);; Molecular Function: organic cyclic compound binding (GO:0097159);; Molecular Function: heterocyclic compound binding (GO:1901363); Biological Process: nucleobase-containing compound metabolic process…	unnamed protein product [Triticum aestivum]	NAC96_ARATH RecName: Full=NAC domain-containing protein 96; Short=ANAC096	No apical meristem (NAM) protein	TRIAE_CS42_3B_TGACv1_223689_AA0785675.1	TRAES3BF136700080CFD_t1
TraesCS3B01G599900	TaNAC176	Molecular Function: molecular_function (GO:0003674);; Molecular Function: nucleic acid binding (GO:0003676);; Molecular Function: DNA binding (GO:0003677);; Molecular Function: binding (GO:0005488);; Molecular Function: organic cyclic compound binding (GO:0097159);; Molecular Function: heterocyclic compound binding (GO:1901363); Biological Process: nucleobase-containing compound metabolic process…	unnamed protein product [Triticum aestivum]	NC101_ARATH RecName: Full=NAC domain-containing protein 101; Short=ANAC101; AltName: Full=Protein VASCULAR RELATED NAC-DOMAIN 6	No apical meristem (NAM) protein	-	TRAES3BF021600290CFD_t1
TraesCS3B01G600000	TaNAC177	Molecular Function: molecular_function (GO:0003674);; Molecular Function: nucleic acid binding (GO:0003676);; Molecular Function: DNA binding (GO:0003677);; Molecular Function: binding (GO:0005488);; Molecular Function: organic cyclic compound binding (GO:0097159);; Molecular Function: heterocyclic compound binding (GO:1901363); Biological Process: nucleobase-containing compound metabolic process…	unnamed protein product [Triticum aestivum]	NAC30_ARATH RecName: Full=NAC domain-containing protein 30; Short=ANAC030; AltName: Full=Protein VASCULAR RELATED NAC-DOMAIN 7	No apical meristem (NAM) protein	-	-
TraesCS3D01G078500	TaNAC178	Molecular Function: molecular_function (GO:0003674);; Molecular Function: nucleic acid binding (GO:0003676);; Molecular Function: DNA binding (GO:0003677);; Molecular Function: binding (GO:0005488);; Molecular Function: organic cyclic compound binding (GO:0097159);; Molecular Function: heterocyclic compound binding (GO:1901363); Biological Process: nucleobase-containing compound metabolic process…	NAC domain-containing protein 100-like [Aegilops tauschii subsp. tauschii]	NC100_ARATH RecName: Full=NAC domain-containing protein 100; Short=ANAC100; Short=AtNAC5	Protein CUP-SHAPED COTYLEDON 2	-	Traes_3DS_930F3B5AD.2
TraesCS3D01G078900	TaNAC179	Molecular Function: molecular_function (GO:0003674);; Molecular Function: nucleic acid binding (GO:0003676);; Molecular Function: DNA binding (GO:0003677);; Molecular Function: binding (GO:0005488);; Molecular Function: organic cyclic compound binding (GO:0097159);; Molecular Function: heterocyclic compound binding (GO:1901363); Biological Process: nucleobase-containing compound metabolic process…	NAC transcription factor [Triticum aestivum]	NAMB2_TRITD RecName: Full=NAC transcription factor NAM-B2; Short=TtNAM-B2	No apical meristem (NAM) protein	TRIAE_CS42_3DS_TGACv1_272946_AA0926870.1	-
TraesCS3D01G109400	TaNAC180	Molecular Function: molecular_function (GO:0003674);; Molecular Function: nucleic acid binding (GO:0003676);; Molecular Function: DNA binding (GO:0003677);; Molecular Function: binding (GO:0005488);; Molecular Function: organic cyclic compound binding (GO:0097159);; Molecular Function: heterocyclic compound binding (GO:1901363); Biological Process: nucleobase-containing compound metabolic process…	uncharacterized protein LOC109776267 isoform X1 [Aegilops tauschii subsp. tauschii]	NAC75_ARATH RecName: Full=NAC domain-containing protein 75; Short=ANAC075	No apical meristem (NAM) protein	-	-
TraesCS3D01G165200	TaNAC181	Molecular Function: molecular_function (GO:0003674);; Molecular Function: nucleic acid binding (GO:0003676);; Molecular Function: DNA binding (GO:0003677);; Molecular Function: binding (GO:0005488);; Molecular Function: organic cyclic compound binding (GO:0097159);; Molecular Function: heterocyclic compound binding (GO:1901363); Biological Process: nucleobase-containing compound metabolic process…	unnamed protein product [Triticum turgidum subsp. durum]	NC101_ARATH RecName: Full=NAC domain-containing protein 101; Short=ANAC101; AltName: Full=Protein VASCULAR RELATED NAC-DOMAIN 6	No apical meristem (NAM) protein	-	-
TraesCS3D01G170000	TaNAC182	Molecular Function: molecular_function (GO:0003674);; Molecular Function: nucleic acid binding (GO:0003676);; Molecular Function: DNA binding (GO:0003677);; Molecular Function: binding (GO:0005488);; Molecular Function: organic cyclic compound binding (GO:0097159);; Molecular Function: heterocyclic compound binding (GO:1901363); Biological Process: nucleobase-containing compound metabolic process…	unnamed protein product [Triticum aestivum]	NAMB1_HORVS RecName: Full=NAC transcription factor NAM-B1	No apical meristem (NAM) protein	TRIAE_CS42_3DS_TGACv1_271491_AA0900310.1	-
TraesCS3D01G183900	TaNAC183	Molecular Function: molecular_function (GO:0003674);; Molecular Function: nucleic acid binding (GO:0003676);; Molecular Function: DNA binding (GO:0003677);; Molecular Function: binding (GO:0005488);; Molecular Function: organic cyclic compound binding (GO:0097159);; Molecular Function: heterocyclic compound binding (GO:1901363); Biological Process: nucleobase-containing compound metabolic process…	unnamed protein product [Triticum turgidum subsp. durum]	NAC74_ORYSJ RecName: Full=NAC domain-containing protein 74; Short=ONAC074; AltName: Full=OsNAC8	No apical meristem (NAM) protein	TRIAE_CS42_3DS_TGACv1_272013_AA0913110.3	-
TraesCS3D01G243900	TaNAC184	Molecular Function: molecular_function (GO:0003674);; Molecular Function: nucleic acid binding (GO:0003676);; Molecular Function: DNA binding (GO:0003677);; Molecular Function: binding (GO:0005488);; Molecular Function: organic cyclic compound binding (GO:0097159);; Molecular Function: heterocyclic compound binding (GO:1901363); Biological Process: nucleobase-containing compound metabolic process…	NAC domain-containing protein 92-like [Aegilops tauschii subsp. tauschii]	NAC54_ARATH RecName: Full=Protein CUP-SHAPED COTYLEDON 1; AltName: Full=NAC domain-containing protein 1; AltName: Full=NAC domain-containing protein 54; Short=ANAC054; AltName: Full=NAC domain-containing protein CUC1	No apical meristem (NAM) protein	TRIAE_CS42_3DL_TGACv1_249613_AA0852500.1	-
TraesCS3D01G245500	TaNAC185	Molecular Function: molecular_function (GO:0003674);; Molecular Function: nucleic acid binding (GO:0003676);; Molecular Function: DNA binding (GO:0003677);; Molecular Function: binding (GO:0005488);; Molecular Function: organic cyclic compound binding (GO:0097159);; Molecular Function: heterocyclic compound binding (GO:1901363); Biological Process: nucleobase-containing compound metabolic process…	unnamed protein product [Triticum turgidum subsp. durum]	NAC73_ARATH RecName: Full=NAC domain-containing protein 73; Short=ANAC073; AltName: Full=Protein SECONDARY WALL-ASSOCIATED NAC DOMAIN PROTEIN 2	No apical meristem (NAM) protein	TRIAE_CS42_3DL_TGACv1_249186_AA0840740.4	-
TraesCS3D01G269200	TaNAC186	Molecular Function: molecular_function (GO:0003674);; Molecular Function: nucleic acid binding (GO:0003676);; Molecular Function: DNA binding (GO:0003677);; Molecular Function: binding (GO:0005488);; Molecular Function: SNAP receptor activity (GO:0005484);; Molecular Function: protein binding (GO:0005515);; Molecular Function: organic cyclic compound binding (GO:0097159);; Molecular Function: het…	NAC domain-containing protein 72-like [Aegilops tauschii subsp. tauschii]	NAC72_ARATH RecName: Full=NAC domain-containing protein 72; Short=ANAC072; AltName: Full=Protein RESPONSIVE TO DESICCATION 26	No apical meristem (NAM) protein	TRIAE_CS42_3DL_TGACv1_250490_AA0869100.1	-
TraesCS3D01G269600	TaNAC187	Molecular Function: molecular_function (GO:0003674);; Molecular Function: nucleic acid binding (GO:0003676);; Molecular Function: DNA binding (GO:0003677);; Molecular Function: binding (GO:0005488);; Molecular Function: organic cyclic compound binding (GO:0097159);; Molecular Function: heterocyclic compound binding (GO:1901363); Biological Process: nucleobase-containing compound metabolic process…	uncharacterized protein LOC109745335 [Aegilops tauschii subsp. tauschii]	JA2_SOLLC RecName: Full=NAC domain-containing protein JA2; AltName: Full=Protein JASMONIC ACID 2	No apical meristem (NAM) protein	TRIAE_CS42_3DL_TGACv1_249294_AA0844470.1	-
TraesCS3D01G329300	TaNAC188	Molecular Function: molecular_function (GO:0003674);; Molecular Function: nucleic acid binding (GO:0003676);; Molecular Function: DNA binding (GO:0003677);; Molecular Function: binding (GO:0005488);; Molecular Function: organic cyclic compound binding (GO:0097159);; Molecular Function: heterocyclic compound binding (GO:1901363); Biological Process: nucleobase-containing compound metabolic process…	unnamed protein product [Triticum aestivum] &gt;gi	NAC2_ARATH RecName: Full=NAC domain-containing protein 2; Short=ANAC002	No apical meristem (NAM) protein	TRIAE_CS42_3DL_TGACv1_250314_AA0865990.1	-
TraesCS3D01G333100	TaNAC189	Molecular Function: molecular_function (GO:0003674);; Molecular Function: nucleic acid binding (GO:0003676);; Molecular Function: DNA binding (GO:0003677);; Molecular Function: binding (GO:0005488);; Molecular Function: organic cyclic compound binding (GO:0097159);; Molecular Function: heterocyclic compound binding (GO:1901363); Biological Process: nucleobase-containing compound metabolic process…	NAC domain-containing protein 68-like [Aegilops tauschii subsp. tauschii] &gt;gi	NAC68_ORYSJ RecName: Full=NAC domain-containing protein 68; Short=ONAC068; AltName: Full=OsNAC4	No apical meristem (NAM) protein	TRIAE_CS42_3DL_TGACv1_250625_AA0871190.1	-
TraesCS3D01G367900	TaNAC190	Molecular Function: molecular_function (GO:0003674);; Molecular Function: nucleic acid binding (GO:0003676);; Molecular Function: DNA binding (GO:0003677);; Molecular Function: binding (GO:0005488);; Molecular Function: organic cyclic compound binding (GO:0097159);; Molecular Function: heterocyclic compound binding (GO:1901363); Biological Process: nucleobase-containing compound metabolic process…	NAC domain-containing protein 90-like [Aegilops tauschii subsp. tauschii]	NAC90_ARATH RecName: Full=NAC domain-containing protein 90; Short=ANAC090	No apical meristem (NAM) protein	TRIAE_CS42_3DL_TGACv1_249309_AA0844910.1	-
TraesCS3D01G370800	TaNAC191	Molecular Function: molecular_function (GO:0003674);; Molecular Function: nucleic acid binding (GO:0003676);; Molecular Function: DNA binding (GO:0003677);; Molecular Function: binding (GO:0005488);; Molecular Function: organic cyclic compound binding (GO:0097159);; Molecular Function: heterocyclic compound binding (GO:1901363); Biological Process: nucleobase-containing compound metabolic process…	NAC domain-containing protein 73-like [Aegilops tauschii subsp. tauschii] &gt;gi	NAC75_ARATH RecName: Full=NAC domain-containing protein 75; Short=ANAC075	No apical meristem (NAM) protein	TRIAE_CS42_3DL_TGACv1_250260_AA0865120.1	Traes_3DL_C686CE2E3.2
TraesCS3D01G381900	TaNAC192	Molecular Function: molecular_function (GO:0003674);; Molecular Function: nucleic acid binding (GO:0003676);; Molecular Function: DNA binding (GO:0003677);; Molecular Function: binding (GO:0005488);; Molecular Function: organic cyclic compound binding (GO:0097159);; Molecular Function: heterocyclic compound binding (GO:1901363); Biological Process: nucleobase-containing compound metabolic process…	NAC domain-containing protein 55-like [Aegilops tauschii subsp. tauschii]	NAC78_ARATH RecName: Full=NAC domain-containing protein 78; Short=ANAC078; AltName: Full=Protein NTM1-like 11	No apical meristem (NAM) protein	TRIAE_CS42_3DL_TGACv1_253556_AA0894940.1	-
TraesCS3D01G398200	TaNAC193	Molecular Function: molecular_function (GO:0003674);; Molecular Function: nucleic acid binding (GO:0003676);; Molecular Function: DNA binding (GO:0003677);; Molecular Function: binding (GO:0005488);; Molecular Function: organic cyclic compound binding (GO:0097159);; Molecular Function: heterocyclic compound binding (GO:1901363); Biological Process: nucleobase-containing compound metabolic process…	protein BEARSKIN2-like [Aegilops tauschii subsp. tauschii]	NAC35_ARATH RecName: Full=NAC domain-containing protein 35; Short=ANAC035; AltName: Full=Protein LONG VEGETATIVE PHASE 1; Short=AtLOV1	No apical meristem (NAM) protein	TRIAE_CS42_3DL_TGACv1_251703_AA0884000.1	-
TraesCS3D01G401200	TaNAC194	Molecular Function: molecular_function (GO:0003674);; Molecular Function: nucleic acid binding (GO:0003676);; Molecular Function: DNA binding (GO:0003677);; Molecular Function: binding (GO:0005488);; Molecular Function: sequence-specific DNA binding (GO:0043565);; Molecular Function: organic cyclic compound binding (GO:0097159);; Molecular Function: heterocyclic compound binding (GO:1901363); Bio…	NAC domain-containing protein 48-like [Aegilops tauschii subsp. tauschii] &gt;gi	NAC48_ORYSJ RecName: Full=NAC domain-containing protein 48; Short=ONAC048; AltName: Full=OsNAC6; AltName: Full=Protein STRESS-RESPONSIVE NAC 2	No apical meristem (NAM) protein	TRIAE_CS42_3DL_TGACv1_249320_AA0845360.1	-
TraesCS3D01G406800	TaNAC195	Molecular Function: molecular_function (GO:0003674);; Molecular Function: nucleic acid binding (GO:0003676);; Molecular Function: DNA binding (GO:0003677);; Molecular Function: binding (GO:0005488);; Molecular Function: organic cyclic compound binding (GO:0097159);; Molecular Function: heterocyclic compound binding (GO:1901363); Biological Process: nucleobase-containing compound metabolic process…	NAC domain-containing protein 48-like [Aegilops tauschii subsp. tauschii]	NAC78_ARATH RecName: Full=NAC domain-containing protein 78; Short=ANAC078; AltName: Full=Protein NTM1-like 11	No apical meristem (NAM) protein	TRIAE_CS42_3DL_TGACv1_252366_AA0889570.1	-
TraesCS3D01G431700	TaNAC196	Molecular Function: molecular_function (GO:0003674);; Molecular Function: nucleic acid binding (GO:0003676);; Molecular Function: DNA binding (GO:0003677);; Molecular Function: binding (GO:0005488);; Molecular Function: organic cyclic compound binding (GO:0097159);; Molecular Function: heterocyclic compound binding (GO:1901363); Biological Process: nucleobase-containing compound metabolic process…	NAC domain-containing protein 83-like [Aegilops tauschii subsp. tauschii]	NAC83_ARATH RecName: Full=NAC domain-containing protein 83; Short=ANAC083; AltName: Full=Protein VND-INTERACTING 2	No apical meristem (NAM) protein	TRIAE_CS42_3DL_TGACv1_253070_AA0893220.1	-
TraesCS3D01G467000	TaNAC197	Molecular Function: molecular_function (GO:0003674);; Molecular Function: nucleic acid binding (GO:0003676);; Molecular Function: DNA binding (GO:0003677);; Molecular Function: binding (GO:0005488);; Molecular Function: organic cyclic compound binding (GO:0097159);; Molecular Function: heterocyclic compound binding (GO:1901363); Biological Process: nucleobase-containing compound metabolic process…	NAC domain-containing protein 53-like [Aegilops tauschii subsp. tauschii]	NAC53_ARATH RecName: Full=NAC domain-containing protein 53; Short=ANAC053; AltName: Full=Protein ANTHER INDEHISCENCE FACTOR; AltName: Full=Protein NTM1-like 4	No apical meristem (NAM) protein	TRIAE_CS42_3DL_TGACv1_249859_AA0857540.1	-
TraesCS3D01G480700	TaNAC198	Molecular Function: molecular_function (GO:0003674);; Molecular Function: nucleic acid binding (GO:0003676);; Molecular Function: DNA binding (GO:0003677);; Molecular Function: binding (GO:0005488);; Molecular Function: organic cyclic compound binding (GO:0097159);; Molecular Function: heterocyclic compound binding (GO:1901363); Biological Process: nucleobase-containing compound metabolic process…	NAC domain-containing protein 48-like [Aegilops tauschii subsp. tauschii]	NAC45_ARATH RecName: Full=NAC domain-containing protein 45	No apical meristem (NAM) protein	TRIAE_CS42_3DL_TGACv1_250858_AA0874200.1	-
TraesCS3D01G480900	TaNAC199	Molecular Function: molecular_function (GO:0003674);; Molecular Function: nucleic acid binding (GO:0003676);; Molecular Function: DNA binding (GO:0003677);; Molecular Function: binding (GO:0005488);; Molecular Function: organic cyclic compound binding (GO:0097159);; Molecular Function: heterocyclic compound binding (GO:1901363); Biological Process: nucleobase-containing compound metabolic process…	NAC transcription factor NAM-B1-like [Aegilops tauschii subsp. tauschii]	NAC18_ARATH RecName: Full=NAC domain-containing protein 18; Short=ANAC018; AltName: Full=Protein NAC-REGULATED SEED MORPHOLOGY 2; AltName: Full=Protein NO APICAL MERISTEM; Short=AtNAM	No apical meristem (NAM) protein	TRIAE_CS42_3DL_TGACv1_250858_AA0874220.1	-
TraesCS3D01G481900	TaNAC200	Molecular Function: molecular_function (GO:0003674);; Molecular Function: nucleic acid binding (GO:0003676);; Molecular Function: DNA binding (GO:0003677);; Molecular Function: binding (GO:0005488);; Molecular Function: organic cyclic compound binding (GO:0097159);; Molecular Function: heterocyclic compound binding (GO:1901363); Biological Process: nucleobase-containing compound metabolic process…	NAC domain-containing protein 2-like [Aegilops tauschii subsp. tauschii]	NAC48_ORYSJ RecName: Full=NAC domain-containing protein 48; Short=ONAC048; AltName: Full=OsNAC6; AltName: Full=Protein STRESS-RESPONSIVE NAC 2	No apical meristem (NAM) protein	TRIAE_CS42_3DL_TGACv1_250878_AA0874550.1	-
TraesCS3D01G535500	TaNAC201	Molecular Function: molecular_function (GO:0003674);; Molecular Function: nucleic acid binding (GO:0003676);; Molecular Function: DNA binding (GO:0003677);; Molecular Function: binding (GO:0005488);; Molecular Function: organic cyclic compound binding (GO:0097159);; Molecular Function: heterocyclic compound binding (GO:1901363); Biological Process: nucleobase-containing compound metabolic process…	unnamed protein product [Triticum aestivum]	NC101_ARATH RecName: Full=NAC domain-containing protein 101; Short=ANAC101; AltName: Full=Protein VASCULAR RELATED NAC-DOMAIN 6	No apical meristem (NAM) protein	-	-
TraesCS4A01G065000	TaNAC202	Molecular Function: molecular_function (GO:0003674);; Molecular Function: nucleic acid binding (GO:0003676);; Molecular Function: DNA binding (GO:0003677);; Molecular Function: binding (GO:0005488);; Molecular Function: organic cyclic compound binding (GO:0097159);; Molecular Function: heterocyclic compound binding (GO:1901363); Biological Process: nucleobase-containing compound metabolic process…	unnamed protein product [Triticum turgidum subsp. durum]	NAC8_ARATH RecName: Full=SUPPRESSOR OF GAMMA RESPONSE 1; AltName: Full=NAC domain-containing protein 8; Short=ANAC008; AltName: Full=Protein SOG1; AltName: Full=SUPPRESSOR OF GAMMA RADIATION 1	-	-	-
TraesCS4A01G130600	TaNAC203	Molecular Function: molecular_function (GO:0003674);; Molecular Function: nucleic acid binding (GO:0003676);; Molecular Function: DNA binding (GO:0003677);; Molecular Function: binding (GO:0005488);; Molecular Function: organic cyclic compound binding (GO:0097159);; Molecular Function: heterocyclic compound binding (GO:1901363); Biological Process: nucleobase-containing compound metabolic process…	unnamed protein product [Triticum turgidum subsp. durum]	NAC46_ARATH RecName: Full=NAC domain-containing protein 46; Short=ANAC046	No apical meristem (NAM) protein	TRIAE_CS42_4AS_TGACv1_306855_AA1014220.1	Traes_4AS_B95A1C3A1.1
TraesCS4A01G131000	TaNAC204	Molecular Function: molecular_function (GO:0003674);; Molecular Function: nucleic acid binding (GO:0003676);; Molecular Function: DNA binding (GO:0003677);; Molecular Function: binding (GO:0005488);; Molecular Function: organic cyclic compound binding (GO:0097159);; Molecular Function: heterocyclic compound binding (GO:1901363); Biological Process: nucleobase-containing compound metabolic process…	unnamed protein product [Triticum turgidum subsp. durum]	NAMB1_HORVS RecName: Full=NAC transcription factor NAM-B1	No apical meristem (NAM) protein	TRIAE_CS42_4AS_TGACv1_307303_AA1019290.1	Traes_4AS_DBDA5E9C6.1
TraesCS4A01G213100	TaNAC205	Molecular Function: molecular_function (GO:0003674);; Molecular Function: nucleic acid binding (GO:0003676);; Molecular Function: DNA binding (GO:0003677);; Molecular Function: binding (GO:0005488);; Molecular Function: organic cyclic compound binding (GO:0097159);; Molecular Function: heterocyclic compound binding (GO:1901363); Biological Process: nucleobase-containing compound metabolic process…	hypothetical protein BRADI_3g33320v3 [Brachypodium distachyon]	NAC17_ARATH RecName: Full=NAC domain-containing protein 17; Short=ANAC017; AltName: Full=Protein NTM1-like 7; AltName: Full=Protein REGULATORS OF AOX1A 2	No apical meristem (NAM) protein	TRIAE_CS42_U_TGACv1_641593_AA2098970.1	-
TraesCS4A01G219700	TaNAC206	Molecular Function: molecular_function (GO:0003674);; Molecular Function: nucleic acid binding (GO:0003676);; Molecular Function: DNA binding (GO:0003677);; Molecular Function: binding (GO:0005488);; Molecular Function: organic cyclic compound binding (GO:0097159);; Molecular Function: heterocyclic compound binding (GO:1901363); Biological Process: nucleobase-containing compound metabolic process…	unnamed protein product [Triticum turgidum subsp. durum]	NAC71_ORYSJ RecName: Full=NAC domain-containing protein 71; Short=ONAC071; AltName: Full=OsNAC5	No apical meristem (NAM) protein	TRIAE_CS42_4AL_TGACv1_292230_AA0998160.1	Traes_4AL_3C866CA0E.1
TraesCS4A01G242700	TaNAC207	Molecular Function: molecular_function (GO:0003674);; Molecular Function: nucleic acid binding (GO:0003676);; Molecular Function: DNA binding (GO:0003677);; Molecular Function: binding (GO:0005488);; Molecular Function: organic cyclic compound binding (GO:0097159);; Molecular Function: heterocyclic compound binding (GO:1901363); Biological Process: nucleobase-containing compound metabolic process…	unnamed protein product [Triticum turgidum subsp. durum]	NAC98_ARATH RecName: Full=Protein CUP-SHAPED COTYLEDON 2; AltName: Full=NAC domain-containing protein 98; Short=ANAC098; AltName: Full=NAC domain-containing protein CUC2	No apical meristem (NAM) protein	TRIAE_CS42_4AL_TGACv1_289704_AA0975610.1	Traes_4AL_B44DF4ACC.1
TraesCS4A01G419900	TaNAC208	Molecular Function: molecular_function (GO:0003674);; Molecular Function: nucleic acid binding (GO:0003676);; Molecular Function: DNA binding (GO:0003677);; Molecular Function: binding (GO:0005488);; Molecular Function: organic cyclic compound binding (GO:0097159);; Molecular Function: heterocyclic compound binding (GO:1901363); Biological Process: nucleobase-containing compound metabolic process…	unnamed protein product [Triticum turgidum subsp. durum]	NAC43_ARATH RecName: Full=NAC domain-containing protein 43; Short=ANAC043; AltName: Full=Protein EMBRYO DEFECTIVE 2301; AltName: Full=Protein NAC SECONDARY WALL THICKENING PROMOTING FACTOR 1	NAC domain-containing protein 43	TRIAE_CS42_4AL_TGACv1_292332_AA0998470.1	-
TraesCS4A01G420000	TaNAC209	Molecular Function: molecular_function (GO:0003674);; Molecular Function: nucleic acid binding (GO:0003676);; Molecular Function: DNA binding (GO:0003677);; Molecular Function: binding (GO:0005488);; Molecular Function: organic cyclic compound binding (GO:0097159);; Molecular Function: heterocyclic compound binding (GO:1901363); Biological Process: nucleobase-containing compound metabolic process…	unnamed protein product [Triticum turgidum subsp. durum]	NAC43_ARATH RecName: Full=NAC domain-containing protein 43; Short=ANAC043; AltName: Full=Protein EMBRYO DEFECTIVE 2301; AltName: Full=Protein NAC SECONDARY WALL THICKENING PROMOTING FACTOR 1	NAC domain-containing protein 43	-	-
TraesCS4A01G420100	TaNAC210	Molecular Function: molecular_function (GO:0003674);; Molecular Function: nucleic acid binding (GO:0003676);; Molecular Function: DNA binding (GO:0003677);; Molecular Function: binding (GO:0005488);; Molecular Function: organic cyclic compound binding (GO:0097159);; Molecular Function: heterocyclic compound binding (GO:1901363); Biological Process: nucleobase-containing compound metabolic process…	unnamed protein product [Triticum turgidum subsp. durum]	NAC43_ARATH RecName: Full=NAC domain-containing protein 43; Short=ANAC043; AltName: Full=Protein EMBRYO DEFECTIVE 2301; AltName: Full=Protein NAC SECONDARY WALL THICKENING PROMOTING FACTOR 1	NAC domain-containing protein 43	TRIAE_CS42_4AL_TGACv1_289038_AA0963850.1	-
TraesCS4A01G420200	TaNAC211	Molecular Function: molecular_function (GO:0003674);; Molecular Function: nucleic acid binding (GO:0003676);; Molecular Function: DNA binding (GO:0003677);; Molecular Function: binding (GO:0005488);; Molecular Function: organic cyclic compound binding (GO:0097159);; Molecular Function: heterocyclic compound binding (GO:1901363); Biological Process: nucleobase-containing compound metabolic process…	unnamed protein product [Triticum turgidum subsp. durum]	NAC43_ARATH RecName: Full=NAC domain-containing protein 43; Short=ANAC043; AltName: Full=Protein EMBRYO DEFECTIVE 2301; AltName: Full=Protein NAC SECONDARY WALL THICKENING PROMOTING FACTOR 1	NAC domain-containing protein 43	TRIAE_CS42_4AL_TGACv1_290141_AA0982120.2	Traes_4AL_A5E7EC1A3.2
TraesCS4A01G420900	TaNAC212	Molecular Function: molecular_function (GO:0003674);; Molecular Function: nucleic acid binding (GO:0003676);; Molecular Function: DNA binding (GO:0003677);; Molecular Function: binding (GO:0005488);; Molecular Function: organic cyclic compound binding (GO:0097159);; Molecular Function: heterocyclic compound binding (GO:1901363); Biological Process: nucleobase-containing compound metabolic process…	unnamed protein product [Triticum turgidum subsp. durum]	NAC43_ARATH RecName: Full=NAC domain-containing protein 43; Short=ANAC043; AltName: Full=Protein EMBRYO DEFECTIVE 2301; AltName: Full=Protein NAC SECONDARY WALL THICKENING PROMOTING FACTOR 1	NAC domain-containing protein 43	TRIAE_CS42_4AL_TGACv1_289844_AA0977700.1	-
TraesCS4A01G421000	TaNAC213	Molecular Function: molecular_function (GO:0003674);; Molecular Function: nucleic acid binding (GO:0003676);; Molecular Function: DNA binding (GO:0003677);; Molecular Function: binding (GO:0005488);; Molecular Function: organic cyclic compound binding (GO:0097159);; Molecular Function: heterocyclic compound binding (GO:1901363); Biological Process: nucleobase-containing compound metabolic process…	unnamed protein product [Triticum turgidum subsp. durum]	NAC43_ARATH RecName: Full=NAC domain-containing protein 43; Short=ANAC043; AltName: Full=Protein EMBRYO DEFECTIVE 2301; AltName: Full=Protein NAC SECONDARY WALL THICKENING PROMOTING FACTOR 1	NAC domain-containing protein 43	TRIAE_CS42_4AL_TGACv1_289844_AA0977690.2	-
TraesCS4A01G421100	TaNAC214	Molecular Function: molecular_function (GO:0003674);; Molecular Function: nucleic acid binding (GO:0003676);; Molecular Function: DNA binding (GO:0003677);; Molecular Function: binding (GO:0005488);; Molecular Function: organic cyclic compound binding (GO:0097159);; Molecular Function: heterocyclic compound binding (GO:1901363); Biological Process: nucleobase-containing compound metabolic process…	unnamed protein product [Triticum turgidum subsp. durum]	NAC43_ARATH RecName: Full=NAC domain-containing protein 43; Short=ANAC043; AltName: Full=Protein EMBRYO DEFECTIVE 2301; AltName: Full=Protein NAC SECONDARY WALL THICKENING PROMOTING FACTOR 1	NAC domain-containing protein 43	TRIAE_CS42_4AL_TGACv1_288367_AA0946600.1	Traes_4AL_2257954B9.1
TraesCS4A01G421200	TaNAC215	Molecular Function: molecular_function (GO:0003674);; Molecular Function: nucleic acid binding (GO:0003676);; Molecular Function: DNA binding (GO:0003677);; Molecular Function: binding (GO:0005488);; Molecular Function: organic cyclic compound binding (GO:0097159);; Molecular Function: heterocyclic compound binding (GO:1901363); Biological Process: nucleobase-containing compound metabolic process…	unnamed protein product [Triticum turgidum subsp. durum]	NAC43_ARATH RecName: Full=NAC domain-containing protein 43; Short=ANAC043; AltName: Full=Protein EMBRYO DEFECTIVE 2301; AltName: Full=Protein NAC SECONDARY WALL THICKENING PROMOTING FACTOR 1	NAC domain-containing protein 43	TRIAE_CS42_4AL_TGACv1_288367_AA0946570.1	-
TraesCS4A01G421300	TaNAC216	Molecular Function: molecular_function (GO:0003674);; Molecular Function: nucleic acid binding (GO:0003676);; Molecular Function: DNA binding (GO:0003677);; Molecular Function: binding (GO:0005488);; Molecular Function: organic cyclic compound binding (GO:0097159);; Molecular Function: heterocyclic compound binding (GO:1901363); Biological Process: nucleobase-containing compound metabolic process…	unnamed protein product [Triticum turgidum subsp. durum]	NAC43_ARATH RecName: Full=NAC domain-containing protein 43; Short=ANAC043; AltName: Full=Protein EMBRYO DEFECTIVE 2301; AltName: Full=Protein NAC SECONDARY WALL THICKENING PROMOTING FACTOR 1	NAC domain-containing protein 43	TRIAE_CS42_4AL_TGACv1_288222_AA0941150.1	Traes_4AL_8FABAA6C3.2
TraesCS4A01G486200	TaNAC217	Molecular Function: molecular_function (GO:0003674);; Molecular Function: nucleic acid binding (GO:0003676);; Molecular Function: DNA binding (GO:0003677);; Molecular Function: binding (GO:0005488);; Molecular Function: organic cyclic compound binding (GO:0097159);; Molecular Function: heterocyclic compound binding (GO:1901363); Biological Process: nucleobase-containing compound metabolic process…	NAC domain-containing protein 7-like [Aegilops tauschii subsp. tauschii]	NAC7_ARATH RecName: Full=NAC domain-containing protein 7; Short=ANAC007; AltName: Full=Protein EMBRYO DEFECTIVE 2749; AltName: Full=Protein VASCULAR RELATED NAC-DOMAIN 4	No apical meristem (NAM) protein	TRIAE_CS42_4AL_TGACv1_288585_AA0953020.1	Traes_4AL_F853C8660.1
TraesCS4A01G499900	TaNAC218	Molecular Function: molecular_function (GO:0003674);; Molecular Function: nucleic acid binding (GO:0003676);; Molecular Function: DNA binding (GO:0003677);; Molecular Function: binding (GO:0005488);; Molecular Function: organic cyclic compound binding (GO:0097159);; Molecular Function: heterocyclic compound binding (GO:1901363); Biological Process: nucleobase-containing compound metabolic process…	unnamed protein product [Triticum turgidum subsp. durum]	NTL9_ARATH RecName: Full=Protein NTM1-like 9; AltName: Full=Calmodulin-binding NAC protein	No apical meristem (NAM) protein	TRIAE_CS42_4AL_TGACv1_290399_AA0984980.3	Traes_4AL_22CE41C6F.1
TraesCS4B01G069400	TaNAC219	Molecular Function: molecular_function (GO:0003674);; Molecular Function: nucleic acid binding (GO:0003676);; Molecular Function: DNA binding (GO:0003677);; Molecular Function: binding (GO:0005488);; Molecular Function: organic cyclic compound binding (GO:0097159);; Molecular Function: heterocyclic compound binding (GO:1901363); Biological Process: nucleobase-containing compound metabolic process…	hypothetical protein [Oryza sativa Japonica Group] &gt;gi	NAC7_ARATH RecName: Full=NAC domain-containing protein 7; Short=ANAC007; AltName: Full=Protein EMBRYO DEFECTIVE 2749; AltName: Full=Protein VASCULAR RELATED NAC-DOMAIN 4	No apical meristem (NAM) protein	TRIAE_CS42_4BS_TGACv1_329104_AA1097830.1	-
TraesCS4B01G072400	TaNAC220	Molecular Function: molecular_function (GO:0003674);; Molecular Function: nucleic acid binding (GO:0003676);; Molecular Function: DNA binding (GO:0003677);; Molecular Function: binding (GO:0005488);; Molecular Function: organic cyclic compound binding (GO:0097159);; Molecular Function: heterocyclic compound binding (GO:1901363); Biological Process: nucleobase-containing compound metabolic process…	unnamed protein product [Triticum turgidum subsp. durum]	NAC98_ARATH RecName: Full=Protein CUP-SHAPED COTYLEDON 2; AltName: Full=NAC domain-containing protein 98; Short=ANAC098; AltName: Full=NAC domain-containing protein CUC2	No apical meristem (NAM) protein	TRIAE_CS42_4BS_TGACv1_327976_AA1080270.1	Traes_4BS_373BDBA94.1
TraesCS4B01G098200	TaNAC221	Molecular Function: molecular_function (GO:0003674);; Molecular Function: nucleic acid binding (GO:0003676);; Molecular Function: DNA binding (GO:0003677);; Molecular Function: binding (GO:0005488);; Molecular Function: organic cyclic compound binding (GO:0097159);; Molecular Function: heterocyclic compound binding (GO:1901363); Biological Process: nucleobase-containing compound metabolic process…	unnamed protein product [Triticum turgidum subsp. durum]	NAC71_ORYSJ RecName: Full=NAC domain-containing protein 71; Short=ONAC071; AltName: Full=OsNAC5	No apical meristem (NAM) protein	TRIAE_CS42_4BS_TGACv1_327925_AA1078970.1	Traes_4BS_9928BD91A.1
TraesCS4B01G102700	TaNAC222	Molecular Function: molecular_function (GO:0003674);; Molecular Function: nucleic acid binding (GO:0003676);; Molecular Function: DNA binding (GO:0003677);; Molecular Function: binding (GO:0005488);; Molecular Function: organic cyclic compound binding (GO:0097159);; Molecular Function: heterocyclic compound binding (GO:1901363); Biological Process: nucleobase-containing compound metabolic process…	NAC domain containing protein 52 [Brachypodium distachyon]	NAC25_ARATH RecName: Full=NAC transcription factor 25; Short=AtNAC025	No apical meristem (NAM) protein	TRIAE_CS42_4BS_TGACv1_328613_AA1091020.1	-
TraesCS4B01G132500	TaNAC223	Molecular Function: molecular_function (GO:0003674);; Molecular Function: nucleic acid binding (GO:0003676);; Molecular Function: DNA binding (GO:0003677);; Molecular Function: binding (GO:0005488);; Molecular Function: organic cyclic compound binding (GO:0097159);; Molecular Function: heterocyclic compound binding (GO:1901363); Biological Process: nucleobase-containing compound metabolic process…	uncharacterized protein LOC104585070 [Brachypodium distachyon]	NAC52_ARATH RecName: Full=NAC domain containing protein 52; Short=ANAC052; AltName: Full=NAC domain containing protein 51; Short=ANAC051; AltName: Full=Protein POLLEN DEVELOPMENT DEFECTIVE 1; AltName: Full=Protein SUPPRESSOR OF GENE SILENCING 1	Plant invertase/pectin methylesterase inhibitor	TRIAE_CS42_4BS_TGACv1_328847_AA1094500.1	-
TraesCS4B01G173600	TaNAC224	Molecular Function: molecular_function (GO:0003674);; Molecular Function: nucleic acid binding (GO:0003676);; Molecular Function: DNA binding (GO:0003677);; Molecular Function: binding (GO:0005488);; Molecular Function: organic cyclic compound binding (GO:0097159);; Molecular Function: heterocyclic compound binding (GO:1901363); Biological Process: nucleobase-containing compound metabolic process…	unnamed protein product [Triticum turgidum subsp. durum]	NAMB1_HORVS RecName: Full=NAC transcription factor NAM-B1	No apical meristem (NAM) protein	TRIAE_CS42_4BL_TGACv1_320737_AA1047550.1	Traes_4BL_DA9AD1FFA.1
TraesCS4B01G174000	TaNAC225	Molecular Function: molecular_function (GO:0003674);; Molecular Function: nucleic acid binding (GO:0003676);; Molecular Function: DNA binding (GO:0003677);; Molecular Function: binding (GO:0005488);; Molecular Function: organic cyclic compound binding (GO:0097159);; Molecular Function: heterocyclic compound binding (GO:1901363); Biological Process: nucleobase-containing compound metabolic process…	unnamed protein product [Triticum turgidum subsp. durum]	NAC46_ARATH RecName: Full=NAC domain-containing protein 46; Short=ANAC046	No apical meristem (NAM) protein	TRIAE_CS42_4BL_TGACv1_322713_AA1072770.1	Traes_4BL_7F7C32A38.1
TraesCS4B01G242600	TaNAC226	Molecular Function: molecular_function (GO:0003674);; Molecular Function: nucleic acid binding (GO:0003676);; Molecular Function: DNA binding (GO:0003677);; Molecular Function: binding (GO:0005488);; Molecular Function: organic cyclic compound binding (GO:0097159);; Molecular Function: heterocyclic compound binding (GO:1901363); Biological Process: nucleobase-containing compound metabolic process…	unnamed protein product [Triticum turgidum subsp. durum]	NAC8_ARATH RecName: Full=SUPPRESSOR OF GAMMA RESPONSE 1; AltName: Full=NAC domain-containing protein 8; Short=ANAC008; AltName: Full=Protein SOG1; AltName: Full=SUPPRESSOR OF GAMMA RADIATION 1	-	-	Traes_4BL_2136196AE.2
TraesCS4B01G320300	TaNAC227	Molecular Function: molecular_function (GO:0003674);; Molecular Function: nucleic acid binding (GO:0003676);; Molecular Function: DNA binding (GO:0003677);; Molecular Function: binding (GO:0005488);; Molecular Function: organic cyclic compound binding (GO:0097159);; Molecular Function: heterocyclic compound binding (GO:1901363); Biological Process: nucleobase-containing compound metabolic process…	unnamed protein product [Triticum turgidum subsp. durum]	NAC37_ARATH RecName: Full=NAC domain-containing protein 37; Short=ANAC037; AltName: Full=Protein VASCULAR RELATED NAC-DOMAIN 1	No apical meristem (NAM) protein	-	Traes_4BL_03B8EA3BF.1
TraesCS4B01G328600	TaNAC228	Molecular Function: molecular_function (GO:0003674);; Molecular Function: nucleic acid binding (GO:0003676);; Molecular Function: DNA binding (GO:0003677);; Molecular Function: binding (GO:0005488);; Molecular Function: organic cyclic compound binding (GO:0097159);; Molecular Function: heterocyclic compound binding (GO:1901363); Biological Process: nucleobase-containing compound metabolic process…	unnamed protein product [Triticum turgidum subsp. durum]	NAC22_ORYSJ RecName: Full=NAC domain-containing protein 22; Short=ONAC022	NAC domain-containing protein 94	TRIAE_CS42_4BL_TGACv1_322715_AA1072790.1	Traes_4BL_17AAFD336.1
TraesCS4B01G328700	TaNAC229	Molecular Function: molecular_function (GO:0003674);; Molecular Function: nucleic acid binding (GO:0003676);; Molecular Function: DNA binding (GO:0003677);; Molecular Function: binding (GO:0005488);; Molecular Function: organic cyclic compound binding (GO:0097159);; Molecular Function: heterocyclic compound binding (GO:1901363); Biological Process: nucleobase-containing compound metabolic process…	Putative NAC domain-containing protein 94 [Triticum urartu]	NAC22_ORYSJ RecName: Full=NAC domain-containing protein 22; Short=ONAC022	NAC domain-containing protein 94	TRIAE_CS42_4BL_TGACv1_322246_AA1069960.1	Traes_4BL_549D1B61E.1
TraesCS4B01G328800	TaNAC230	Molecular Function: molecular_function (GO:0003674);; Molecular Function: nucleic acid binding (GO:0003676);; Molecular Function: DNA binding (GO:0003677);; Molecular Function: binding (GO:0005488);; Molecular Function: organic cyclic compound binding (GO:0097159);; Molecular Function: heterocyclic compound binding (GO:1901363); Biological Process: nucleobase-containing compound metabolic process…	unnamed protein product [Triticum turgidum subsp. durum]	NAC22_ORYSJ RecName: Full=NAC domain-containing protein 22; Short=ONAC022	NAC domain-containing protein 94	TRIAE_CS42_4BL_TGACv1_320661_AA1045870.1	Traes_4BL_8D44C3C97.1
TraesCS4B01G328900	TaNAC231	Molecular Function: molecular_function (GO:0003674);; Molecular Function: nucleic acid binding (GO:0003676);; Molecular Function: DNA binding (GO:0003677);; Molecular Function: binding (GO:0005488);; Molecular Function: organic cyclic compound binding (GO:0097159);; Molecular Function: heterocyclic compound binding (GO:1901363); Biological Process: nucleobase-containing compound metabolic process…	unnamed protein product [Triticum turgidum subsp. durum]	NAC22_ORYSJ RecName: Full=NAC domain-containing protein 22; Short=ONAC022	NAC domain-containing protein 94	TRIAE_CS42_4BL_TGACv1_320661_AA1045860.1	-
TraesCS4B01G329100	TaNAC232	Molecular Function: molecular_function (GO:0003674);; Molecular Function: nucleic acid binding (GO:0003676);; Molecular Function: DNA binding (GO:0003677);; Molecular Function: binding (GO:0005488);; Molecular Function: organic cyclic compound binding (GO:0097159);; Molecular Function: heterocyclic compound binding (GO:1901363); Biological Process: nucleobase-containing compound metabolic process…	unnamed protein product [Triticum turgidum subsp. durum]	NAC22_ORYSJ RecName: Full=NAC domain-containing protein 22; Short=ONAC022	NAC domain-containing protein 94	TRIAE_CS42_4BL_TGACv1_321714_AA1064450.1	Traes_4BL_35C9289F3.2
TraesCS4B01G350600	TaNAC233	Molecular Function: molecular_function (GO:0003674);; Molecular Function: nucleic acid binding (GO:0003676);; Molecular Function: DNA binding (GO:0003677);; Molecular Function: binding (GO:0005488);; Molecular Function: organic cyclic compound binding (GO:0097159);; Molecular Function: heterocyclic compound binding (GO:1901363); Biological Process: nucleobase-containing compound metabolic process…	unnamed protein product [Triticum turgidum subsp. durum]	NAC45_ARATH RecName: Full=NAC domain-containing protein 45	No apical meristem (NAM) protein	TRIAE_CS42_4BL_TGACv1_321111_AA1055630.1	Traes_4BL_D592DBAAF.1
TraesCS4B01G384700	TaNAC234	Molecular Function: molecular_function (GO:0003674);; Molecular Function: nucleic acid binding (GO:0003676);; Molecular Function: DNA binding (GO:0003677);; Molecular Function: binding (GO:0005488);; Molecular Function: organic cyclic compound binding (GO:0097159);; Molecular Function: heterocyclic compound binding (GO:1901363); Biological Process: nucleobase-containing compound metabolic process…	transcription factor JUNGBRUNNEN 1-like [Aegilops tauschii subsp. tauschii]	NAC42_ARATH RecName: Full=Transcription factor JUNGBRUNNEN 1; AltName: Full=NAC domain-containing protein 42; Short=ANAC042	No apical meristem (NAM) protein	-	Traes_4BL_F1BECD544.1
TraesCS4D01G071200	TaNAC235	Molecular Function: molecular_function (GO:0003674);; Molecular Function: nucleic acid binding (GO:0003676);; Molecular Function: DNA binding (GO:0003677);; Molecular Function: binding (GO:0005488);; Molecular Function: organic cyclic compound binding (GO:0097159);; Molecular Function: heterocyclic compound binding (GO:1901363); Biological Process: nucleobase-containing compound metabolic process…	protein CUP-SHAPED COTYLEDON 2-like [Aegilops tauschii subsp. tauschii]	NAC98_ARATH RecName: Full=Protein CUP-SHAPED COTYLEDON 2; AltName: Full=NAC domain-containing protein 98; Short=ANAC098; AltName: Full=NAC domain-containing protein CUC2	No apical meristem (NAM) protein	TRIAE_CS42_4DS_TGACv1_361834_AA1173430.1	Traes_4DS_B98800798.1
TraesCS4D01G094400	TaNAC236	Molecular Function: molecular_function (GO:0003674);; Molecular Function: nucleic acid binding (GO:0003676);; Molecular Function: DNA binding (GO:0003677);; Molecular Function: binding (GO:0005488);; Molecular Function: organic cyclic compound binding (GO:0097159);; Molecular Function: heterocyclic compound binding (GO:1901363); Biological Process: nucleobase-containing compound metabolic process…	NAC domain-containing protein 71-like [Aegilops tauschii subsp. tauschii]	NAC71_ORYSJ RecName: Full=NAC domain-containing protein 71; Short=ONAC071; AltName: Full=OsNAC5	No apical meristem (NAM) protein	TRIAE_CS42_4DS_TGACv1_361684_AA1171560.1	Traes_4DS_DA83A5E27.1
TraesCS4D01G099300	TaNAC237	Molecular Function: molecular_function (GO:0003674);; Molecular Function: nucleic acid binding (GO:0003676);; Molecular Function: DNA binding (GO:0003677);; Molecular Function: binding (GO:0005488);; Molecular Function: organic cyclic compound binding (GO:0097159);; Molecular Function: heterocyclic compound binding (GO:1901363); Biological Process: nucleobase-containing compound metabolic process…	NAC domain containing protein 52 [Brachypodium distachyon]	NAMB1_HORVS RecName: Full=NAC transcription factor NAM-B1	No apical meristem (NAM) protein	TRIAE_CS42_4DS_TGACv1_361975_AA1175050.1	-
TraesCS4D01G099900	TaNAC238	Molecular Function: molecular_function (GO:0003674);; Molecular Function: nucleic acid binding (GO:0003676);; Molecular Function: DNA binding (GO:0003677);; Molecular Function: binding (GO:0005488);; Molecular Function: organic cyclic compound binding (GO:0097159);; Molecular Function: heterocyclic compound binding (GO:1901363); Biological Process: nucleobase-containing compound metabolic process…	NAC domain containing protein 52 [Brachypodium distachyon]	NAMB1_HORVS RecName: Full=NAC transcription factor NAM-B1	No apical meristem (NAM) protein	TRIAE_CS42_4DS_TGACv1_361838_AA1173490.1	-
TraesCS4D01G127300	TaNAC239	Molecular Function: molecular_function (GO:0003674);; Molecular Function: nucleic acid binding (GO:0003676);; Molecular Function: DNA binding (GO:0003677);; Molecular Function: binding (GO:0005488);; Molecular Function: organic cyclic compound binding (GO:0097159);; Molecular Function: heterocyclic compound binding (GO:1901363); Biological Process: nucleobase-containing compound metabolic process…	uncharacterized protein LOC104585070 [Brachypodium distachyon]	NAC52_ARATH RecName: Full=NAC domain containing protein 52; Short=ANAC052; AltName: Full=NAC domain containing protein 51; Short=ANAC051; AltName: Full=Protein POLLEN DEVELOPMENT DEFECTIVE 1; AltName: Full=Protein SUPPRESSOR OF GENE SILENCING 1	Plant invertase/pectin methylesterase inhibitor	TRIAE_CS42_4DS_TGACv1_361304_AA1165350.1	-
TraesCS4D01G175700	TaNAC240	Molecular Function: molecular_function (GO:0003674);; Molecular Function: nucleic acid binding (GO:0003676);; Molecular Function: DNA binding (GO:0003677);; Molecular Function: binding (GO:0005488);; Molecular Function: organic cyclic compound binding (GO:0097159);; Molecular Function: heterocyclic compound binding (GO:1901363); Biological Process: nucleobase-containing compound metabolic process…	NAC transcription factor NAM-B1-like [Aegilops tauschii subsp. tauschii]	NAMB1_HORVS RecName: Full=NAC transcription factor NAM-B1	No apical meristem (NAM) protein	TRIAE_CS42_4DL_TGACv1_342726_AA1120400.1	Traes_4DL_F0BE36C9D.1
TraesCS4D01G176000	TaNAC241	Molecular Function: molecular_function (GO:0003674);; Molecular Function: nucleic acid binding (GO:0003676);; Molecular Function: DNA binding (GO:0003677);; Molecular Function: binding (GO:0005488);; Molecular Function: organic cyclic compound binding (GO:0097159);; Molecular Function: heterocyclic compound binding (GO:1901363); Biological Process: nucleobase-containing compound metabolic process…	NAC domain-containing protein 92-like [Aegilops tauschii subsp. tauschii]	NAC87_ARATH RecName: Full=NAC domain-containing protein 87; Short=ANAC087	No apical meristem (NAM) protein	TRIAE_CS42_4DL_TGACv1_342407_AA1112880.1	Traes_4DL_D84567626.1
TraesCS4D01G242000	TaNAC242	Molecular Function: molecular_function (GO:0003674);; Molecular Function: nucleic acid binding (GO:0003676);; Molecular Function: DNA binding (GO:0003677);; Molecular Function: binding (GO:0005488);; Molecular Function: organic cyclic compound binding (GO:0097159);; Molecular Function: heterocyclic compound binding (GO:1901363); Biological Process: nucleobase-containing compound metabolic process…	uncharacterized protein LOC109738630 isoform X2 [Aegilops tauschii subsp. tauschii]	NAC8_ARATH RecName: Full=SUPPRESSOR OF GAMMA RESPONSE 1; AltName: Full=NAC domain-containing protein 8; Short=ANAC008; AltName: Full=Protein SOG1; AltName: Full=SUPPRESSOR OF GAMMA RADIATION 1	-	TRIAE_CS42_4DL_TGACv1_343385_AA1133860.2	-
TraesCS4D01G316800	TaNAC243	Molecular Function: molecular_function (GO:0003674);; Molecular Function: nucleic acid binding (GO:0003676);; Molecular Function: DNA binding (GO:0003677);; Molecular Function: binding (GO:0005488);; Molecular Function: organic cyclic compound binding (GO:0097159);; Molecular Function: heterocyclic compound binding (GO:1901363); Biological Process: nucleobase-containing compound metabolic process…	NAC domain-containing protein 37-like [Aegilops tauschii subsp. tauschii] &gt;gi	NAC37_ARATH RecName: Full=NAC domain-containing protein 37; Short=ANAC037; AltName: Full=Protein VASCULAR RELATED NAC-DOMAIN 1	No apical meristem (NAM) protein	TRIAE_CS42_4DL_TGACv1_345017_AA1151060.1	Traes_4DL_54E14ABCB.2
TraesCS4D01G325700	TaNAC244	Molecular Function: molecular_function (GO:0003674);; Molecular Function: nucleic acid binding (GO:0003676);; Molecular Function: DNA binding (GO:0003677);; Molecular Function: binding (GO:0005488);; Molecular Function: organic cyclic compound binding (GO:0097159);; Molecular Function: heterocyclic compound binding (GO:1901363); Biological Process: nucleobase-containing compound metabolic process…	NAC domain-containing protein 72-like [Aegilops tauschii subsp. tauschii]	NAC22_ORYSJ RecName: Full=NAC domain-containing protein 22; Short=ONAC022	NAC domain-containing protein 94	TRIAE_CS42_4DL_TGACv1_342906_AA1125140.1	Traes_4DL_7CB8EC5A8.1
TraesCS4D01G325800	TaNAC245	Molecular Function: molecular_function (GO:0003674);; Molecular Function: nucleic acid binding (GO:0003676);; Molecular Function: DNA binding (GO:0003677);; Molecular Function: binding (GO:0005488);; Molecular Function: organic cyclic compound binding (GO:0097159);; Molecular Function: heterocyclic compound binding (GO:1901363); Biological Process: nucleobase-containing compound metabolic process…	NAC domain-containing protein 72-like [Aegilops tauschii subsp. tauschii]	NAC22_ORYSJ RecName: Full=NAC domain-containing protein 22; Short=ONAC022	NAC domain-containing protein 94	TRIAE_CS42_4DL_TGACv1_343593_AA1137090.1	Traes_4DL_B29067862.2
TraesCS4D01G345300	TaNAC246	Molecular Function: molecular_function (GO:0003674);; Molecular Function: nucleic acid binding (GO:0003676);; Molecular Function: DNA binding (GO:0003677);; Molecular Function: binding (GO:0005488);; Molecular Function: organic cyclic compound binding (GO:0097159);; Molecular Function: heterocyclic compound binding (GO:1901363); Biological Process: nucleobase-containing compound metabolic process…	uncharacterized protein LOC109776722 [Aegilops tauschii subsp. tauschii]	NAC86_ARATH RecName: Full=NAC domain-containing protein 86; AltName: Full=NAM-like protein; AltName: Full=No apical meristem-like protein	No apical meristem (NAM) protein	TRIAE_CS42_4DL_TGACv1_343654_AA1137690.1	Traes_4DL_A13AE4BE6.2
TraesCS5A01G049100	TaNAC247	Molecular Function: molecular_function (GO:0003674);; Molecular Function: nucleic acid binding (GO:0003676);; Molecular Function: DNA binding (GO:0003677);; Molecular Function: binding (GO:0005488);; Molecular Function: organic cyclic compound binding (GO:0097159);; Molecular Function: heterocyclic compound binding (GO:1901363); Biological Process: nucleobase-containing compound metabolic process…	unnamed protein product [Triticum turgidum subsp. durum]	NAC22_ARATH RecName: Full=NAC domain-containing protein 21/22; Short=ANAC021/ANAC022	No apical meristem (NAM) protein	-	Traes_2DS_58DC1EC72.1
TraesCS5A01G099000	TaNAC248	Molecular Function: molecular_function (GO:0003674);; Molecular Function: nucleic acid binding (GO:0003676);; Molecular Function: DNA binding (GO:0003677);; Molecular Function: binding (GO:0005488);; Molecular Function: organic cyclic compound binding (GO:0097159);; Molecular Function: heterocyclic compound binding (GO:1901363); Biological Process: nucleobase-containing compound metabolic process…	unnamed protein product [Triticum turgidum subsp. durum]	NAC5_ARATH RecName: Full=NAC domain-containing protein 5; Short=ANAC005	No apical meristem (NAM) protein	TRIAE_CS42_5AS_TGACv1_392783_AA1264600.1	-
TraesCS5A01G127200	TaNAC249	Molecular Function: molecular_function (GO:0003674);; Molecular Function: nucleic acid binding (GO:0003676);; Molecular Function: DNA binding (GO:0003677);; Molecular Function: binding (GO:0005488);; Molecular Function: organic cyclic compound binding (GO:0097159);; Molecular Function: heterocyclic compound binding (GO:1901363); Biological Process: nucleobase-containing compound metabolic process…	NAC domain-containing protein 90-like isoform X1 [Aegilops tauschii subsp. tauschii]	NAC90_ARATH RecName: Full=NAC domain-containing protein 90; Short=ANAC090	No apical meristem (NAM) protein	TRIAE_CS42_5AL_TGACv1_376003_AA1230550.1	-
TraesCS5A01G143100	TaNAC250	Molecular Function: molecular_function (GO:0003674);; Molecular Function: nucleic acid binding (GO:0003676);; Molecular Function: DNA binding (GO:0003677);; Molecular Function: binding (GO:0005488);; Molecular Function: organic cyclic compound binding (GO:0097159);; Molecular Function: heterocyclic compound binding (GO:1901363); Biological Process: nucleobase-containing compound metabolic process…	unnamed protein product [Triticum turgidum subsp. durum]	NAC77_ORYSJ RecName: Full=NAC domain-containing protein 77; Short=ONAC077; AltName: Full=NAC domain-containing protein 300; Short=ONAC300	transcription, DNA-templated	TRIAE_CS42_5AL_TGACv1_374001_AA1187350.1	Traes_5AL_197543F911.1
TraesCS5A01G143200	TaNAC251	Molecular Function: molecular_function (GO:0003674);; Molecular Function: nucleic acid binding (GO:0003676);; Molecular Function: DNA binding (GO:0003677);; Molecular Function: binding (GO:0005488);; Molecular Function: organic cyclic compound binding (GO:0097159);; Molecular Function: heterocyclic compound binding (GO:1901363); Biological Process: nucleobase-containing compound metabolic process…	NAC domain transcription factor [Triticum aestivum] &gt;gi	NAP1_SOLLC RecName: Full=NAC domain-containing protein 1; Short=SlNAP1	No apical meristem (NAM) protein	TRIAE_CS42_5AL_TGACv1_374001_AA1187360.1	Traes_5AL_7ED9D05C5.1
TraesCS5A01G220900	TaNAC252	Molecular Function: molecular_function (GO:0003674);; Molecular Function: nucleic acid binding (GO:0003676);; Molecular Function: DNA binding (GO:0003677);; Molecular Function: binding (GO:0005488);; Molecular Function: organic cyclic compound binding (GO:0097159);; Molecular Function: heterocyclic compound binding (GO:1901363); Biological Process: nucleobase-containing compound metabolic process…	NAC domain-containing protein 78 [Triticum urartu]	NAC82_ARATH RecName: Full=NAC domain-containing protein 82; Short=ANAC082; AltName: Full=Protein VND-INTERACTING 1	Glycine-rich cell wall structural protein	TRIAE_CS42_5AL_TGACv1_377220_AA1245090.1	-
TraesCS5A01G228000	TaNAC253	Molecular Function: molecular_function (GO:0003674);; Molecular Function: nucleic acid binding (GO:0003676);; Molecular Function: DNA binding (GO:0003677);; Molecular Function: binding (GO:0005488);; Molecular Function: organic cyclic compound binding (GO:0097159);; Molecular Function: heterocyclic compound binding (GO:1901363); Biological Process: nucleobase-containing compound metabolic process…	Protein FEZ [Triticum urartu] &gt;gi	FEZ_ARATH RecName: Full=Protein FEZ; AltName: Full=NAC domain-containing protein 9; Short=ANAC009	No apical meristem (NAM) protein	-	Traes_5AL_F35B9FF8E.1
TraesCS5A01G245900	TaNAC254	Molecular Function: molecular_function (GO:0003674);; Molecular Function: nucleic acid binding (GO:0003676);; Molecular Function: DNA binding (GO:0003677);; Molecular Function: binding (GO:0005488);; Molecular Function: organic cyclic compound binding (GO:0097159);; Molecular Function: heterocyclic compound binding (GO:1901363); Biological Process: nucleobase-containing compound metabolic process…	unnamed protein product [Triticum turgidum subsp. durum]	NAC87_ARATH RecName: Full=NAC domain-containing protein 87; Short=ANAC087	Protein CUP-SHAPED COTYLEDON 2	-	-
TraesCS5A01G271500	TaNAC255	Molecular Function: molecular_function (GO:0003674);; Molecular Function: nucleic acid binding (GO:0003676);; Molecular Function: DNA binding (GO:0003677);; Molecular Function: binding (GO:0005488);; Molecular Function: organic cyclic compound binding (GO:0097159);; Molecular Function: heterocyclic compound binding (GO:1901363); Biological Process: nucleobase-containing compound metabolic process…	SIN [Thinopyrum ponticum x Triticum aestivum]	NAC17_ARATH RecName: Full=NAC domain-containing protein 17; Short=ANAC017; AltName: Full=Protein NTM1-like 7; AltName: Full=Protein REGULATORS OF AOX1A 2	(NAC) domain-containing protein	-	-
TraesCS5A01G275900	TaNAC256	Molecular Function: molecular_function (GO:0003674);; Molecular Function: nucleic acid binding (GO:0003676);; Molecular Function: DNA binding (GO:0003677);; Molecular Function: binding (GO:0005488);; Molecular Function: organic cyclic compound binding (GO:0097159);; Molecular Function: heterocyclic compound binding (GO:1901363); Biological Process: nucleobase-containing compound metabolic process…	unnamed protein product [Triticum turgidum subsp. durum]	NAC79_ARATH RecName: Full=NAC domain-containing protein 79; Short=ANAC79; Short=ANAC80; Short=AtNAC79; Short=AtNAC80	No apical meristem (NAM) protein	TRIAE_CS42_5AL_TGACv1_377105_AA1244130.1	Traes_5AL_9FEA7C044.1
TraesCS5A01G291200	TaNAC257	Molecular Function: molecular_function (GO:0003674);; Molecular Function: nucleic acid binding (GO:0003676);; Molecular Function: DNA binding (GO:0003677);; Molecular Function: binding (GO:0005488);; Molecular Function: organic cyclic compound binding (GO:0097159);; Molecular Function: heterocyclic compound binding (GO:1901363); Biological Process: nucleobase-containing compound metabolic process…	unnamed protein product [Triticum turgidum subsp. durum]	NAC41_ARATH RecName: Full=NAC domain-containing protein 41; Short=ANAC041	No apical meristem (NAM) protein	TRIAE_CS42_5AL_TGACv1_374706_AA1207030.1	-
TraesCS5A01G339600	TaNAC258	Molecular Function: molecular_function (GO:0003674);; Molecular Function: nucleic acid binding (GO:0003676);; Molecular Function: DNA binding (GO:0003677);; Molecular Function: binding (GO:0005488);; Molecular Function: organic cyclic compound binding (GO:0097159);; Molecular Function: heterocyclic compound binding (GO:1901363); Biological Process: nucleobase-containing compound metabolic process…	unnamed protein product [Triticum turgidum subsp. durum]	NAC94_ARATH RecName: Full=Putative NAC domain-containing protein 94; Short=ANAC094	No apical meristem (NAM) protein	-	Traes_5AL_F2A49EB8E.1
TraesCS5A01G353500	TaNAC259	Molecular Function: molecular_function (GO:0003674);; Molecular Function: nucleic acid binding (GO:0003676);; Molecular Function: DNA binding (GO:0003677);; Molecular Function: binding (GO:0005488);; Molecular Function: organic cyclic compound binding (GO:0097159);; Molecular Function: heterocyclic compound binding (GO:1901363); Biological Process: nucleobase-containing compound metabolic process…	unnamed protein product [Triticum turgidum subsp. durum]	NAC86_ARATH RecName: Full=NAC domain-containing protein 86; AltName: Full=NAM-like protein; AltName: Full=No apical meristem-like protein	No apical meristem (NAM) protein	TRIAE_CS42_5AL_TGACv1_375261_AA1218690.2	Traes_5AL_59A8F0CBD.1
TraesCS5A01G411700	TaNAC260	Molecular Function: molecular_function (GO:0003674);; Molecular Function: nucleic acid binding (GO:0003676);; Molecular Function: DNA binding (GO:0003677);; Molecular Function: binding (GO:0005488);; Molecular Function: organic cyclic compound binding (GO:0097159);; Molecular Function: heterocyclic compound binding (GO:1901363); Biological Process: nucleobase-containing compound metabolic process…	unnamed protein product [Triticum turgidum subsp. durum]	NAC42_ARATH RecName: Full=Transcription factor JUNGBRUNNEN 1; AltName: Full=NAC domain-containing protein 42; Short=ANAC042	No apical meristem (NAM) protein	TRIAE_CS42_5AL_TGACv1_375704_AA1225840.1	-
TraesCS5A01G411800	TaNAC261	Molecular Function: molecular_function (GO:0003674);; Molecular Function: nucleic acid binding (GO:0003676);; Molecular Function: DNA binding (GO:0003677);; Molecular Function: binding (GO:0005488);; Molecular Function: organic cyclic compound binding (GO:0097159);; Molecular Function: heterocyclic compound binding (GO:1901363); Biological Process: nucleobase-containing compound metabolic process…	unnamed protein product [Triticum turgidum subsp. durum]	NAC42_ARATH RecName: Full=Transcription factor JUNGBRUNNEN 1; AltName: Full=NAC domain-containing protein 42; Short=ANAC042	No apical meristem (NAM) protein	TRIAE_CS42_5AL_TGACv1_375306_AA1219530.1	-
TraesCS5A01G411900	TaNAC262	Molecular Function: molecular_function (GO:0003674);; Molecular Function: nucleic acid binding (GO:0003676);; Molecular Function: DNA binding (GO:0003677);; Molecular Function: binding (GO:0005488);; Molecular Function: organic cyclic compound binding (GO:0097159);; Molecular Function: heterocyclic compound binding (GO:1901363); Biological Process: nucleobase-containing compound metabolic process…	unnamed protein product [Triticum turgidum subsp. durum]	NAC42_ARATH RecName: Full=Transcription factor JUNGBRUNNEN 1; AltName: Full=NAC domain-containing protein 42; Short=ANAC042	No apical meristem (NAM) protein	TRIAE_CS42_5AL_TGACv1_375952_AA1229310.1	Traes_5AL_75CB8217C.1
TraesCS5A01G467300	TaNAC263	Molecular Function: molecular_function (GO:0003674);; Molecular Function: nucleic acid binding (GO:0003676);; Molecular Function: DNA binding (GO:0003677);; Molecular Function: binding (GO:0005488);; Molecular Function: organic cyclic compound binding (GO:0097159);; Molecular Function: heterocyclic compound binding (GO:1901363); Biological Process: nucleobase-containing compound metabolic process…	PH01B015M02.16 [Phyllostachys edulis]	NAP1_SOLLC RecName: Full=NAC domain-containing protein 1; Short=SlNAP1	No apical meristem (NAM) protein	TRIAE_CS42_5AL_TGACv1_375009_AA1213810.1	-
TraesCS5A01G468300	TaNAC264	Molecular Function: molecular_function (GO:0003674);; Molecular Function: nucleic acid binding (GO:0003676);; Molecular Function: DNA binding (GO:0003677);; Molecular Function: binding (GO:0005488);; Molecular Function: organic cyclic compound binding (GO:0097159);; Molecular Function: heterocyclic compound binding (GO:1901363); Biological Process: nucleobase-containing compound metabolic process…	NAC domain transcription factor [Triticum aestivum] &gt;gi	NAC2_ORYSJ RecName: Full=NAC domain-containing protein 2; Short=ONAC002; AltName: Full=OsNAC19; AltName: Full=Protein STRESS-RESPONSIVE NAC 1	transcription factor	TRIAE_CS42_5AL_TGACv1_373971_AA1185940.1	-
TraesCS5A01G491700	TaNAC265	Molecular Function: molecular_function (GO:0003674);; Molecular Function: nucleic acid binding (GO:0003676);; Molecular Function: DNA binding (GO:0003677);; Molecular Function: binding (GO:0005488);; Molecular Function: organic cyclic compound binding (GO:0097159);; Molecular Function: heterocyclic compound binding (GO:1901363); Biological Process: nucleobase-containing compound metabolic process…	unnamed protein product [Triticum turgidum subsp. durum]	NAC37_ARATH RecName: Full=NAC domain-containing protein 37; Short=ANAC037; AltName: Full=Protein VASCULAR RELATED NAC-DOMAIN 1	No apical meristem (NAM) protein	TRIAE_CS42_5AL_TGACv1_374586_AA1203930.1	Traes_5AL_DD30903BD.1
TraesCS5A01G500400	TaNAC266	Molecular Function: molecular_function (GO:0003674);; Molecular Function: nucleic acid binding (GO:0003676);; Molecular Function: DNA binding (GO:0003677);; Molecular Function: binding (GO:0005488);; Molecular Function: organic cyclic compound binding (GO:0097159);; Molecular Function: heterocyclic compound binding (GO:1901363); Biological Process: nucleobase-containing compound metabolic process…	Putative NAC domain-containing protein 94 [Triticum urartu] &gt;gi	NAC22_ORYSJ RecName: Full=NAC domain-containing protein 22; Short=ONAC022	NAC domain-containing protein 94	TRIAE_CS42_U_TGACv1_643195_AA2128790.1	-
TraesCS5A01G500500	TaNAC267	Molecular Function: molecular_function (GO:0003674);; Molecular Function: nucleic acid binding (GO:0003676);; Molecular Function: DNA binding (GO:0003677);; Molecular Function: binding (GO:0005488);; Molecular Function: organic cyclic compound binding (GO:0097159);; Molecular Function: heterocyclic compound binding (GO:1901363); Biological Process: nucleobase-containing compound metabolic process…	NAC domain-containing protein 72-like [Aegilops tauschii subsp. tauschii]	NAC22_ORYSJ RecName: Full=NAC domain-containing protein 22; Short=ONAC022	NAC domain-containing protein 94	TRIAE_CS42_5AL_TGACv1_376992_AA1243070.1	-
TraesCS5A01G500600	TaNAC268	Molecular Function: molecular_function (GO:0003674);; Molecular Function: nucleic acid binding (GO:0003676);; Molecular Function: DNA binding (GO:0003677);; Molecular Function: binding (GO:0005488);; Molecular Function: organic cyclic compound binding (GO:0097159);; Molecular Function: heterocyclic compound binding (GO:1901363); Biological Process: nucleobase-containing compound metabolic process…	Putative NAC domain-containing protein 94 [Triticum urartu]	NAC22_ORYSJ RecName: Full=NAC domain-containing protein 22; Short=ONAC022	NAC domain-containing protein 94	-	-
TraesCS5A01G500700	TaNAC269	Molecular Function: molecular_function (GO:0003674);; Molecular Function: nucleic acid binding (GO:0003676);; Molecular Function: DNA binding (GO:0003677);; Molecular Function: binding (GO:0005488);; Molecular Function: organic cyclic compound binding (GO:0097159);; Molecular Function: heterocyclic compound binding (GO:1901363); Biological Process: nucleobase-containing compound metabolic process…	unnamed protein product [Triticum turgidum subsp. durum]	NAC22_ORYSJ RecName: Full=NAC domain-containing protein 22; Short=ONAC022	NAC domain-containing protein 94	TRIAE_CS42_5AL_TGACv1_374631_AA1204930.1	-
TraesCS5A01G519300	TaNAC270	Molecular Function: molecular_function (GO:0003674);; Molecular Function: nucleic acid binding (GO:0003676);; Molecular Function: DNA binding (GO:0003677);; Molecular Function: binding (GO:0005488);; Molecular Function: organic cyclic compound binding (GO:0097159);; Molecular Function: heterocyclic compound binding (GO:1901363); Biological Process: nucleobase-containing compound metabolic process…	unnamed protein product [Triticum turgidum subsp. durum]	NAC86_ARATH RecName: Full=NAC domain-containing protein 86; AltName: Full=NAM-like protein; AltName: Full=No apical meristem-like protein	No apical meristem (NAM) protein	TRIAE_CS42_5AL_TGACv1_374660_AA1205930.2	Traes_5AL_156B388C2.1
TraesCS5B01G054200	TaNAC271	Molecular Function: molecular_function (GO:0003674);; Molecular Function: nucleic acid binding (GO:0003676);; Molecular Function: DNA binding (GO:0003677);; Molecular Function: binding (GO:0005488);; Molecular Function: organic cyclic compound binding (GO:0097159);; Molecular Function: heterocyclic compound binding (GO:1901363); Biological Process: nucleobase-containing compound metabolic process…	NAC transcription factor 6A [Triticum aestivum]	NAC22_ARATH RecName: Full=NAC domain-containing protein 21/22; Short=ANAC021/ANAC022	No apical meristem (NAM) protein	TRIAE_CS42_5BS_TGACv1_423369_AA1375270.1	Traes_5BS_9F043AE17.1
TraesCS5B01G104200	TaNAC272	Molecular Function: molecular_function (GO:0003674);; Molecular Function: nucleic acid binding (GO:0003676);; Molecular Function: DNA binding (GO:0003677);; Molecular Function: binding (GO:0005488);; Molecular Function: organic cyclic compound binding (GO:0097159);; Molecular Function: heterocyclic compound binding (GO:1901363); Biological Process: nucleobase-containing compound metabolic process…	unnamed protein product [Triticum turgidum subsp. durum]	NAC5_ARATH RecName: Full=NAC domain-containing protein 5; Short=ANAC005	auxin binding	TRIAE_CS42_5BS_TGACv1_423508_AA1378340.2	-
TraesCS5B01G126300	TaNAC273	Molecular Function: molecular_function (GO:0003674);; Molecular Function: nucleic acid binding (GO:0003676);; Molecular Function: DNA binding (GO:0003677);; Molecular Function: binding (GO:0005488);; Molecular Function: organic cyclic compound binding (GO:0097159);; Molecular Function: heterocyclic compound binding (GO:1901363); Biological Process: nucleobase-containing compound metabolic process…	NAC domain-containing protein 90-like isoform X1 [Aegilops tauschii subsp. tauschii]	NAC90_ARATH RecName: Full=NAC domain-containing protein 90; Short=ANAC090	No apical meristem (NAM) protein	-	Traes_5BL_2111E509E.1
TraesCS5B01G141900	TaNAC274	Molecular Function: molecular_function (GO:0003674);; Molecular Function: nucleic acid binding (GO:0003676);; Molecular Function: DNA binding (GO:0003677);; Molecular Function: binding (GO:0005488);; Molecular Function: organic cyclic compound binding (GO:0097159);; Molecular Function: heterocyclic compound binding (GO:1901363); Biological Process: nucleobase-containing compound metabolic process…	unnamed protein product [Triticum turgidum subsp. durum]	NAC77_ORYSJ RecName: Full=NAC domain-containing protein 77; Short=ONAC077; AltName: Full=NAC domain-containing protein 300; Short=ONAC300	transcription, DNA-templated	TRIAE_CS42_5BL_TGACv1_405569_AA1330600.2	Traes_5BL_420974D47.1
TraesCS5B01G142100	TaNAC275	Molecular Function: molecular_function (GO:0003674);; Molecular Function: nucleic acid binding (GO:0003676);; Molecular Function: DNA binding (GO:0003677);; Molecular Function: binding (GO:0005488);; Molecular Function: organic cyclic compound binding (GO:0097159);; Molecular Function: heterocyclic compound binding (GO:1901363); Biological Process: nucleobase-containing compound metabolic process…	NAC domain transcription factor [Triticum aestivum] &gt;gi	NAP1_SOLLC RecName: Full=NAC domain-containing protein 1; Short=SlNAP1	No apical meristem (NAM) protein	TRIAE_CS42_5BL_TGACv1_405234_AA1322970.1	Traes_5BL_CC18CAD72.1
TraesCS5B01G226800	TaNAC276	Molecular Function: molecular_function (GO:0003674);; Molecular Function: nucleic acid binding (GO:0003676);; Molecular Function: DNA binding (GO:0003677);; Molecular Function: binding (GO:0005488);; Molecular Function: organic cyclic compound binding (GO:0097159);; Molecular Function: heterocyclic compound binding (GO:1901363); Biological Process: nucleobase-containing compound metabolic process…	unnamed protein product [Triticum turgidum subsp. durum]	FEZ_ARATH RecName: Full=Protein FEZ; AltName: Full=NAC domain-containing protein 9; Short=ANAC009	No apical meristem (NAM) protein	-	Traes_5BL_38DFDFE41.1
TraesCS5B01G243300	TaNAC277	Molecular Function: molecular_function (GO:0003674);; Molecular Function: nucleic acid binding (GO:0003676);; Molecular Function: DNA binding (GO:0003677);; Molecular Function: binding (GO:0005488);; Molecular Function: organic cyclic compound binding (GO:0097159);; Molecular Function: heterocyclic compound binding (GO:1901363); Biological Process: nucleobase-containing compound metabolic process…	unnamed protein product [Triticum turgidum subsp. durum]	NAC59_ARATH RecName: Full=NAC domain-containing protein 59; Short=ANAC059; Short=AtNAC3; AltName: Full=Protein ORE1 SISTER1	Protein CUP-SHAPED COTYLEDON 2	-	Traes_5BL_3C5BB24D7.1
TraesCS5B01G275200	TaNAC278	Molecular Function: molecular_function (GO:0003674);; Molecular Function: nucleic acid binding (GO:0003676);; Molecular Function: DNA binding (GO:0003677);; Molecular Function: binding (GO:0005488);; Molecular Function: organic cyclic compound binding (GO:0097159);; Molecular Function: heterocyclic compound binding (GO:1901363); Biological Process: nucleobase-containing compound metabolic process…	unnamed protein product [Triticum turgidum subsp. durum]	NC100_ARATH RecName: Full=NAC domain-containing protein 100; Short=ANAC100; Short=AtNAC5	No apical meristem (NAM) protein	TRIAE_CS42_5BL_TGACv1_407438_AA1356890.1	Traes_5BL_657BF1497.1
TraesCS5B01G290200	TaNAC279	Molecular Function: molecular_function (GO:0003674);; Molecular Function: nucleic acid binding (GO:0003676);; Molecular Function: DNA binding (GO:0003677);; Molecular Function: binding (GO:0005488);; Molecular Function: organic cyclic compound binding (GO:0097159);; Molecular Function: heterocyclic compound binding (GO:1901363); Biological Process: nucleobase-containing compound metabolic process…	unnamed protein product [Triticum turgidum subsp. durum]	NAC41_ARATH RecName: Full=NAC domain-containing protein 41; Short=ANAC041	No apical meristem (NAM) protein	TRIAE_CS42_5BL_TGACv1_407515_AA1357640.1	Traes_5BL_456C3408A.1
TraesCS5B01G338400	TaNAC280	Molecular Function: molecular_function (GO:0003674);; Molecular Function: nucleic acid binding (GO:0003676);; Molecular Function: DNA binding (GO:0003677);; Molecular Function: binding (GO:0005488);; Molecular Function: organic cyclic compound binding (GO:0097159);; Molecular Function: heterocyclic compound binding (GO:1901363); Biological Process: nucleobase-containing compound metabolic process…	unnamed protein product [Triticum turgidum subsp. durum]	FEZ_ARATH RecName: Full=Protein FEZ; AltName: Full=NAC domain-containing protein 9; Short=ANAC009	No apical meristem (NAM) protein	-	Traes_5BL_2131D2B17.1
TraesCS5B01G338700	TaNAC281	Molecular Function: molecular_function (GO:0003674);; Molecular Function: nucleic acid binding (GO:0003676);; Molecular Function: DNA binding (GO:0003677);; Molecular Function: binding (GO:0005488);; Molecular Function: organic cyclic compound binding (GO:0097159);; Molecular Function: heterocyclic compound binding (GO:1901363); Biological Process: nucleobase-containing compound metabolic process…	unnamed protein product [Triticum turgidum subsp. durum]	NAC94_ARATH RecName: Full=Putative NAC domain-containing protein 94; Short=ANAC094	No apical meristem (NAM) protein	-	-
TraesCS5B01G356000	TaNAC282	Molecular Function: molecular_function (GO:0003674);; Molecular Function: nucleic acid binding (GO:0003676);; Molecular Function: DNA binding (GO:0003677);; Molecular Function: binding (GO:0005488);; Molecular Function: organic cyclic compound binding (GO:0097159);; Molecular Function: heterocyclic compound binding (GO:1901363); Biological Process: nucleobase-containing compound metabolic process…	unnamed protein product [Triticum turgidum subsp. durum]	NAC45_ARATH RecName: Full=NAC domain-containing protein 45	No apical meristem (NAM) protein	TRIAE_CS42_5BL_TGACv1_407099_AA1353330.1	Traes_5BL_8BE382FE3.2
TraesCS5B01G356100	TaNAC283	Molecular Function: molecular_function (GO:0003674);; Molecular Function: nucleic acid binding (GO:0003676);; Molecular Function: DNA binding (GO:0003677);; Molecular Function: binding (GO:0005488);; Molecular Function: organic cyclic compound binding (GO:0097159);; Molecular Function: heterocyclic compound binding (GO:1901363); Biological Process: nucleobase-containing compound metabolic process…	unnamed protein product [Triticum turgidum subsp. durum]	NAC86_ARATH RecName: Full=NAC domain-containing protein 86; AltName: Full=NAM-like protein; AltName: Full=No apical meristem-like protein	No apical meristem (NAM) protein	TRIAE_CS42_5BL_TGACv1_407099_AA1353320.2	Traes_5BL_581C3F5DA.1
TraesCS5B01G415400	TaNAC284	Molecular Function: molecular_function (GO:0003674);; Molecular Function: nucleic acid binding (GO:0003676);; Molecular Function: DNA binding (GO:0003677);; Molecular Function: binding (GO:0005488);; Molecular Function: organic cyclic compound binding (GO:0097159);; Molecular Function: heterocyclic compound binding (GO:1901363); Biological Process: nucleobase-containing compound metabolic process…	unnamed protein product [Triticum turgidum subsp. durum]	NAC42_ARATH RecName: Full=Transcription factor JUNGBRUNNEN 1; AltName: Full=NAC domain-containing protein 42; Short=ANAC042	No apical meristem (NAM) protein	TRIAE_CS42_5BL_TGACv1_407248_AA1354840.1	Traes_5BL_39FF03C5D.1
TraesCS5B01G415600	TaNAC285	Molecular Function: molecular_function (GO:0003674);; Molecular Function: nucleic acid binding (GO:0003676);; Molecular Function: DNA binding (GO:0003677);; Molecular Function: binding (GO:0005488);; Molecular Function: organic cyclic compound binding (GO:0097159);; Molecular Function: heterocyclic compound binding (GO:1901363); Biological Process: nucleobase-containing compound metabolic process…	unnamed protein product [Triticum turgidum subsp. durum]	NAC42_ARATH RecName: Full=Transcription factor JUNGBRUNNEN 1; AltName: Full=NAC domain-containing protein 42; Short=ANAC042	No apical meristem (NAM) protein	TRIAE_CS42_5BL_TGACv1_404290_AA1294030.1	Traes_5BL_3900B9128.1
TraesCS5B01G415700	TaNAC286	Molecular Function: molecular_function (GO:0003674);; Molecular Function: nucleic acid binding (GO:0003676);; Molecular Function: DNA binding (GO:0003677);; Molecular Function: binding (GO:0005488);; Molecular Function: organic cyclic compound binding (GO:0097159);; Molecular Function: heterocyclic compound binding (GO:1901363); Biological Process: nucleobase-containing compound metabolic process…	unnamed protein product [Triticum turgidum subsp. durum]	NAC42_ARATH RecName: Full=Transcription factor JUNGBRUNNEN 1; AltName: Full=NAC domain-containing protein 42; Short=ANAC042	No apical meristem (NAM) protein	TRIAE_CS42_5BL_TGACv1_404290_AA1294020.1	Traes_5BL_57ABE6426.1
TraesCS5B01G480900	TaNAC287	Molecular Function: molecular_function (GO:0003674);; Molecular Function: nucleic acid binding (GO:0003676);; Molecular Function: DNA binding (GO:0003677);; Molecular Function: binding (GO:0005488);; Molecular Function: organic cyclic compound binding (GO:0097159);; Molecular Function: heterocyclic compound binding (GO:1901363); Biological Process: nucleobase-containing compound metabolic process…	NAC transcription factor 2B [Triticum aestivum] &gt;gi	NAC2_ORYSJ RecName: Full=NAC domain-containing protein 2; Short=ONAC002; AltName: Full=OsNAC19; AltName: Full=Protein STRESS-RESPONSIVE NAC 1	transcription factor	TRIAE_CS42_5BL_TGACv1_407166_AA1354040.2	-
TraesCS5B01G550800	TaNAC288	Molecular Function: molecular_function (GO:0003674);; Molecular Function: nucleic acid binding (GO:0003676);; Molecular Function: DNA binding (GO:0003677);; Molecular Function: binding (GO:0005488);; Molecular Function: organic cyclic compound binding (GO:0097159);; Molecular Function: heterocyclic compound binding (GO:1901363); Biological Process: nucleobase-containing compound metabolic process…	unnamed protein product [Triticum turgidum subsp. durum]	NAC42_ARATH RecName: Full=Transcription factor JUNGBRUNNEN 1; AltName: Full=NAC domain-containing protein 42; Short=ANAC042	No apical meristem (NAM) protein	-	-
TraesCS5D01G059700	TaNAC289	Molecular Function: molecular_function (GO:0003674);; Molecular Function: nucleic acid binding (GO:0003676);; Molecular Function: DNA binding (GO:0003677);; Molecular Function: binding (GO:0005488);; Molecular Function: organic cyclic compound binding (GO:0097159);; Molecular Function: heterocyclic compound binding (GO:1901363); Biological Process: nucleobase-containing compound metabolic process…	NAC domain-containing protein 21/22-like isoform X1 [Aegilops tauschii subsp. tauschii] &gt;gi	NAC22_ARATH RecName: Full=NAC domain-containing protein 21/22; Short=ANAC021/ANAC022	No apical meristem (NAM) protein	TRIAE_CS42_5DS_TGACv1_457110_AA1482510.1	Traes_5DS_446974FE9.2
TraesCS5D01G111300	TaNAC290	Molecular Function: molecular_function (GO:0003674);; Molecular Function: nucleic acid binding (GO:0003676);; Molecular Function: DNA binding (GO:0003677);; Molecular Function: binding (GO:0005488);; Molecular Function: organic cyclic compound binding (GO:0097159);; Molecular Function: heterocyclic compound binding (GO:1901363); Biological Process: nucleobase-containing compound metabolic process…	NAC-like transcription factor 5D [Triticum aestivum]	NAC5_ARATH RecName: Full=NAC domain-containing protein 5; Short=ANAC005	auxin binding	TRIAE_CS42_5DS_TGACv1_457805_AA1489940.1	-
TraesCS5D01G134800	TaNAC291	Molecular Function: molecular_function (GO:0003674);; Molecular Function: nucleic acid binding (GO:0003676);; Molecular Function: DNA binding (GO:0003677);; Molecular Function: binding (GO:0005488);; Molecular Function: organic cyclic compound binding (GO:0097159);; Molecular Function: heterocyclic compound binding (GO:1901363); Biological Process: nucleobase-containing compound metabolic process…	NAC domain-containing protein 90-like isoform X1 [Aegilops tauschii subsp. tauschii]	NAC90_ARATH RecName: Full=NAC domain-containing protein 90; Short=ANAC090	No apical meristem (NAM) protein	TRIAE_CS42_5DL_TGACv1_436001_AA1457180.1	Traes_5DL_43FC1B296.2
TraesCS5D01G148800	TaNAC292	Molecular Function: molecular_function (GO:0003674);; Molecular Function: nucleic acid binding (GO:0003676);; Molecular Function: DNA binding (GO:0003677);; Molecular Function: binding (GO:0005488);; Molecular Function: organic cyclic compound binding (GO:0097159);; Molecular Function: heterocyclic compound binding (GO:1901363); Biological Process: nucleobase-containing compound metabolic process…	NAC transcription factor 29-like [Aegilops tauschii subsp. tauschii] &gt;gi	NAP1_SOLLC RecName: Full=NAC domain-containing protein 1; Short=SlNAP1	No apical meristem (NAM) protein	TRIAE_CS42_5DL_TGACv1_436785_AA1463200.1	Traes_5DL_D1D0CA79E.1
TraesCS5D01G148900	TaNAC293	Molecular Function: molecular_function (GO:0003674);; Molecular Function: nucleic acid binding (GO:0003676);; Molecular Function: DNA binding (GO:0003677);; Molecular Function: binding (GO:0005488);; Molecular Function: organic cyclic compound binding (GO:0097159);; Molecular Function: heterocyclic compound binding (GO:1901363); Biological Process: nucleobase-containing compound metabolic process…	NAC domain-containing protein 77-like [Aegilops tauschii subsp. tauschii] &gt;gi	NAC77_ORYSJ RecName: Full=NAC domain-containing protein 77; Short=ONAC077; AltName: Full=NAC domain-containing protein 300; Short=ONAC300	transcription, DNA-templated	TRIAE_CS42_5DL_TGACv1_436785_AA1463190.1	Traes_5DL_BB02CB81C.2
TraesCS5D01G239600	TaNAC294	Molecular Function: molecular_function (GO:0003674);; Molecular Function: nucleic acid binding (GO:0003676);; Molecular Function: DNA binding (GO:0003677);; Molecular Function: binding (GO:0005488);; Molecular Function: organic cyclic compound binding (GO:0097159);; Molecular Function: heterocyclic compound binding (GO:1901363); Biological Process: nucleobase-containing compound metabolic process…	protein FEZ-like [Aegilops tauschii subsp. tauschii]	FEZ_ARATH RecName: Full=Protein FEZ; AltName: Full=NAC domain-containing protein 9; Short=ANAC009	No apical meristem (NAM) protein	-	Traes_5DL_0713E8429.2
TraesCS5D01G279100	TaNAC295	Molecular Function: molecular_function (GO:0003674);; Molecular Function: nucleic acid binding (GO:0003676);; Molecular Function: DNA binding (GO:0003677);; Molecular Function: binding (GO:0005488);; Molecular Function: organic cyclic compound binding (GO:0097159);; Molecular Function: heterocyclic compound binding (GO:1901363); Biological Process: nucleobase-containing compound metabolic process…	SIN [Thinopyrum ponticum x Triticum aestivum]	NAC17_ARATH RecName: Full=NAC domain-containing protein 17; Short=ANAC017; AltName: Full=Protein NTM1-like 7; AltName: Full=Protein REGULATORS OF AOX1A 2	(NAC) domain-containing protein	-	-
TraesCS5D01G283200	TaNAC296	Molecular Function: molecular_function (GO:0003674);; Molecular Function: nucleic acid binding (GO:0003676);; Molecular Function: DNA binding (GO:0003677);; Molecular Function: binding (GO:0005488);; Molecular Function: organic cyclic compound binding (GO:0097159);; Molecular Function: heterocyclic compound binding (GO:1901363); Biological Process: nucleobase-containing compound metabolic process…	NAC domain-containing protein 92-like [Aegilops tauschii subsp. tauschii]	NAC79_ARATH RecName: Full=NAC domain-containing protein 79; Short=ANAC79; Short=ANAC80; Short=AtNAC79; Short=AtNAC80	No apical meristem (NAM) protein	TRIAE_CS42_5DL_TGACv1_437691_AA1467130.2	Traes_5DL_B2A650E66.1
TraesCS5D01G298600	TaNAC297	Molecular Function: molecular_function (GO:0003674);; Molecular Function: nucleic acid binding (GO:0003676);; Molecular Function: DNA binding (GO:0003677);; Molecular Function: binding (GO:0005488);; Molecular Function: organic cyclic compound binding (GO:0097159);; Molecular Function: heterocyclic compound binding (GO:1901363); Biological Process: nucleobase-containing compound metabolic process…	NAC domain-containing protein 41-like [Aegilops tauschii subsp. tauschii]	NAC41_ARATH RecName: Full=NAC domain-containing protein 41; Short=ANAC041	No apical meristem (NAM) protein	TRIAE_CS42_5DL_TGACv1_434895_AA1443270.1	Traes_5DL_36AE1EF2B.1
TraesCS5D01G344100	TaNAC298	Molecular Function: molecular_function (GO:0003674);; Molecular Function: nucleic acid binding (GO:0003676);; Molecular Function: DNA binding (GO:0003677);; Molecular Function: binding (GO:0005488);; Molecular Function: organic cyclic compound binding (GO:0097159);; Molecular Function: heterocyclic compound binding (GO:1901363); Biological Process: nucleobase-containing compound metabolic process…	unnamed protein product [Triticum turgidum subsp. durum]	NAC94_ARATH RecName: Full=Putative NAC domain-containing protein 94; Short=ANAC094	No apical meristem (NAM) protein	TRIAE_CS42_5DL_TGACv1_442033_AA1469530.1	-
TraesCS5D01G360700	TaNAC299	Molecular Function: molecular_function (GO:0003674);; Molecular Function: nucleic acid binding (GO:0003676);; Molecular Function: DNA binding (GO:0003677);; Molecular Function: binding (GO:0005488);; Molecular Function: organic cyclic compound binding (GO:0097159);; Molecular Function: heterocyclic compound binding (GO:1901363); Biological Process: nucleobase-containing compound metabolic process…	NAC domain-containing protein 86-like [Aegilops tauschii subsp. tauschii]	NAC45_ARATH RecName: Full=NAC domain-containing protein 45	No apical meristem (NAM) protein	TRIAE_CS42_5DL_TGACv1_433377_AA1411490.1	Traes_5DL_B69423A67.1
TraesCS5D01G360800	TaNAC300	Molecular Function: molecular_function (GO:0003674);; Molecular Function: nucleic acid binding (GO:0003676);; Molecular Function: DNA binding (GO:0003677);; Molecular Function: binding (GO:0005488);; Molecular Function: organic cyclic compound binding (GO:0097159);; Molecular Function: heterocyclic compound binding (GO:1901363); Biological Process: nucleobase-containing compound metabolic process…	NAC domain-containing protein 86-like [Aegilops tauschii subsp. tauschii]	NAC86_ARATH RecName: Full=NAC domain-containing protein 86; AltName: Full=NAM-like protein; AltName: Full=No apical meristem-like protein	No apical meristem (NAM) protein	TRIAE_CS42_5DL_TGACv1_433377_AA1411480.1	Traes_5DL_26D7767C0.1
TraesCS5D01G420800	TaNAC301	Molecular Function: molecular_function (GO:0003674);; Molecular Function: nucleic acid binding (GO:0003676);; Molecular Function: DNA binding (GO:0003677);; Molecular Function: binding (GO:0005488);; Molecular Function: organic cyclic compound binding (GO:0097159);; Molecular Function: heterocyclic compound binding (GO:1901363); Biological Process: nucleobase-containing compound metabolic process…	NAC domain-containing protein 42 [Triticum aestivum]	NAC42_ARATH RecName: Full=Transcription factor JUNGBRUNNEN 1; AltName: Full=NAC domain-containing protein 42; Short=ANAC042	No apical meristem (NAM) protein	TRIAE_CS42_5DL_TGACv1_434938_AA1443870.1	Traes_5DL_C7DA1DA6F.1
TraesCS5D01G421000	TaNAC302	Molecular Function: molecular_function (GO:0003674);; Molecular Function: nucleic acid binding (GO:0003676);; Molecular Function: DNA binding (GO:0003677);; Molecular Function: binding (GO:0005488);; Molecular Function: organic cyclic compound binding (GO:0097159);; Molecular Function: heterocyclic compound binding (GO:1901363); Biological Process: nucleobase-containing compound metabolic process…	transcription factor JUNGBRUNNEN 1-like [Aegilops tauschii subsp. tauschii]	NAC42_ARATH RecName: Full=Transcription factor JUNGBRUNNEN 1; AltName: Full=NAC domain-containing protein 42; Short=ANAC042	No apical meristem (NAM) protein	-	-
TraesCS5D01G421100	TaNAC303	Molecular Function: molecular_function (GO:0003674);; Molecular Function: nucleic acid binding (GO:0003676);; Molecular Function: DNA binding (GO:0003677);; Molecular Function: binding (GO:0005488);; Molecular Function: organic cyclic compound binding (GO:0097159);; Molecular Function: heterocyclic compound binding (GO:1901363); Biological Process: nucleobase-containing compound metabolic process…	transcription factor JUNGBRUNNEN 1-like [Aegilops tauschii subsp. tauschii]	NAC42_ARATH RecName: Full=Transcription factor JUNGBRUNNEN 1; AltName: Full=NAC domain-containing protein 42; Short=ANAC042	No apical meristem (NAM) protein	TRIAE_CS42_5DL_TGACv1_434594_AA1438480.1	Traes_5DL_0924913F8.1
TraesCS5D01G472600	TaNAC304	Molecular Function: molecular_function (GO:0003674);; Molecular Function: nucleic acid binding (GO:0003676);; Molecular Function: DNA binding (GO:0003677);; Molecular Function: binding (GO:0005488);; Molecular Function: organic cyclic compound binding (GO:0097159);; Molecular Function: heterocyclic compound binding (GO:1901363); Biological Process: nucleobase-containing compound metabolic process…	unnamed protein product [Triticum turgidum subsp. durum]	NAC94_ARATH RecName: Full=Putative NAC domain-containing protein 94; Short=ANAC094	No apical meristem (NAM) protein	TRIAE_CS42_5BL_TGACv1_406000_AA1338890.1	-
TraesCS5D01G481200	TaNAC305	Molecular Function: molecular_function (GO:0003674);; Molecular Function: nucleic acid binding (GO:0003676);; Molecular Function: DNA binding (GO:0003677);; Molecular Function: binding (GO:0005488);; Molecular Function: organic cyclic compound binding (GO:0097159);; Molecular Function: heterocyclic compound binding (GO:1901363); Biological Process: nucleobase-containing compound metabolic process…	NAC transcription factor 2D [Triticum aestivum] &gt;gi	NAC2_ORYSJ RecName: Full=NAC domain-containing protein 2; Short=ONAC002; AltName: Full=OsNAC19; AltName: Full=Protein STRESS-RESPONSIVE NAC 1	transcription factor	TRIAE_CS42_5DL_TGACv1_438120_AA1467920.2	-
TraesCS5D01G537600	TaNAC306	Molecular Function: molecular_function (GO:0003674);; Molecular Function: nucleic acid binding (GO:0003676);; Molecular Function: DNA binding (GO:0003677);; Molecular Function: binding (GO:0005488);; Molecular Function: organic cyclic compound binding (GO:0097159);; Molecular Function: heterocyclic compound binding (GO:1901363); Biological Process: nucleobase-containing compound metabolic process…	uncharacterized protein LOC109754076 isoform X2 [Aegilops tauschii subsp. tauschii]	AK2_ARATH RecName: Full=Aspartokinase 2, chloroplastic; AltName: Full=Aspartate kinase 2; Flags: Precursor	Aspartokinase	TRIAE_CS42_5DL_TGACv1_435071_AA1445660.4	Traes_5DL_1C2A749E6.1
TraesCS6A01G003800	TaNAC307	Molecular Function: molecular_function (GO:0003674);; Molecular Function: nucleic acid binding (GO:0003676);; Molecular Function: DNA binding (GO:0003677);; Molecular Function: binding (GO:0005488);; Molecular Function: organic cyclic compound binding (GO:0097159);; Molecular Function: heterocyclic compound binding (GO:1901363); Biological Process: nucleobase-containing compound metabolic process…	NAC domain-containing protein 82-like [Aegilops tauschii subsp. tauschii]	NAC53_ARATH RecName: Full=NAC domain-containing protein 53; Short=ANAC053; AltName: Full=Protein ANTHER INDEHISCENCE FACTOR; AltName: Full=Protein NTM1-like 4	No apical meristem (NAM) protein	TRIAE_CS42_6AS_TGACv1_485289_AA1542450.1	-
TraesCS6A01G051700	TaNAC308	Molecular Function: molecular_function (GO:0003674);; Molecular Function: nucleic acid binding (GO:0003676);; Molecular Function: DNA binding (GO:0003677);; Molecular Function: binding (GO:0005488);; Molecular Function: organic cyclic compound binding (GO:0097159);; Molecular Function: heterocyclic compound binding (GO:1901363); Biological Process: nucleobase-containing compound metabolic process…	NAC domain-containing protein 91-like [Aegilops tauschii subsp. tauschii]	JA2_SOLLC RecName: Full=NAC domain-containing protein JA2; AltName: Full=Protein JASMONIC ACID 2	No apical meristem (NAM) protein	TRIAE_CS42_6AS_TGACv1_485568_AA1547750.1	-
TraesCS6A01G057400	TaNAC309	Molecular Function: molecular_function (GO:0003674);; Molecular Function: nucleic acid binding (GO:0003676);; Molecular Function: DNA binding (GO:0003677);; Molecular Function: binding (GO:0005488);; Molecular Function: organic cyclic compound binding (GO:0097159);; Molecular Function: heterocyclic compound binding (GO:1901363); Biological Process: nucleobase-containing compound metabolic process…	unnamed protein product [Triticum turgidum subsp. durum]	NAC67_ORYSJ RecName: Full=NAC domain-containing protein 67; Short=ONAC067; AltName: Full=OsNAC3	No apical meristem (NAM) protein	TRIAE_CS42_6AS_TGACv1_487653_AA1572080.1	-
TraesCS6A01G065600	TaNAC310	Molecular Function: molecular_function (GO:0003674);; Molecular Function: nucleic acid binding (GO:0003676);; Molecular Function: DNA binding (GO:0003677);; Molecular Function: binding (GO:0005488);; Molecular Function: organic cyclic compound binding (GO:0097159);; Molecular Function: heterocyclic compound binding (GO:1901363); Biological Process: nucleobase-containing compound metabolic process…	NAC domain-containing protein 91-like [Aegilops tauschii subsp. tauschii]	NAC91_ARATH RecName: Full=NAC domain-containing protein 91; Short=ANAC091; AltName: Full=TCV-interacting protein	No apical meristem (NAM) protein	TRIAE_CS42_6AS_TGACv1_485838_AA1552970.1	-
TraesCS6A01G065700	TaNAC311	Molecular Function: molecular_function (GO:0003674);; Molecular Function: nucleic acid binding (GO:0003676);; Molecular Function: DNA binding (GO:0003677);; Molecular Function: binding (GO:0005488);; Molecular Function: organic cyclic compound binding (GO:0097159);; Molecular Function: heterocyclic compound binding (GO:1901363); Biological Process: nucleobase-containing compound metabolic process…	NAC domain-containing protein 91-like [Aegilops tauschii subsp. tauschii]	NAC68_ORYSJ RecName: Full=NAC domain-containing protein 68; Short=ONAC068; AltName: Full=OsNAC4	No apical meristem (NAM) protein	TRIAE_CS42_6AS_TGACv1_487560_AA1571520.1	-
TraesCS6A01G108300	TaNAC312	Molecular Function: molecular_function (GO:0003674);; Molecular Function: nucleic acid binding (GO:0003676);; Molecular Function: DNA binding (GO:0003677);; Molecular Function: binding (GO:0005488);; Molecular Function: organic cyclic compound binding (GO:0097159);; Molecular Function: heterocyclic compound binding (GO:1901363); Biological Process: nucleobase-containing compound metabolic process…	unnamed protein product [Triticum turgidum subsp. durum]	NAMA1_TRITD RecName: Full=NAC transcription factor NAM-A1; Short=TtNAM-A1	transcription, DNA-templated	TRIAE_CS42_6AS_TGACv1_486738_AA1564640.2	Traes_6AS_6F89CC969.1
TraesCS6A01G146100	TaNAC313	Molecular Function: molecular_function (GO:0003674);; Molecular Function: nucleic acid binding (GO:0003676);; Molecular Function: DNA binding (GO:0003677);; Molecular Function: binding (GO:0005488);; Molecular Function: organic cyclic compound binding (GO:0097159);; Molecular Function: heterocyclic compound binding (GO:1901363); Biological Process: nucleobase-containing compound metabolic process…	unnamed protein product [Triticum turgidum subsp. durum]	DRE2B_ORYSJ RecName: Full=Dehydration-responsive element-binding protein 2B; Short=OsDREB2B	No apical meristem (NAM) protein	TRIAE_CS42_6AS_TGACv1_486339_AA1559950.1	-
TraesCS6A01G208900	TaNAC314	Molecular Function: molecular_function (GO:0003674);; Molecular Function: nucleic acid binding (GO:0003676);; Molecular Function: DNA binding (GO:0003677);; Molecular Function: binding (GO:0005488);; Molecular Function: organic cyclic compound binding (GO:0097159);; Molecular Function: heterocyclic compound binding (GO:1901363); Biological Process: nucleobase-containing compound metabolic process…	unnamed protein product [Triticum turgidum subsp. durum]	NAC8_ARATH RecName: Full=SUPPRESSOR OF GAMMA RESPONSE 1; AltName: Full=NAC domain-containing protein 8; Short=ANAC008; AltName: Full=Protein SOG1; AltName: Full=SUPPRESSOR OF GAMMA RADIATION 1	No apical meristem (NAM) protein	-	-
TraesCS6A01G237900	TaNAC315	Molecular Function: molecular_function (GO:0003674);; Molecular Function: nucleic acid binding (GO:0003676);; Molecular Function: DNA binding (GO:0003677);; Molecular Function: binding (GO:0005488);; Molecular Function: organic cyclic compound binding (GO:0097159);; Molecular Function: heterocyclic compound binding (GO:1901363); Biological Process: nucleobase-containing compound metabolic process…	unnamed protein product [Triticum turgidum subsp. durum]	NAC7_ARATH RecName: Full=NAC domain-containing protein 7; Short=ANAC007; AltName: Full=Protein EMBRYO DEFECTIVE 2749; AltName: Full=Protein VASCULAR RELATED NAC-DOMAIN 4	No apical meristem (NAM) protein	TRIAE_CS42_6AL_TGACv1_472990_AA1527910.2	Traes_6AL_BB7207AD1.1
TraesCS6A01G299500	TaNAC316	Molecular Function: molecular_function (GO:0003674);; Molecular Function: nucleic acid binding (GO:0003676);; Molecular Function: DNA binding (GO:0003677);; Molecular Function: binding (GO:0005488);; Molecular Function: organic cyclic compound binding (GO:0097159);; Molecular Function: heterocyclic compound binding (GO:1901363); Biological Process: nucleobase-containing compound metabolic process…	hypothetical protein BRADI_3g59866v3 [Brachypodium distachyon]	NAC68_ORYSJ RecName: Full=NAC domain-containing protein 68; Short=ONAC068; AltName: Full=OsNAC4	-	TRIAE_CS42_6AL_TGACv1_472958_AA1527520.1	-
TraesCS6A01G299600	TaNAC317	Molecular Function: molecular_function (GO:0003674);; Molecular Function: nucleic acid binding (GO:0003676);; Molecular Function: DNA binding (GO:0003677);; Molecular Function: binding (GO:0005488);; Molecular Function: organic cyclic compound binding (GO:0097159);; Molecular Function: heterocyclic compound binding (GO:1901363); Biological Process: nucleobase-containing compound metabolic process…	hypothetical protein BRADI_3g59866v3 [Brachypodium distachyon]	NAC45_ARATH RecName: Full=NAC domain-containing protein 45	-	TRIAE_CS42_6AL_TGACv1_473242_AA1529580.2	-
TraesCS6A01G307200	TaNAC318	Molecular Function: molecular_function (GO:0003674);; Molecular Function: nucleic acid binding (GO:0003676);; Molecular Function: DNA binding (GO:0003677);; Molecular Function: binding (GO:0005488);; Molecular Function: organic cyclic compound binding (GO:0097159);; Molecular Function: heterocyclic compound binding (GO:1901363); Biological Process: nucleobase-containing compound metabolic process…	unnamed protein product [Triticum turgidum subsp. durum]	NAC94_ARATH RecName: Full=Putative NAC domain-containing protein 94; Short=ANAC094	No apical meristem (NAM) protein	TRIAE_CS42_6AL_TGACv1_470993_AA1500390.1	Traes_6AL_0D7866801.1
TraesCS6A01G378500	TaNAC319	Molecular Function: molecular_function (GO:0003674);; Molecular Function: nucleic acid binding (GO:0003676);; Molecular Function: DNA binding (GO:0003677);; Molecular Function: binding (GO:0005488);; Molecular Function: organic cyclic compound binding (GO:0097159);; Molecular Function: heterocyclic compound binding (GO:1901363); Biological Process: nucleobase-containing compound metabolic process…	unnamed protein product [Triticum turgidum subsp. durum]	NAC31_ARATH RecName: Full=Protein CUP-SHAPED COTYLEDON 3; AltName: Full=NAC domain-containing protein 31; Short=ANAC031; AltName: Full=NAC domain-containing protein CUC3	No apical meristem (NAM) protein	TRIAE_CS42_6AL_TGACv1_471424_AA1508490.1	Traes_6AL_B272C86BE.1
TraesCS6A01G378600	TaNAC320	Molecular Function: molecular_function (GO:0003674);; Molecular Function: nucleic acid binding (GO:0003676);; Molecular Function: DNA binding (GO:0003677);; Molecular Function: binding (GO:0005488);; Molecular Function: organic cyclic compound binding (GO:0097159);; Molecular Function: heterocyclic compound binding (GO:1901363); Biological Process: nucleobase-containing compound metabolic process…	unnamed protein product [Triticum turgidum subsp. durum]	NC100_ARATH RecName: Full=NAC domain-containing protein 100; Short=ANAC100; Short=AtNAC5	No apical meristem (NAM) protein	TRIAE_CS42_U_TGACv1_641159_AA2086980.1	Traes_6AL_B92597EA9.1
TraesCS6A01G392900	TaNAC321	Molecular Function: molecular_function (GO:0003674);; Molecular Function: nucleic acid binding (GO:0003676);; Molecular Function: DNA binding (GO:0003677);; Molecular Function: binding (GO:0005488);; Molecular Function: organic cyclic compound binding (GO:0097159);; Molecular Function: heterocyclic compound binding (GO:1901363); Biological Process: nucleobase-containing compound metabolic process…	NAC domain-containing protein 48-like [Aegilops tauschii subsp. tauschii]	NAC48_ORYSJ RecName: Full=NAC domain-containing protein 48; Short=ONAC048; AltName: Full=OsNAC6; AltName: Full=Protein STRESS-RESPONSIVE NAC 2	No apical meristem (NAM) protein	TRIAE_CS42_6AL_TGACv1_472224_AA1519450.1	-
TraesCS6A01G406700	TaNAC322	Molecular Function: molecular_function (GO:0003674);; Molecular Function: nucleic acid binding (GO:0003676);; Molecular Function: DNA binding (GO:0003677);; Molecular Function: binding (GO:0005488);; Molecular Function: organic cyclic compound binding (GO:0097159);; Molecular Function: heterocyclic compound binding (GO:1901363); Biological Process: nucleobase-containing compound metabolic process…	unnamed protein product [Triticum turgidum subsp. durum]	NAC78_ARATH RecName: Full=NAC domain-containing protein 78; Short=ANAC078; AltName: Full=Protein NTM1-like 11	No apical meristem (NAM) protein	TRIAE_CS42_6AL_TGACv1_471763_AA1513980.3	Traes_6AL_8BA1FF8B2.1
TraesCS6B01G033000	TaNAC323	Molecular Function: molecular_function (GO:0003674);; Molecular Function: nucleic acid binding (GO:0003676);; Molecular Function: DNA binding (GO:0003677);; Molecular Function: binding (GO:0005488);; Molecular Function: organic cyclic compound binding (GO:0097159);; Molecular Function: heterocyclic compound binding (GO:1901363); Biological Process: nucleobase-containing compound metabolic process…	unnamed protein product [Triticum turgidum subsp. durum]	NAC53_ARATH RecName: Full=NAC domain-containing protein 53; Short=ANAC053; AltName: Full=Protein ANTHER INDEHISCENCE FACTOR; AltName: Full=Protein NTM1-like 4	No apical meristem (NAM) protein	TRIAE_CS42_6BS_TGACv1_513257_AA1636370.1	-
TraesCS6B01G075200	TaNAC324	Molecular Function: molecular_function (GO:0003674);; Molecular Function: nucleic acid binding (GO:0003676);; Molecular Function: DNA binding (GO:0003677);; Molecular Function: binding (GO:0005488);; Molecular Function: organic cyclic compound binding (GO:0097159);; Molecular Function: heterocyclic compound binding (GO:1901363); Biological Process: nucleobase-containing compound metabolic process…	NAC transcription factor [Triticum aestivum]	NAC67_ORYSJ RecName: Full=NAC domain-containing protein 67; Short=ONAC067; AltName: Full=OsNAC3	No apical meristem (NAM) protein	TRIAE_CS42_6BS_TGACv1_514379_AA1659010.1	-
TraesCS6B01G088700	TaNAC325	Molecular Function: molecular_function (GO:0003674);; Molecular Function: nucleic acid binding (GO:0003676);; Molecular Function: DNA binding (GO:0003677);; Molecular Function: binding (GO:0005488);; Molecular Function: organic cyclic compound binding (GO:0097159);; Molecular Function: heterocyclic compound binding (GO:1901363); Biological Process: nucleobase-containing compound metabolic process…	NAC domain-containing protein 91-like [Aegilops tauschii subsp. tauschii]	NAC47_ARATH RecName: Full=NAC transcription factor 47; AltName: Full=NAC domain-containing protein 47; Short=ANAC047; AltName: Full=Protein SPEEDY HYPONASTIC GROWTH	No apical meristem (NAM) protein	TRIAE_CS42_6BS_TGACv1_513898_AA1651650.1	-
TraesCS6B01G237900	TaNAC326	Molecular Function: molecular_function (GO:0003674);; Molecular Function: nucleic acid binding (GO:0003676);; Molecular Function: DNA binding (GO:0003677);; Molecular Function: binding (GO:0005488);; Molecular Function: organic cyclic compound binding (GO:0097159);; Molecular Function: heterocyclic compound binding (GO:1901363); Biological Process: nucleobase-containing compound metabolic process…	unnamed protein product [Triticum turgidum subsp. durum]	NAC8_ARATH RecName: Full=SUPPRESSOR OF GAMMA RESPONSE 1; AltName: Full=NAC domain-containing protein 8; Short=ANAC008; AltName: Full=Protein SOG1; AltName: Full=SUPPRESSOR OF GAMMA RADIATION 1	No apical meristem (NAM) protein	TRIAE_CS42_6BL_TGACv1_500224_AA1601590.2	-
TraesCS6B01G286200	TaNAC327	Molecular Function: molecular_function (GO:0003674);; Molecular Function: nucleic acid binding (GO:0003676);; Molecular Function: DNA binding (GO:0003677);; Molecular Function: binding (GO:0005488);; Molecular Function: organic cyclic compound binding (GO:0097159);; Molecular Function: heterocyclic compound binding (GO:1901363); Biological Process: nucleobase-containing compound metabolic process…	unnamed protein product [Triticum turgidum subsp. durum]	NAC7_ARATH RecName: Full=NAC domain-containing protein 7; Short=ANAC007; AltName: Full=Protein EMBRYO DEFECTIVE 2749; AltName: Full=Protein VASCULAR RELATED NAC-DOMAIN 4	No apical meristem (NAM) protein	-	-
TraesCS6B01G323600	TaNAC328	Molecular Function: molecular_function (GO:0003674);; Molecular Function: nucleic acid binding (GO:0003676);; Molecular Function: DNA binding (GO:0003677);; Molecular Function: binding (GO:0005488);; Molecular Function: organic cyclic compound binding (GO:0097159);; Molecular Function: heterocyclic compound binding (GO:1901363); Biological Process: nucleobase-containing compound metabolic process…	NAC domain-containing protein 68-like [Aegilops tauschii subsp. tauschii]	NAC41_ARATH RecName: Full=NAC domain-containing protein 41; Short=ANAC041	No apical meristem (NAM) protein	TRIAE_CS42_6BL_TGACv1_500895_AA1611410.1	-
TraesCS6B01G323700	TaNAC329	Molecular Function: molecular_function (GO:0003674);; Molecular Function: nucleic acid binding (GO:0003676);; Molecular Function: DNA binding (GO:0003677);; Molecular Function: binding (GO:0005488);; Molecular Function: organic cyclic compound binding (GO:0097159);; Molecular Function: heterocyclic compound binding (GO:1901363); Biological Process: nucleobase-containing compound metabolic process…	NAC domain-containing protein 68-like [Aegilops tauschii subsp. tauschii]	NAC41_ARATH RecName: Full=NAC domain-containing protein 41; Short=ANAC041	No apical meristem (NAM) protein	TRIAE_CS42_6BL_TGACv1_500895_AA1611420.1	-
TraesCS6B01G329200	TaNAC330	Molecular Function: molecular_function (GO:0003674);; Molecular Function: nucleic acid binding (GO:0003676);; Molecular Function: DNA binding (GO:0003677);; Molecular Function: binding (GO:0005488);; Molecular Function: organic cyclic compound binding (GO:0097159);; Molecular Function: heterocyclic compound binding (GO:1901363); Biological Process: nucleobase-containing compound metabolic process…	hypothetical protein BRADI_3g59866v3 [Brachypodium distachyon]	NAC68_ORYSJ RecName: Full=NAC domain-containing protein 68; Short=ONAC068; AltName: Full=OsNAC4	-	TRIAE_CS42_6BL_TGACv1_499850_AA1593230.1	-
TraesCS6B01G335700	TaNAC331	Molecular Function: molecular_function (GO:0003674);; Molecular Function: nucleic acid binding (GO:0003676);; Molecular Function: DNA binding (GO:0003677);; Molecular Function: binding (GO:0005488);; Molecular Function: organic cyclic compound binding (GO:0097159);; Molecular Function: heterocyclic compound binding (GO:1901363); Biological Process: nucleobase-containing compound metabolic process…	unnamed protein product [Triticum turgidum subsp. durum]	NAC94_ARATH RecName: Full=Putative NAC domain-containing protein 94; Short=ANAC094	No apical meristem (NAM) protein	TRIAE_CS42_6BL_TGACv1_501580_AA1619070.1	Traes_6BL_A169A3ECB.1
TraesCS6B01G416300	TaNAC332	Molecular Function: molecular_function (GO:0003674);; Molecular Function: nucleic acid binding (GO:0003676);; Molecular Function: DNA binding (GO:0003677);; Molecular Function: binding (GO:0005488);; Molecular Function: organic cyclic compound binding (GO:0097159);; Molecular Function: heterocyclic compound binding (GO:1901363); Biological Process: nucleobase-containing compound metabolic process…	unnamed protein product [Triticum turgidum subsp. durum]	NAC79_ARATH RecName: Full=NAC domain-containing protein 79; Short=ANAC79; Short=ANAC80; Short=AtNAC79; Short=AtNAC80	No apical meristem (NAM) protein	TRIAE_CS42_6BL_TGACv1_501225_AA1615050.2	-
TraesCS6B01G416400	TaNAC333	Molecular Function: molecular_function (GO:0003674);; Molecular Function: nucleic acid binding (GO:0003676);; Molecular Function: DNA binding (GO:0003677);; Molecular Function: binding (GO:0005488);; Molecular Function: organic cyclic compound binding (GO:0097159);; Molecular Function: heterocyclic compound binding (GO:1901363); Biological Process: nucleobase-containing compound metabolic process…	unnamed protein product [Triticum turgidum subsp. durum]	NAC31_ARATH RecName: Full=Protein CUP-SHAPED COTYLEDON 3; AltName: Full=NAC domain-containing protein 31; Short=ANAC031; AltName: Full=NAC domain-containing protein CUC3	No apical meristem (NAM) protein	TRIAE_CS42_6BL_TGACv1_500589_AA1606780.1	Traes_6BL_D00F04562.1
TraesCS6B01G416500	TaNAC334	Molecular Function: molecular_function (GO:0003674);; Molecular Function: nucleic acid binding (GO:0003676);; Molecular Function: DNA binding (GO:0003677);; Molecular Function: binding (GO:0005488);; Molecular Function: organic cyclic compound binding (GO:0097159);; Molecular Function: heterocyclic compound binding (GO:1901363); Biological Process: nucleobase-containing compound metabolic process…	unnamed protein product [Triticum turgidum subsp. durum]	NC100_ARATH RecName: Full=NAC domain-containing protein 100; Short=ANAC100; Short=AtNAC5	No apical meristem (NAM) protein	TRIAE_CS42_6BL_TGACv1_501598_AA1619180.1	Traes_6BL_99F790D57.1
TraesCS6B01G433100	TaNAC335	Molecular Function: molecular_function (GO:0003674);; Molecular Function: nucleic acid binding (GO:0003676);; Molecular Function: DNA binding (GO:0003677);; Molecular Function: binding (GO:0005488);; Molecular Function: organic cyclic compound binding (GO:0097159);; Molecular Function: heterocyclic compound binding (GO:1901363); Biological Process: nucleobase-containing compound metabolic process…	NAC domain-containing protein 48-like [Aegilops tauschii subsp. tauschii]	NAC48_ORYSJ RecName: Full=NAC domain-containing protein 48; Short=ONAC048; AltName: Full=OsNAC6; AltName: Full=Protein STRESS-RESPONSIVE NAC 2	No apical meristem (NAM) protein	TRIAE_CS42_6BL_TGACv1_502078_AA1622880.1	-
TraesCS6B01G451300	TaNAC336	Molecular Function: molecular_function (GO:0003674);; Molecular Function: nucleic acid binding (GO:0003676);; Molecular Function: DNA binding (GO:0003677);; Molecular Function: binding (GO:0005488);; Molecular Function: organic cyclic compound binding (GO:0097159);; Molecular Function: heterocyclic compound binding (GO:1901363); Biological Process: nucleobase-containing compound metabolic process…	unnamed protein product [Triticum turgidum subsp. durum]	NAC78_ARATH RecName: Full=NAC domain-containing protein 78; Short=ANAC078; AltName: Full=Protein NTM1-like 11	No apical meristem (NAM) protein	TRIAE_CS42_6BL_TGACv1_500168_AA1600460.1	-
TraesCS6D01G059300	TaNAC337	Molecular Function: molecular_function (GO:0003674);; Molecular Function: nucleic acid binding (GO:0003676);; Molecular Function: DNA binding (GO:0003677);; Molecular Function: binding (GO:0005488);; Molecular Function: organic cyclic compound binding (GO:0097159);; Molecular Function: heterocyclic compound binding (GO:1901363); Biological Process: nucleobase-containing compound metabolic process…	NAC domain-containing protein 67-like [Aegilops tauschii subsp. tauschii]	NAC67_ORYSJ RecName: Full=NAC domain-containing protein 67; Short=ONAC067; AltName: Full=OsNAC3	No apical meristem (NAM) protein	TRIAE_CS42_U_TGACv1_642999_AA2125900.1	-
TraesCS6D01G096300	TaNAC338	Molecular Function: molecular_function (GO:0003674);; Molecular Function: nucleic acid binding (GO:0003676);; Molecular Function: DNA binding (GO:0003677);; Molecular Function: binding (GO:0005488);; Molecular Function: organic cyclic compound binding (GO:0097159);; Molecular Function: heterocyclic compound binding (GO:1901363); Biological Process: nucleobase-containing compound metabolic process…	NAC transcription factor NAM-A1 [Aegilops tauschii subsp. tauschii]	NAMA1_TRITD RecName: Full=NAC transcription factor NAM-A1; Short=TtNAM-A1	transcription, DNA-templated	TRIAE_CS42_6DS_TGACv1_542626_AA1725630.1	Traes_6DS_90A627C3F.1
TraesCS6D01G135400	TaNAC339	Molecular Function: molecular_function (GO:0003674);; Molecular Function: nucleic acid binding (GO:0003676);; Molecular Function: DNA binding (GO:0003677);; Molecular Function: binding (GO:0005488);; Molecular Function: organic cyclic compound binding (GO:0097159);; Molecular Function: heterocyclic compound binding (GO:1901363); Biological Process: nucleobase-containing compound metabolic process…	uncharacterized protein LOC109783104 [Aegilops tauschii subsp. tauschii]	DRE2B_ORYSJ RecName: Full=Dehydration-responsive element-binding protein 2B; Short=OsDREB2B	No apical meristem (NAM) protein	-	-
TraesCS6D01G140200	TaNAC340	Molecular Function: molecular_function (GO:0003674);; Molecular Function: nucleic acid binding (GO:0003676);; Molecular Function: DNA binding (GO:0003677);; Molecular Function: binding (GO:0005488);; Molecular Function: organic cyclic compound binding (GO:0097159);; Molecular Function: heterocyclic compound binding (GO:1901363); Biological Process: nucleobase-containing compound metabolic process…	protein ATAF2-like [Aegilops tauschii subsp. tauschii]	BRN2_ARATH RecName: Full=Protein BEARSKIN2; AltName: Full=NAC domain-containing protein 70; Short=ANAC070	No apical meristem (NAM) protein	TRIAE_CS42_2DS_TGACv1_178661_AA0599190.1	-
TraesCS6D01G192400	TaNAC341	Molecular Function: molecular_function (GO:0003674);; Molecular Function: nucleic acid binding (GO:0003676);; Molecular Function: DNA binding (GO:0003677);; Molecular Function: binding (GO:0005488);; Molecular Function: organic cyclic compound binding (GO:0097159);; Molecular Function: heterocyclic compound binding (GO:1901363); Biological Process: nucleobase-containing compound metabolic process…	uncharacterized protein LOC109758588 isoform X1 [Aegilops tauschii subsp. tauschii]	NAC8_ARATH RecName: Full=SUPPRESSOR OF GAMMA RESPONSE 1; AltName: Full=NAC domain-containing protein 8; Short=ANAC008; AltName: Full=Protein SOG1; AltName: Full=SUPPRESSOR OF GAMMA RADIATION 1	No apical meristem (NAM) protein	-	-
TraesCS6D01G220600	TaNAC342	Molecular Function: molecular_function (GO:0003674);; Molecular Function: nucleic acid binding (GO:0003676);; Molecular Function: DNA binding (GO:0003677);; Molecular Function: binding (GO:0005488);; Molecular Function: organic cyclic compound binding (GO:0097159);; Molecular Function: heterocyclic compound binding (GO:1901363); Biological Process: nucleobase-containing compound metabolic process…	NAC domain-containing protein 7-like [Aegilops tauschii subsp. tauschii] &gt;gi	NAC7_ARATH RecName: Full=NAC domain-containing protein 7; Short=ANAC007; AltName: Full=Protein EMBRYO DEFECTIVE 2749; AltName: Full=Protein VASCULAR RELATED NAC-DOMAIN 4	No apical meristem (NAM) protein	TRIAE_CS42_6DL_TGACv1_526634_AA1688740.2	Traes_6DL_D0BE06357.1
TraesCS6D01G266000	TaNAC343	Molecular Function: molecular_function (GO:0003674);; Molecular Function: nucleic acid binding (GO:0003676);; Molecular Function: DNA binding (GO:0003677);; Molecular Function: binding (GO:0005488);; Molecular Function: organic cyclic compound binding (GO:0097159);; Molecular Function: heterocyclic compound binding (GO:1901363); Biological Process: nucleobase-containing compound metabolic process…	NAC domain-containing protein 73-like, partial [Aegilops tauschii subsp. tauschii]	NAC75_ARATH RecName: Full=NAC domain-containing protein 75; Short=ANAC075	No apical meristem (NAM) protein	-	-
TraesCS6D01G279400	TaNAC344	Molecular Function: molecular_function (GO:0003674);; Molecular Function: nucleic acid binding (GO:0003676);; Molecular Function: DNA binding (GO:0003677);; Molecular Function: binding (GO:0005488);; Molecular Function: organic cyclic compound binding (GO:0097159);; Molecular Function: heterocyclic compound binding (GO:1901363); Biological Process: nucleobase-containing compound metabolic process…	uncharacterized protein LOC100827131 [Brachypodium distachyon] &gt;gi	NAC68_ORYSJ RecName: Full=NAC domain-containing protein 68; Short=ONAC068; AltName: Full=OsNAC4	-	TRIAE_CS42_U_TGACv1_641246_AA2089580.1	-
TraesCS6D01G279500	TaNAC345	Molecular Function: molecular_function (GO:0003674);; Molecular Function: nucleic acid binding (GO:0003676);; Molecular Function: DNA binding (GO:0003677);; Molecular Function: binding (GO:0005488);; Molecular Function: organic cyclic compound binding (GO:0097159);; Molecular Function: heterocyclic compound binding (GO:1901363); Biological Process: nucleobase-containing compound metabolic process…	hypothetical protein BRADI_3g59866v3 [Brachypodium distachyon]	NAC45_ARATH RecName: Full=NAC domain-containing protein 45	-	TRIAE_CS42_6DL_TGACv1_527219_AA1700720.1	-
TraesCS6D01G286300	TaNAC346	Molecular Function: molecular_function (GO:0003674);; Molecular Function: nucleic acid binding (GO:0003676);; Molecular Function: DNA binding (GO:0003677);; Molecular Function: binding (GO:0005488);; Molecular Function: organic cyclic compound binding (GO:0097159);; Molecular Function: heterocyclic compound binding (GO:1901363); Biological Process: nucleobase-containing compound metabolic process…	putative NAC domain-containing protein 94 [Aegilops tauschii subsp. tauschii]	NAC94_ARATH RecName: Full=Putative NAC domain-containing protein 94; Short=ANAC094	No apical meristem (NAM) protein	TRIAE_CS42_6DL_TGACv1_526724_AA1690540.1	Traes_6DL_DA233B945.1
TraesCS6D01G362800	TaNAC347	Molecular Function: molecular_function (GO:0003674);; Molecular Function: nucleic acid binding (GO:0003676);; Molecular Function: DNA binding (GO:0003677);; Molecular Function: binding (GO:0005488);; Molecular Function: organic cyclic compound binding (GO:0097159);; Molecular Function: heterocyclic compound binding (GO:1901363); Biological Process: nucleobase-containing compound metabolic process…	NAC domain-containing protein 76-like [Aegilops tauschii subsp. tauschii]	NC100_ARATH RecName: Full=NAC domain-containing protein 100; Short=ANAC100; Short=AtNAC5	No apical meristem (NAM) protein	TRIAE_CS42_6DL_TGACv1_527970_AA1710360.1	Traes_6DL_8A1342D56.1
TraesCS6D01G362900	TaNAC348	Molecular Function: molecular_function (GO:0003674);; Molecular Function: nucleic acid binding (GO:0003676);; Molecular Function: DNA binding (GO:0003677);; Molecular Function: binding (GO:0005488);; Molecular Function: organic cyclic compound binding (GO:0097159);; Molecular Function: heterocyclic compound binding (GO:1901363); Biological Process: nucleobase-containing compound metabolic process…	NAC domain-containing protein 92-like [Aegilops tauschii subsp. tauschii]	NC100_ARATH RecName: Full=NAC domain-containing protein 100; Short=ANAC100; Short=AtNAC5	No apical meristem (NAM) protein	TRIAE_CS42_U_TGACv1_641159_AA2086960.1	Traes_6DL_1ABE78799.1
TraesCS6D01G390200	TaNAC349	Molecular Function: molecular_function (GO:0003674);; Molecular Function: nucleic acid binding (GO:0003676);; Molecular Function: DNA binding (GO:0003677);; Molecular Function: binding (GO:0005488);; Molecular Function: organic cyclic compound binding (GO:0097159);; Molecular Function: heterocyclic compound binding (GO:1901363); Biological Process: nucleobase-containing compound metabolic process…	NAC domain-containing protein 78-like [Aegilops tauschii subsp. tauschii]	NAC78_ARATH RecName: Full=NAC domain-containing protein 78; Short=ANAC078; AltName: Full=Protein NTM1-like 11	No apical meristem (NAM) protein	TRIAE_CS42_6DL_TGACv1_527491_AA1704790.4	Traes_6DL_557D70172.1
TraesCS7A01G000300	TaNAC350	Molecular Function: molecular_function (GO:0003674);; Molecular Function: nucleic acid binding (GO:0003676);; Molecular Function: DNA binding (GO:0003677);; Molecular Function: binding (GO:0005488);; Molecular Function: organic cyclic compound binding (GO:0097159);; Molecular Function: heterocyclic compound binding (GO:1901363); Biological Process: nucleobase-containing compound metabolic process…	unnamed protein product [Triticum turgidum subsp. durum]	NTL9_ARATH RecName: Full=Protein NTM1-like 9; AltName: Full=Calmodulin-binding NAC protein	No apical meristem (NAM) protein	TRIAE_CS42_7AS_TGACv1_569206_AA1810310.2	Traes_7AS_A6C843545.2
TraesCS7A01G008800	TaNAC351	Molecular Function: molecular_function (GO:0003674);; Molecular Function: nucleic acid binding (GO:0003676);; Molecular Function: DNA binding (GO:0003677);; Molecular Function: binding (GO:0005488);; Molecular Function: organic cyclic compound binding (GO:0097159);; Molecular Function: heterocyclic compound binding (GO:1901363); Biological Process: nucleobase-containing compound metabolic process…	NAC domain-containing protein 7-like [Aegilops tauschii subsp. tauschii]	NAC7_ARATH RecName: Full=NAC domain-containing protein 7; Short=ANAC007; AltName: Full=Protein EMBRYO DEFECTIVE 2749; AltName: Full=Protein VASCULAR RELATED NAC-DOMAIN 4	No apical meristem (NAM) protein	TRIAE_CS42_7AS_TGACv1_569292_AA1812550.1	Traes_7AS_6398221B7.2
TraesCS7A01G068000	TaNAC352	Molecular Function: molecular_function (GO:0003674);; Molecular Function: nucleic acid binding (GO:0003676);; Molecular Function: DNA binding (GO:0003677);; Molecular Function: binding (GO:0005488);; Molecular Function: organic cyclic compound binding (GO:0097159);; Molecular Function: heterocyclic compound binding (GO:1901363); Biological Process: nucleobase-containing compound metabolic process…	NAC domain-containing protein 43-like [Aegilops tauschii subsp. tauschii]	NAC43_ARATH RecName: Full=NAC domain-containing protein 43; Short=ANAC043; AltName: Full=Protein EMBRYO DEFECTIVE 2301; AltName: Full=Protein NAC SECONDARY WALL THICKENING PROMOTING FACTOR 1	NAC domain-containing protein 43	TRIAE_CS42_U_TGACv1_644928_AA2142300.1	Traes_7AS_7D1B721BD.1
TraesCS7A01G068200	TaNAC353	Molecular Function: molecular_function (GO:0003674);; Molecular Function: nucleic acid binding (GO:0003676);; Molecular Function: DNA binding (GO:0003677);; Molecular Function: binding (GO:0005488);; Molecular Function: organic cyclic compound binding (GO:0097159);; Molecular Function: heterocyclic compound binding (GO:1901363); Biological Process: nucleobase-containing compound metabolic process…	unnamed protein product [Triticum turgidum subsp. durum]	NAC43_ARATH RecName: Full=NAC domain-containing protein 43; Short=ANAC043; AltName: Full=Protein EMBRYO DEFECTIVE 2301; AltName: Full=Protein NAC SECONDARY WALL THICKENING PROMOTING FACTOR 1	NAC domain-containing protein 43	-	-
TraesCS7A01G068300	TaNAC354	Molecular Function: molecular_function (GO:0003674);; Molecular Function: nucleic acid binding (GO:0003676);; Molecular Function: DNA binding (GO:0003677);; Molecular Function: binding (GO:0005488);; Molecular Function: organic cyclic compound binding (GO:0097159);; Molecular Function: heterocyclic compound binding (GO:1901363); Biological Process: nucleobase-containing compound metabolic process…	unnamed protein product [Triticum turgidum subsp. durum]	NAC43_ARATH RecName: Full=NAC domain-containing protein 43; Short=ANAC043; AltName: Full=Protein EMBRYO DEFECTIVE 2301; AltName: Full=Protein NAC SECONDARY WALL THICKENING PROMOTING FACTOR 1	NAC domain-containing protein 43	TRIAE_CS42_7AS_TGACv1_570805_AA1841120.1	-
TraesCS7A01G106300	TaNAC355	Molecular Function: molecular_function (GO:0003674);; Molecular Function: nucleic acid binding (GO:0003676);; Molecular Function: DNA binding (GO:0003677);; Molecular Function: binding (GO:0005488);; Molecular Function: organic cyclic compound binding (GO:0097159);; Molecular Function: heterocyclic compound binding (GO:1901363); Biological Process: nucleobase-containing compound metabolic process…	NAC domain-containing protein 67-like [Aegilops tauschii subsp. tauschii]	NAC68_ORYSJ RecName: Full=NAC domain-containing protein 68; Short=ONAC068; AltName: Full=OsNAC4	No apical meristem (NAM) protein	TRIAE_CS42_5AS_TGACv1_392523_AA1259890.1	-
TraesCS7A01G152400	TaNAC356	Molecular Function: molecular_function (GO:0003674);; Molecular Function: nucleic acid binding (GO:0003676);; Molecular Function: DNA binding (GO:0003677);; Molecular Function: binding (GO:0005488);; Molecular Function: organic cyclic compound binding (GO:0097159);; Molecular Function: heterocyclic compound binding (GO:1901363); Biological Process: nucleobase-containing compound metabolic process…	unnamed protein product [Triticum turgidum subsp. durum]	NAC87_ARATH RecName: Full=NAC domain-containing protein 87; Short=ANAC087	Protein CUP-SHAPED COTYLEDON 2	-	-
TraesCS7A01G152500	TaNAC357	Molecular Function: molecular_function (GO:0003674);; Molecular Function: nucleic acid binding (GO:0003676);; Molecular Function: DNA binding (GO:0003677);; Molecular Function: binding (GO:0005488);; Molecular Function: organic cyclic compound binding (GO:0097159);; Molecular Function: heterocyclic compound binding (GO:1901363); Biological Process: nucleobase-containing compound metabolic process…	unnamed protein product [Triticum turgidum subsp. durum]	NC100_ARATH RecName: Full=NAC domain-containing protein 100; Short=ANAC100; Short=AtNAC5	Protein CUP-SHAPED COTYLEDON 2	-	Traes_7AS_7A7A0CF5B.1
TraesCS7A01G189200	TaNAC358	Molecular Function: molecular_function (GO:0003674);; Molecular Function: nucleic acid binding (GO:0003676);; Molecular Function: DNA binding (GO:0003677);; Molecular Function: binding (GO:0005488);; Molecular Function: organic cyclic compound binding (GO:0097159);; Molecular Function: heterocyclic compound binding (GO:1901363); Biological Process: nucleobase-containing compound metabolic process…	unnamed protein product [Triticum turgidum subsp. durum]	NAC87_ARATH RecName: Full=NAC domain-containing protein 87; Short=ANAC087	Protein CUP-SHAPED COTYLEDON 2	TRIAE_CS42_U_TGACv1_641082_AA2084530.1	-
TraesCS7A01G194700	TaNAC359	Molecular Function: molecular_function (GO:0003674);; Molecular Function: nucleic acid binding (GO:0003676);; Molecular Function: DNA binding (GO:0003677);; Molecular Function: binding (GO:0005488);; Molecular Function: organic cyclic compound binding (GO:0097159);; Molecular Function: heterocyclic compound binding (GO:1901363); Biological Process: nucleobase-containing compound metabolic process…	NAC transcription factor NAM [Triticum aestivum] &gt;gi	NAC87_ARATH RecName: Full=NAC domain-containing protein 87; Short=ANAC087	Protein CUP-SHAPED COTYLEDON 2	TRIAE_CS42_7AS_TGACv1_570609_AA1838180.1	Traes_7AS_0D2D3DA10.1
TraesCS7A01G204300	TaNAC360	Molecular Function: molecular_function (GO:0003674);; Molecular Function: nucleic acid binding (GO:0003676);; Molecular Function: DNA binding (GO:0003677);; Molecular Function: binding (GO:0005488);; Molecular Function: organic cyclic compound binding (GO:0097159);; Molecular Function: heterocyclic compound binding (GO:1901363); Biological Process: nucleobase-containing compound metabolic process…	unnamed protein product [Triticum turgidum subsp. durum] &gt;gi	DRE2B_ORYSJ RecName: Full=Dehydration-responsive element-binding protein 2B; Short=OsDREB2B	No apical meristem (NAM) protein	-	-
TraesCS7A01G204700	TaNAC361	Molecular Function: molecular_function (GO:0003674);; Molecular Function: nucleic acid binding (GO:0003676);; Molecular Function: DNA binding (GO:0003677);; Molecular Function: binding (GO:0005488);; Molecular Function: organic cyclic compound binding (GO:0097159);; Molecular Function: heterocyclic compound binding (GO:1901363); Biological Process: nucleobase-containing compound metabolic process…	transcription factor JUNGBRUNNEN 1-like [Aegilops tauschii subsp. tauschii]	NAC42_ARATH RecName: Full=Transcription factor JUNGBRUNNEN 1; AltName: Full=NAC domain-containing protein 42; Short=ANAC042	No apical meristem (NAM) protein	-	-
TraesCS7A01G208200	TaNAC362	Molecular Function: molecular_function (GO:0003674);; Molecular Function: nucleic acid binding (GO:0003676);; Molecular Function: DNA binding (GO:0003677);; Molecular Function: binding (GO:0005488);; Molecular Function: sequence-specific DNA binding (GO:0043565);; Molecular Function: organic cyclic compound binding (GO:0097159);; Molecular Function: heterocyclic compound binding (GO:1901363); Bio…	unnamed protein product [Triticum turgidum subsp. durum]	NAC8_ARATH RecName: Full=SUPPRESSOR OF GAMMA RESPONSE 1; AltName: Full=NAC domain-containing protein 8; Short=ANAC008; AltName: Full=Protein SOG1; AltName: Full=SUPPRESSOR OF GAMMA RADIATION 1	NAC domain transcription factor superfamily protein	TRIAE_CS42_7AS_TGACv1_570362_AA1834420.2	Traes_7AS_6E6A5CD04.1
TraesCS7A01G209100	TaNAC363	Molecular Function: molecular_function (GO:0003674);; Molecular Function: nucleic acid binding (GO:0003676);; Molecular Function: DNA binding (GO:0003677);; Molecular Function: binding (GO:0005488);; Molecular Function: organic cyclic compound binding (GO:0097159);; Molecular Function: heterocyclic compound binding (GO:1901363); Biological Process: nucleobase-containing compound metabolic process…	unnamed protein product [Triticum turgidum subsp. durum]	DRE2B_ORYSJ RecName: Full=Dehydration-responsive element-binding protein 2B; Short=OsDREB2B	No apical meristem (NAM) protein	TRIAE_CS42_7AS_TGACv1_571653_AA1849170.1	Traes_7AS_D145F9822.1
TraesCS7A01G209200	TaNAC364	Molecular Function: molecular_function (GO:0003674);; Molecular Function: nucleic acid binding (GO:0003676);; Molecular Function: DNA binding (GO:0003677);; Molecular Function: binding (GO:0005488);; Molecular Function: organic cyclic compound binding (GO:0097159);; Molecular Function: heterocyclic compound binding (GO:1901363); Biological Process: nucleobase-containing compound metabolic process…	unnamed protein product [Triticum turgidum subsp. durum]	NAC86_ARATH RecName: Full=NAC domain-containing protein 86; AltName: Full=NAM-like protein; AltName: Full=No apical meristem-like protein	No apical meristem (NAM) protein	-	-
TraesCS7A01G209300	TaNAC365	Molecular Function: molecular_function (GO:0003674);; Molecular Function: nucleic acid binding (GO:0003676);; Molecular Function: DNA binding (GO:0003677);; Molecular Function: binding (GO:0005488);; Molecular Function: organic cyclic compound binding (GO:0097159);; Molecular Function: heterocyclic compound binding (GO:1901363); Biological Process: nucleobase-containing compound metabolic process…	unnamed protein product [Triticum turgidum subsp. durum]	NAC86_ARATH RecName: Full=NAC domain-containing protein 86; AltName: Full=NAM-like protein; AltName: Full=No apical meristem-like protein	No apical meristem (NAM) protein	-	-
TraesCS7A01G209400	TaNAC366	Molecular Function: molecular_function (GO:0003674);; Molecular Function: nucleic acid binding (GO:0003676);; Molecular Function: DNA binding (GO:0003677);; Molecular Function: binding (GO:0005488);; Molecular Function: organic cyclic compound binding (GO:0097159);; Molecular Function: heterocyclic compound binding (GO:1901363); Biological Process: nucleobase-containing compound metabolic process…	unnamed protein product [Triticum turgidum subsp. durum]	NAC86_ARATH RecName: Full=NAC domain-containing protein 86; AltName: Full=NAM-like protein; AltName: Full=No apical meristem-like protein	No apical meristem (NAM) protein	-	-
TraesCS7A01G209500	TaNAC367	Molecular Function: molecular_function (GO:0003674);; Molecular Function: nucleic acid binding (GO:0003676);; Molecular Function: DNA binding (GO:0003677);; Molecular Function: binding (GO:0005488);; Molecular Function: organic cyclic compound binding (GO:0097159);; Molecular Function: heterocyclic compound binding (GO:1901363); Biological Process: nucleobase-containing compound metabolic process…	unnamed protein product [Triticum turgidum subsp. durum]	DRE2B_ORYSJ RecName: Full=Dehydration-responsive element-binding protein 2B; Short=OsDREB2B	No apical meristem (NAM) protein	-	-
TraesCS7A01G247600	TaNAC368	Molecular Function: molecular_function (GO:0003674);; Molecular Function: nucleic acid binding (GO:0003676);; Molecular Function: DNA binding (GO:0003677);; Molecular Function: binding (GO:0005488);; Molecular Function: organic cyclic compound binding (GO:0097159);; Molecular Function: heterocyclic compound binding (GO:1901363); Biological Process: nucleobase-containing compound metabolic process…	unnamed protein product [Triticum turgidum subsp. durum]	NAC31_ARATH RecName: Full=Protein CUP-SHAPED COTYLEDON 3; AltName: Full=NAC domain-containing protein 31; Short=ANAC031; AltName: Full=NAC domain-containing protein CUC3	No apical meristem (NAM) protein	TRIAE_CS42_7AS_TGACv1_569459_AA1816500.1	Traes_7AS_4DF54F475.1
TraesCS7A01G263100	TaNAC369	Molecular Function: molecular_function (GO:0003674);; Molecular Function: nucleic acid binding (GO:0003676);; Molecular Function: DNA binding (GO:0003677);; Molecular Function: binding (GO:0005488);; Molecular Function: organic cyclic compound binding (GO:0097159);; Molecular Function: heterocyclic compound binding (GO:1901363); Biological Process: nucleobase-containing compound metabolic process…	unnamed protein product [Triticum turgidum subsp. durum]	NAC83_ARATH RecName: Full=NAC domain-containing protein 83; Short=ANAC083; AltName: Full=Protein VND-INTERACTING 2	No apical meristem (NAM) protein	TRIAE_CS42_7AS_TGACv1_569085_AA1806880.2	-
TraesCS7A01G299600	TaNAC370	Molecular Function: molecular_function (GO:0003674);; Molecular Function: nucleic acid binding (GO:0003676);; Molecular Function: DNA binding (GO:0003677);; Molecular Function: binding (GO:0005488);; Molecular Function: organic cyclic compound binding (GO:0097159);; Molecular Function: heterocyclic compound binding (GO:1901363); Biological Process: nucleobase-containing compound metabolic process…	unnamed protein product [Triticum turgidum subsp. durum]	NAC14_ARATH RecName: Full=NAC domain-containing protein 14; Short=ANAC014; AltName: Full=Protein NTM1-like 2	No apical meristem (NAM) protein	TRIAE_CS42_7AL_TGACv1_556820_AA1771630.5	-
TraesCS7A01G305200	TaNAC371	Molecular Function: molecular_function (GO:0003674);; Molecular Function: nucleic acid binding (GO:0003676);; Molecular Function: DNA binding (GO:0003677);; Molecular Function: binding (GO:0005488);; Molecular Function: organic cyclic compound binding (GO:0097159);; Molecular Function: heterocyclic compound binding (GO:1901363); Biological Process: nucleobase-containing compound metabolic process…	unnamed protein product [Triticum turgidum subsp. durum]	NAC22_ARATH RecName: Full=NAC domain-containing protein 21/22; Short=ANAC021/ANAC022	No apical meristem (NAM) protein	TRIAE_CS42_7AL_TGACv1_556250_AA1759120.2	-
TraesCS7A01G317100	TaNAC372	Molecular Function: molecular_function (GO:0003674);; Molecular Function: nucleic acid binding (GO:0003676);; Molecular Function: DNA binding (GO:0003677);; Molecular Function: binding (GO:0005488);; Molecular Function: organic cyclic compound binding (GO:0097159);; Molecular Function: heterocyclic compound binding (GO:1901363); Biological Process: nucleobase-containing compound metabolic process…	unnamed protein product [Triticum turgidum subsp. durum]	NAC43_ARATH RecName: Full=NAC domain-containing protein 43; Short=ANAC043; AltName: Full=Protein EMBRYO DEFECTIVE 2301; AltName: Full=Protein NAC SECONDARY WALL THICKENING PROMOTING FACTOR 1	No apical meristem (NAM) protein	TRIAE_CS42_7AL_TGACv1_558463_AA1793550.1	Traes_7AL_B000BC0DD.2
TraesCS7A01G318500	TaNAC373	Molecular Function: molecular_function (GO:0003674);; Molecular Function: nucleic acid binding (GO:0003676);; Molecular Function: DNA binding (GO:0003677);; Molecular Function: binding (GO:0005488);; Molecular Function: organic cyclic compound binding (GO:0097159);; Molecular Function: heterocyclic compound binding (GO:1901363); Biological Process: nucleobase-containing compound metabolic process…	unnamed protein product [Triticum turgidum subsp. durum]	NAC35_ARATH RecName: Full=NAC domain-containing protein 35; Short=ANAC035; AltName: Full=Protein LONG VEGETATIVE PHASE 1; Short=AtLOV1	No apical meristem (NAM) protein	TRIAE_CS42_7AL_TGACv1_556505_AA1764420.1	Traes_7AL_63D9AB052.2
TraesCS7A01G326000	TaNAC374	Molecular Function: molecular_function (GO:0003674);; Molecular Function: nucleic acid binding (GO:0003676);; Molecular Function: DNA binding (GO:0003677);; Molecular Function: binding (GO:0005488);; Molecular Function: organic cyclic compound binding (GO:0097159);; Molecular Function: heterocyclic compound binding (GO:1901363); Biological Process: nucleobase-containing compound metabolic process…	unnamed protein product [Triticum turgidum subsp. durum]	NAC30_ARATH RecName: Full=NAC domain-containing protein 30; Short=ANAC030; AltName: Full=Protein VASCULAR RELATED NAC-DOMAIN 7	No apical meristem (NAM) protein	TRIAE_CS42_7AL_TGACv1_556170_AA1757400.1	-
TraesCS7A01G334800	TaNAC375	Molecular Function: molecular_function (GO:0003674);; Molecular Function: nucleic acid binding (GO:0003676);; Molecular Function: DNA binding (GO:0003677);; Molecular Function: binding (GO:0005488);; Molecular Function: organic cyclic compound binding (GO:0097159);; Molecular Function: heterocyclic compound binding (GO:1901363); Biological Process: nucleobase-containing compound metabolic process…	unnamed protein product [Triticum turgidum subsp. durum]	NAC98_ARATH RecName: Full=Protein CUP-SHAPED COTYLEDON 2; AltName: Full=NAC domain-containing protein 98; Short=ANAC098; AltName: Full=NAC domain-containing protein CUC2	No apical meristem (NAM) protein	TRIAE_CS42_7AL_TGACv1_556150_AA1757040.1	Traes_7AL_74CC91D39.2
TraesCS7A01G349500	TaNAC376	Molecular Function: molecular_function (GO:0003674);; Molecular Function: nucleic acid binding (GO:0003676);; Molecular Function: DNA binding (GO:0003677);; Molecular Function: binding (GO:0005488);; Molecular Function: organic cyclic compound binding (GO:0097159);; Molecular Function: heterocyclic compound binding (GO:1901363); Biological Process: nucleobase-containing compound metabolic process…	unnamed protein product [Triticum turgidum subsp. durum]	NAC76_ORYSJ RecName: Full=NAC domain-containing protein 76; Short=ONAC076; AltName: Full=OsNAC7	No apical meristem (NAM) protein	TRIAE_CS42_7AL_TGACv1_556071_AA1754590.1	Traes_7AL_46F73E667.1
TraesCS7A01G357500	TaNAC377	Molecular Function: molecular_function (GO:0003674);; Molecular Function: nucleic acid binding (GO:0003676);; Molecular Function: DNA binding (GO:0003677);; Molecular Function: binding (GO:0005488);; Molecular Function: organic cyclic compound binding (GO:0097159);; Molecular Function: heterocyclic compound binding (GO:1901363); Biological Process: nucleobase-containing compound metabolic process…	unnamed protein product [Triticum turgidum subsp. durum]	NAC75_ARATH RecName: Full=NAC domain-containing protein 75; Short=ANAC075	No apical meristem (NAM) protein	TRIAE_CS42_7AL_TGACv1_557641_AA1784420.1	Traes_7AL_EFD897AFC.2
TraesCS7A01G375300	TaNAC378	Molecular Function: molecular_function (GO:0003674);; Molecular Function: nucleic acid binding (GO:0003676);; Molecular Function: DNA binding (GO:0003677);; Molecular Function: binding (GO:0005488);; Molecular Function: organic cyclic compound binding (GO:0097159);; Molecular Function: heterocyclic compound binding (GO:1901363); Biological Process: nucleobase-containing compound metabolic process…	NAC transcription factor NAM-1-like [Aegilops tauschii subsp. tauschii]	NAC2_ORYSJ RecName: Full=NAC domain-containing protein 2; Short=ONAC002; AltName: Full=OsNAC19; AltName: Full=Protein STRESS-RESPONSIVE NAC 1	No apical meristem (NAM) protein	TRIAE_CS42_7AL_TGACv1_557911_AA1787600.1	-
TraesCS7A01G464100	TaNAC379	Molecular Function: molecular_function (GO:0003674);; Molecular Function: nucleic acid binding (GO:0003676);; Molecular Function: DNA binding (GO:0003677);; Molecular Function: binding (GO:0005488);; Molecular Function: organic cyclic compound binding (GO:0097159);; Molecular Function: heterocyclic compound binding (GO:1901363); Biological Process: nucleobase-containing compound metabolic process…	unnamed protein product [Triticum turgidum subsp. durum]	NAC22_ARATH RecName: Full=NAC domain-containing protein 21/22; Short=ANAC021/ANAC022	No apical meristem (NAM) protein	TRIAE_CS42_7AL_TGACv1_558854_AA1796490.1	Traes_7AL_BE3253C8F.1
TraesCS7A01G464800	TaNAC380	Molecular Function: molecular_function (GO:0003674);; Molecular Function: nucleic acid binding (GO:0003676);; Molecular Function: DNA binding (GO:0003677);; Molecular Function: binding (GO:0005488);; Molecular Function: organic cyclic compound binding (GO:0097159);; Molecular Function: heterocyclic compound binding (GO:1901363); Biological Process: nucleobase-containing compound metabolic process…	unnamed protein product [Triticum turgidum subsp. durum]	NAC22_ARATH RecName: Full=NAC domain-containing protein 21/22; Short=ANAC021/ANAC022	No apical meristem (NAM) protein	TRIAE_CS42_7AL_TGACv1_556426_AA1762740.1	-
TraesCS7A01G549000	TaNAC381	Molecular Function: molecular_function (GO:0003674);; Molecular Function: nucleic acid binding (GO:0003676);; Molecular Function: DNA binding (GO:0003677);; Molecular Function: binding (GO:0005488);; Molecular Function: organic cyclic compound binding (GO:0097159);; Molecular Function: heterocyclic compound binding (GO:1901363); Biological Process: nucleobase-containing compound metabolic process…	NAC domain-containing protein 35-like [Aegilops tauschii subsp. tauschii]	NAC22_ORYSJ RecName: Full=NAC domain-containing protein 22; Short=ONAC022	No apical meristem (NAM) protein	TRIAE_CS42_7AL_TGACv1_556597_AA1766590.1	-
TraesCS7A01G569100	TaNAC382	Molecular Function: molecular_function (GO:0003674);; Molecular Function: nucleic acid binding (GO:0003676);; Molecular Function: DNA binding (GO:0003677);; Molecular Function: binding (GO:0005488);; Molecular Function: organic cyclic compound binding (GO:0097159);; Molecular Function: heterocyclic compound binding (GO:1901363); Biological Process: nucleobase-containing compound metabolic process…	unnamed protein product [Triticum turgidum subsp. durum]	NAC87_ARATH RecName: Full=NAC domain-containing protein 87; Short=ANAC087	Protein CUP-SHAPED COTYLEDON 2	TRIAE_CS42_7AL_TGACv1_556203_AA1758130.1	Traes_7AL_C8835D919.2
TraesCS7A01G569300	TaNAC383	Molecular Function: molecular_function (GO:0003674);; Molecular Function: nucleic acid binding (GO:0003676);; Molecular Function: DNA binding (GO:0003677);; Molecular Function: binding (GO:0005488);; Molecular Function: organic cyclic compound binding (GO:0097159);; Molecular Function: heterocyclic compound binding (GO:1901363); Biological Process: nucleobase-containing compound metabolic process…	unnamed protein product [Triticum turgidum subsp. durum]	NC100_ARATH RecName: Full=NAC domain-containing protein 100; Short=ANAC100; Short=AtNAC5	Protein CUP-SHAPED COTYLEDON 2	TRIAE_CS42_7AL_TGACv1_556203_AA1758120.1	Traes_7AL_38B48B7B2.2
TraesCS7B01G004900	TaNAC384	Molecular Function: molecular_function (GO:0003674);; Molecular Function: nucleic acid binding (GO:0003676);; Molecular Function: DNA binding (GO:0003677);; Molecular Function: binding (GO:0005488);; Molecular Function: organic cyclic compound binding (GO:0097159);; Molecular Function: heterocyclic compound binding (GO:1901363); Biological Process: nucleobase-containing compound metabolic process…	NAC domain-containing protein 67-like [Aegilops tauschii subsp. tauschii]	JA2_SOLLC RecName: Full=NAC domain-containing protein JA2; AltName: Full=Protein JASMONIC ACID 2	No apical meristem (NAM) protein	TRIAE_CS42_7BS_TGACv1_591949_AA1926380.1	-
TraesCS7B01G056300	TaNAC385	Molecular Function: molecular_function (GO:0003674);; Molecular Function: nucleic acid binding (GO:0003676);; Molecular Function: DNA binding (GO:0003677);; Molecular Function: binding (GO:0005488);; Molecular Function: organic cyclic compound binding (GO:0097159);; Molecular Function: heterocyclic compound binding (GO:1901363); Biological Process: nucleobase-containing compound metabolic process…	unnamed protein product [Triticum turgidum subsp. durum]	NC100_ARATH RecName: Full=NAC domain-containing protein 100; Short=ANAC100; Short=AtNAC5	Protein CUP-SHAPED COTYLEDON 2	TRIAE_CS42_7BS_TGACv1_591807_AA1921930.2	Traes_7BS_BA1111780.1
TraesCS7B01G077700	TaNAC386	Molecular Function: molecular_function (GO:0003674);; Molecular Function: nucleic acid binding (GO:0003676);; Molecular Function: DNA binding (GO:0003677);; Molecular Function: binding (GO:0005488);; Molecular Function: organic cyclic compound binding (GO:0097159);; Molecular Function: heterocyclic compound binding (GO:1901363); Biological Process: nucleobase-containing compound metabolic process…	NAC domain-containing protein 48-like [Aegilops tauschii subsp. tauschii]	NAC55_ARATH RecName: Full=NAC domain-containing protein 55; Short=ANAC055; AltName: Full=NAC domain-containing protein 3; Short=AtNAC3	No apical meristem (NAM) protein	-	-
TraesCS7B01G094000	TaNAC387	Molecular Function: molecular_function (GO:0003674);; Molecular Function: nucleic acid binding (GO:0003676);; Molecular Function: DNA binding (GO:0003677);; Molecular Function: binding (GO:0005488);; Molecular Function: organic cyclic compound binding (GO:0097159);; Molecular Function: heterocyclic compound binding (GO:1901363); Biological Process: nucleobase-containing compound metabolic process…	unnamed protein product [Triticum turgidum subsp. durum]	NAC87_ARATH RecName: Full=NAC domain-containing protein 87; Short=ANAC087	Protein CUP-SHAPED COTYLEDON 2	TRIAE_CS42_7BS_TGACv1_593125_AA1948430.1	-
TraesCS7B01G100300	TaNAC388	Molecular Function: molecular_function (GO:0003674);; Molecular Function: nucleic acid binding (GO:0003676);; Molecular Function: DNA binding (GO:0003677);; Molecular Function: binding (GO:0005488);; Molecular Function: organic cyclic compound binding (GO:0097159);; Molecular Function: heterocyclic compound binding (GO:1901363); Biological Process: nucleobase-containing compound metabolic process…	unnamed protein product [Triticum turgidum subsp. durum]	NAC87_ARATH RecName: Full=NAC domain-containing protein 87; Short=ANAC087	Protein CUP-SHAPED COTYLEDON 2	TRIAE_CS42_7BS_TGACv1_592641_AA1942120.1	Traes_7BS_CF3224FD0.1
TraesCS7B01G111300	TaNAC389	Molecular Function: molecular_function (GO:0003674);; Molecular Function: nucleic acid binding (GO:0003676);; Molecular Function: DNA binding (GO:0003677);; Molecular Function: binding (GO:0005488);; Molecular Function: organic cyclic compound binding (GO:0097159);; Molecular Function: heterocyclic compound binding (GO:1901363); Biological Process: nucleobase-containing compound metabolic process…	unnamed protein product [Triticum turgidum subsp. durum]	DRE2B_ORYSJ RecName: Full=Dehydration-responsive element-binding protein 2B; Short=OsDREB2B	No apical meristem (NAM) protein	-	-
TraesCS7B01G111400	TaNAC390	Molecular Function: molecular_function (GO:0003674);; Molecular Function: nucleic acid binding (GO:0003676);; Molecular Function: DNA binding (GO:0003677);; Molecular Function: binding (GO:0005488);; Molecular Function: organic cyclic compound binding (GO:0097159);; Molecular Function: heterocyclic compound binding (GO:1901363); Biological Process: nucleobase-containing compound metabolic process…	unnamed protein product [Triticum turgidum subsp. durum]	DRE2B_ORYSJ RecName: Full=Dehydration-responsive element-binding protein 2B; Short=OsDREB2B	No apical meristem (NAM) protein	TRIAE_CS42_7BS_TGACv1_592859_AA1945340.1	-
TraesCS7B01G111500	TaNAC391	Molecular Function: molecular_function (GO:0003674);; Molecular Function: nucleic acid binding (GO:0003676);; Molecular Function: DNA binding (GO:0003677);; Molecular Function: binding (GO:0005488);; Molecular Function: organic cyclic compound binding (GO:0097159);; Molecular Function: heterocyclic compound binding (GO:1901363); Biological Process: nucleobase-containing compound metabolic process…	unnamed protein product [Triticum turgidum subsp. durum]	DRE2B_ORYSJ RecName: Full=Dehydration-responsive element-binding protein 2B; Short=OsDREB2B	No apical meristem (NAM) protein	-	-
TraesCS7B01G111900	TaNAC392	Molecular Function: molecular_function (GO:0003674);; Molecular Function: nucleic acid binding (GO:0003676);; Molecular Function: DNA binding (GO:0003677);; Molecular Function: binding (GO:0005488);; Molecular Function: organic cyclic compound binding (GO:0097159);; Molecular Function: heterocyclic compound binding (GO:1901363); Biological Process: nucleobase-containing compound metabolic process…	unnamed protein product [Triticum turgidum subsp. durum]	DRE2B_ORYSJ RecName: Full=Dehydration-responsive element-binding protein 2B; Short=OsDREB2B	No apical meristem (NAM) protein	TRIAE_CS42_7BS_TGACv1_593606_AA1952940.3	-
TraesCS7B01G115400	TaNAC393	Molecular Function: molecular_function (GO:0003674);; Molecular Function: nucleic acid binding (GO:0003676);; Molecular Function: DNA binding (GO:0003677);; Molecular Function: binding (GO:0005488);; Molecular Function: sequence-specific DNA binding (GO:0043565);; Molecular Function: organic cyclic compound binding (GO:0097159);; Molecular Function: heterocyclic compound binding (GO:1901363); Bio…	unnamed protein product [Triticum turgidum subsp. durum]	NAC8_ARATH RecName: Full=SUPPRESSOR OF GAMMA RESPONSE 1; AltName: Full=NAC domain-containing protein 8; Short=ANAC008; AltName: Full=Protein SOG1; AltName: Full=SUPPRESSOR OF GAMMA RADIATION 1	NAC domain transcription factor superfamily protein	TRIAE_CS42_7BS_TGACv1_594101_AA1956120.1	Traes_7BS_99BF8BA2F.2
TraesCS7B01G116200	TaNAC394	Molecular Function: molecular_function (GO:0003674);; Molecular Function: nucleic acid binding (GO:0003676);; Molecular Function: DNA binding (GO:0003677);; Molecular Function: binding (GO:0005488);; Molecular Function: organic cyclic compound binding (GO:0097159);; Molecular Function: heterocyclic compound binding (GO:1901363); Biological Process: nucleobase-containing compound metabolic process…	unnamed protein product [Triticum turgidum subsp. durum]	NAC86_ARATH RecName: Full=NAC domain-containing protein 86; AltName: Full=NAM-like protein; AltName: Full=No apical meristem-like protein	No apical meristem (NAM) protein	-	-
TraesCS7B01G116300	TaNAC395	Molecular Function: molecular_function (GO:0003674);; Molecular Function: nucleic acid binding (GO:0003676);; Molecular Function: DNA binding (GO:0003677);; Molecular Function: binding (GO:0005488);; Molecular Function: organic cyclic compound binding (GO:0097159);; Molecular Function: heterocyclic compound binding (GO:1901363); Biological Process: nucleobase-containing compound metabolic process…	unnamed protein product [Triticum turgidum subsp. durum]	NAC86_ARATH RecName: Full=NAC domain-containing protein 86; AltName: Full=NAM-like protein; AltName: Full=No apical meristem-like protein	No apical meristem (NAM) protein	TRIAE_CS42_7BS_TGACv1_592607_AA1941280.1	-
TraesCS7B01G116400	TaNAC396	Molecular Function: molecular_function (GO:0003674);; Molecular Function: nucleic acid binding (GO:0003676);; Molecular Function: DNA binding (GO:0003677);; Molecular Function: binding (GO:0005488);; Molecular Function: organic cyclic compound binding (GO:0097159);; Molecular Function: heterocyclic compound binding (GO:1901363); Biological Process: nucleobase-containing compound metabolic process…	unnamed protein product [Triticum turgidum subsp. durum]	DRE2B_ORYSJ RecName: Full=Dehydration-responsive element-binding protein 2B; Short=OsDREB2B	No apical meristem (NAM) protein	TRIAE_CS42_7BS_TGACv1_592607_AA1941290.1	-
TraesCS7B01G143900	TaNAC397	Molecular Function: molecular_function (GO:0003674);; Molecular Function: nucleic acid binding (GO:0003676);; Molecular Function: DNA binding (GO:0003677);; Molecular Function: binding (GO:0005488);; Molecular Function: organic cyclic compound binding (GO:0097159);; Molecular Function: heterocyclic compound binding (GO:1901363); Biological Process: nucleobase-containing compound metabolic process…	unnamed protein product [Triticum turgidum subsp. durum]	NAC31_ARATH RecName: Full=Protein CUP-SHAPED COTYLEDON 3; AltName: Full=NAC domain-containing protein 31; Short=ANAC031; AltName: Full=NAC domain-containing protein CUC3	No apical meristem (NAM) protein	TRIAE_CS42_7BS_TGACv1_592031_AA1928790.1	-
TraesCS7B01G160900	TaNAC398	Molecular Function: molecular_function (GO:0003674);; Molecular Function: nucleic acid binding (GO:0003676);; Molecular Function: DNA binding (GO:0003677);; Molecular Function: binding (GO:0005488);; Molecular Function: organic cyclic compound binding (GO:0097159);; Molecular Function: heterocyclic compound binding (GO:1901363); Biological Process: nucleobase-containing compound metabolic process…	unnamed protein product [Triticum turgidum subsp. durum]	NAC83_ARATH RecName: Full=NAC domain-containing protein 83; Short=ANAC083; AltName: Full=Protein VND-INTERACTING 2	No apical meristem (NAM) protein	TRIAE_CS42_7BS_TGACv1_592455_AA1938420.1	-
TraesCS7B01G187600	TaNAC399	Molecular Function: molecular_function (GO:0003674);; Molecular Function: nucleic acid binding (GO:0003676);; Molecular Function: DNA binding (GO:0003677);; Molecular Function: binding (GO:0005488);; Molecular Function: organic cyclic compound binding (GO:0097159);; Molecular Function: heterocyclic compound binding (GO:1901363); Biological Process: nucleobase-containing compound metabolic process…	unnamed protein product [Triticum turgidum subsp. durum]	NAC14_ARATH RecName: Full=NAC domain-containing protein 14; Short=ANAC014; AltName: Full=Protein NTM1-like 2	No apical meristem (NAM) protein	TRIAE_CS42_7BL_TGACv1_578088_AA1889220.3	Traes_7BL_0C386426A.2
TraesCS7B01G196900	TaNAC400	Molecular Function: molecular_function (GO:0003674);; Molecular Function: nucleic acid binding (GO:0003676);; Molecular Function: DNA binding (GO:0003677);; Molecular Function: binding (GO:0005488);; Molecular Function: organic cyclic compound binding (GO:0097159);; Molecular Function: heterocyclic compound binding (GO:1901363); Biological Process: nucleobase-containing compound metabolic process…	unnamed protein product [Triticum turgidum subsp. durum]	NAC78_ARATH RecName: Full=NAC domain-containing protein 78; Short=ANAC078; AltName: Full=Protein NTM1-like 11	No apical meristem (NAM) protein	-	Traes_7BL_B96ABE182.1
TraesCS7B01G205600	TaNAC401	Molecular Function: molecular_function (GO:0003674);; Molecular Function: nucleic acid binding (GO:0003676);; Molecular Function: DNA binding (GO:0003677);; Molecular Function: binding (GO:0005488);; Molecular Function: organic cyclic compound binding (GO:0097159);; Molecular Function: heterocyclic compound binding (GO:1901363); Biological Process: nucleobase-containing compound metabolic process…	unnamed protein product [Triticum turgidum subsp. durum]	NAC22_ARATH RecName: Full=NAC domain-containing protein 21/22; Short=ANAC021/ANAC022	No apical meristem (NAM) protein	TRIAE_CS42_7BL_TGACv1_577855_AA1884660.1	-
TraesCS7B01G219400	TaNAC402	Molecular Function: molecular_function (GO:0003674);; Molecular Function: nucleic acid binding (GO:0003676);; Molecular Function: DNA binding (GO:0003677);; Molecular Function: binding (GO:0005488);; Molecular Function: organic cyclic compound binding (GO:0097159);; Molecular Function: heterocyclic compound binding (GO:1901363); Biological Process: nucleobase-containing compound metabolic process…	unnamed protein product [Triticum turgidum subsp. durum]	NAC35_ARATH RecName: Full=NAC domain-containing protein 35; Short=ANAC035; AltName: Full=Protein LONG VEGETATIVE PHASE 1; Short=AtLOV1	No apical meristem (NAM) protein	TRIAE_CS42_7BL_TGACv1_580562_AA1914580.1	Traes_7BL_E4FDF20B5.1
TraesCS7B01G226600	TaNAC403	Molecular Function: molecular_function (GO:0003674);; Molecular Function: nucleic acid binding (GO:0003676);; Molecular Function: DNA binding (GO:0003677);; Molecular Function: binding (GO:0005488);; Molecular Function: organic cyclic compound binding (GO:0097159);; Molecular Function: heterocyclic compound binding (GO:1901363); Biological Process: nucleobase-containing compound metabolic process…	NAC domain-containing protein 30-like [Aegilops tauschii subsp. tauschii]	NAC30_ARATH RecName: Full=NAC domain-containing protein 30; Short=ANAC030; AltName: Full=Protein VASCULAR RELATED NAC-DOMAIN 7	No apical meristem (NAM) protein	TRIAE_CS42_7BL_TGACv1_581398_AA1917230.1	-
TraesCS7B01G233300	TaNAC404	Molecular Function: molecular_function (GO:0003674);; Molecular Function: nucleic acid binding (GO:0003676);; Molecular Function: DNA binding (GO:0003677);; Molecular Function: binding (GO:0005488);; Molecular Function: organic cyclic compound binding (GO:0097159);; Molecular Function: heterocyclic compound binding (GO:1901363); Biological Process: nucleobase-containing compound metabolic process…	unnamed protein product [Triticum turgidum subsp. durum]	NAC76_ORYSJ RecName: Full=NAC domain-containing protein 76; Short=ONAC076; AltName: Full=OsNAC7	No apical meristem (NAM) protein	TRIAE_CS42_7BL_TGACv1_580920_AA1915940.1	-
TraesCS7B01G246300	TaNAC405	Molecular Function: molecular_function (GO:0003674);; Molecular Function: nucleic acid binding (GO:0003676);; Molecular Function: DNA binding (GO:0003677);; Molecular Function: binding (GO:0005488);; Molecular Function: organic cyclic compound binding (GO:0097159);; Molecular Function: heterocyclic compound binding (GO:1901363); Biological Process: nucleobase-containing compound metabolic process…	unnamed protein product [Triticum turgidum subsp. durum]	NAC98_ARATH RecName: Full=Protein CUP-SHAPED COTYLEDON 2; AltName: Full=NAC domain-containing protein 98; Short=ANAC098; AltName: Full=NAC domain-containing protein CUC2	No apical meristem (NAM) protein	TRIAE_CS42_7BL_TGACv1_577097_AA1865870.1	-
TraesCS7B01G252100	TaNAC406	Molecular Function: molecular_function (GO:0003674);; Molecular Function: nucleic acid binding (GO:0003676);; Molecular Function: DNA binding (GO:0003677);; Molecular Function: binding (GO:0005488);; Molecular Function: organic cyclic compound binding (GO:0097159);; Molecular Function: heterocyclic compound binding (GO:1901363); Biological Process: nucleobase-containing compound metabolic process…	NAC transcription factor NAM-1-like [Aegilops tauschii subsp. tauschii]	NAC29_ARATH RecName: Full=NAC transcription factor 29; Short=AtNAC029; AltName: Full=Protein NAC-LIKE, ACTIVATED BY AP3/PI; Short=AtNAP	No apical meristem (NAM) protein	TRIAE_CS42_7BL_TGACv1_580306_AA1913290.1	-
TraesCS7B01G270300	TaNAC407	Molecular Function: molecular_function (GO:0003674);; Molecular Function: nucleic acid binding (GO:0003676);; Molecular Function: DNA binding (GO:0003677);; Molecular Function: binding (GO:0005488);; Molecular Function: organic cyclic compound binding (GO:0097159);; Molecular Function: heterocyclic compound binding (GO:1901363); Biological Process: nucleobase-containing compound metabolic process…	unnamed protein product [Triticum turgidum subsp. durum]	NAC75_ARATH RecName: Full=NAC domain-containing protein 75; Short=ANAC075	No apical meristem (NAM) protein	TRIAE_CS42_7BL_TGACv1_577072_AA1865240.1	Traes_7BL_939CBC0E9.2
TraesCS7B01G364600	TaNAC408	Molecular Function: molecular_function (GO:0003674);; Molecular Function: nucleic acid binding (GO:0003676);; Molecular Function: DNA binding (GO:0003677);; Molecular Function: binding (GO:0005488);; Molecular Function: organic cyclic compound binding (GO:0097159);; Molecular Function: heterocyclic compound binding (GO:1901363); Biological Process: nucleobase-containing compound metabolic process…	NAC domain-containing protein 23 [Triticum aestivum]	NAC22_ARATH RecName: Full=NAC domain-containing protein 21/22; Short=ANAC021/ANAC022	No apical meristem (NAM) protein	TRIAE_CS42_7BL_TGACv1_579057_AA1903540.1	Traes_7BL_F1A0270C6.1
TraesCS7B01G365300	TaNAC409	Molecular Function: molecular_function (GO:0003674);; Molecular Function: nucleic acid binding (GO:0003676);; Molecular Function: DNA binding (GO:0003677);; Molecular Function: binding (GO:0005488);; Molecular Function: organic cyclic compound binding (GO:0097159);; Molecular Function: heterocyclic compound binding (GO:1901363); Biological Process: nucleobase-containing compound metabolic process…	unnamed protein product [Triticum turgidum subsp. durum]	NAC22_ARATH RecName: Full=NAC domain-containing protein 21/22; Short=ANAC021/ANAC022	No apical meristem (NAM) protein	TRIAE_CS42_7BL_TGACv1_579312_AA1906270.1	Traes_7BL_128D5054D.1
TraesCS7B01G461700	TaNAC410	Molecular Function: molecular_function (GO:0003674);; Molecular Function: nucleic acid binding (GO:0003676);; Molecular Function: DNA binding (GO:0003677);; Molecular Function: binding (GO:0005488);; Molecular Function: organic cyclic compound binding (GO:0097159);; Molecular Function: heterocyclic compound binding (GO:1901363); Biological Process: nucleobase-containing compound metabolic process…	aspartokinase 1, chloroplastic-like isoform X1 [Aegilops tauschii subsp. tauschii] &gt;gi	AK1_ARATH RecName: Full=Aspartokinase 1, chloroplastic; AltName: Full=Aspartate kinase 1; Flags: Precursor	Aspartokinase	TRIAE_CS42_7BL_TGACv1_577321_AA1872160.1	-
TraesCS7B01G472200	TaNAC411	Molecular Function: molecular_function (GO:0003674);; Molecular Function: nucleic acid binding (GO:0003676);; Molecular Function: DNA binding (GO:0003677);; Molecular Function: binding (GO:0005488);; Molecular Function: organic cyclic compound binding (GO:0097159);; Molecular Function: heterocyclic compound binding (GO:1901363); Biological Process: nucleobase-containing compound metabolic process…	unnamed protein product [Triticum turgidum subsp. durum]	NAC22_ORYSJ RecName: Full=NAC domain-containing protein 22; Short=ONAC022	No apical meristem (NAM) protein	-	-
TraesCS7B01G472600	TaNAC412	Molecular Function: molecular_function (GO:0003674);; Molecular Function: nucleic acid binding (GO:0003676);; Molecular Function: DNA binding (GO:0003677);; Molecular Function: binding (GO:0005488);; Molecular Function: organic cyclic compound binding (GO:0097159);; Molecular Function: heterocyclic compound binding (GO:1901363); Biological Process: nucleobase-containing compound metabolic process…	unnamed protein product [Triticum turgidum subsp. durum]	NAC22_ORYSJ RecName: Full=NAC domain-containing protein 22; Short=ONAC022	No apical meristem (NAM) protein	TRIAE_CS42_7BL_TGACv1_577598_AA1879210.1	-
TraesCS7B01G481400	TaNAC413	Molecular Function: molecular_function (GO:0003674);; Molecular Function: nucleic acid binding (GO:0003676);; Molecular Function: DNA binding (GO:0003677);; Molecular Function: binding (GO:0005488);; Molecular Function: organic cyclic compound binding (GO:0097159);; Molecular Function: heterocyclic compound binding (GO:1901363); Biological Process: nucleobase-containing compound metabolic process…	hypothetical protein TRIUR3_12570 [Triticum urartu]	K0754_HUMAN RecName: Full=Uncharacterized protein KIAA0754	No apical meristem (NAM) protein	-	-
TraesCS7B01G481500	TaNAC414	-	-	K0754_HUMAN RecName: Full=Uncharacterized protein KIAA0754	No apical meristem (NAM) protein	TRIAE_CS42_7BL_TGACv1_582013_AA1918050.1	-
TraesCS7B01G489500	TaNAC415	Molecular Function: molecular_function (GO:0003674);; Molecular Function: nucleic acid binding (GO:0003676);; Molecular Function: DNA binding (GO:0003677);; Molecular Function: binding (GO:0005488);; Molecular Function: organic cyclic compound binding (GO:0097159);; Molecular Function: heterocyclic compound binding (GO:1901363); Biological Process: nucleobase-containing compound metabolic process…	unnamed protein product [Triticum turgidum subsp. durum]	NAC87_ARATH RecName: Full=NAC domain-containing protein 87; Short=ANAC087	Protein CUP-SHAPED COTYLEDON 2	-	-
TraesCS7B01G499400	TaNAC416	Molecular Function: molecular_function (GO:0003674);; Molecular Function: nucleic acid binding (GO:0003676);; Molecular Function: DNA binding (GO:0003677);; Molecular Function: binding (GO:0005488);; Molecular Function: organic cyclic compound binding (GO:0097159);; Molecular Function: heterocyclic compound binding (GO:1901363); Biological Process: nucleobase-containing compound metabolic process…	hypothetical protein BRADI_4g26605v3, partial [Brachypodium distachyon]	NAC72_ARATH RecName: Full=NAC domain-containing protein 72; Short=ANAC072; AltName: Full=Protein RESPONSIVE TO DESICCATION 26	No apical meristem (NAM) protein	TRIAE_CS42_7BL_TGACv1_577055_AA1864360.1	-
TraesCS7D01G000200	TaNAC417	Molecular Function: molecular_function (GO:0003674);; Molecular Function: nucleic acid binding (GO:0003676);; Molecular Function: DNA binding (GO:0003677);; Molecular Function: binding (GO:0005488);; Molecular Function: organic cyclic compound binding (GO:0097159);; Molecular Function: heterocyclic compound binding (GO:1901363); Biological Process: nucleobase-containing compound metabolic process…	uncharacterized protein LOC109757228 [Aegilops tauschii subsp. tauschii]	NTL9_ARATH RecName: Full=Protein NTM1-like 9; AltName: Full=Calmodulin-binding NAC protein	No apical meristem (NAM) protein	TRIAE_CS42_7DS_TGACv1_624344_AA2060640.1	Traes_7DS_985883968.2
TraesCS7D01G008500	TaNAC418	Molecular Function: molecular_function (GO:0003674);; Molecular Function: nucleic acid binding (GO:0003676);; Molecular Function: DNA binding (GO:0003677);; Molecular Function: binding (GO:0005488);; Molecular Function: organic cyclic compound binding (GO:0097159);; Molecular Function: heterocyclic compound binding (GO:1901363); Biological Process: nucleobase-containing compound metabolic process…	NAC domain-containing protein 7-like [Aegilops tauschii subsp. tauschii]	NAC7_ARATH RecName: Full=NAC domain-containing protein 7; Short=ANAC007; AltName: Full=Protein EMBRYO DEFECTIVE 2749; AltName: Full=Protein VASCULAR RELATED NAC-DOMAIN 4	No apical meristem (NAM) protein	TRIAE_CS42_7DS_TGACv1_621407_AA2014500.1	Traes_7DS_7F0AF83B0.1
TraesCS7D01G034000	TaNAC419	Molecular Function: molecular_function (GO:0003674);; Molecular Function: nucleic acid binding (GO:0003676);; Molecular Function: DNA binding (GO:0003677);; Molecular Function: binding (GO:0005488);; Molecular Function: organic cyclic compound binding (GO:0097159);; Molecular Function: heterocyclic compound binding (GO:1901363); Biological Process: nucleobase-containing compound metabolic process…	hypothetical protein BRADI_1g03245v3, partial [Brachypodium distachyon]	NAC78_ARATH RecName: Full=NAC domain-containing protein 78; Short=ANAC078; AltName: Full=Protein NTM1-like 11	No apical meristem (NAM) protein	TRIAE_CS42_7DS_TGACv1_621882_AA2028520.1	-
TraesCS7D01G062100	TaNAC420	Molecular Function: molecular_function (GO:0003674);; Molecular Function: nucleic acid binding (GO:0003676);; Molecular Function: DNA binding (GO:0003677);; Molecular Function: binding (GO:0005488);; Molecular Function: organic cyclic compound binding (GO:0097159);; Molecular Function: heterocyclic compound binding (GO:1901363); Biological Process: nucleobase-containing compound metabolic process…	NAC domain-containing protein 43-like [Aegilops tauschii subsp. tauschii]	NAC43_ARATH RecName: Full=NAC domain-containing protein 43; Short=ANAC043; AltName: Full=Protein EMBRYO DEFECTIVE 2301; AltName: Full=Protein NAC SECONDARY WALL THICKENING PROMOTING FACTOR 1	NAC domain-containing protein 43	TRIAE_CS42_7DS_TGACv1_621783_AA2026010.1	Traes_7DS_A3A20F70E.1
TraesCS7D01G062300	TaNAC421	Molecular Function: molecular_function (GO:0003674);; Molecular Function: nucleic acid binding (GO:0003676);; Molecular Function: DNA binding (GO:0003677);; Molecular Function: binding (GO:0005488);; Molecular Function: organic cyclic compound binding (GO:0097159);; Molecular Function: heterocyclic compound binding (GO:1901363); Biological Process: nucleobase-containing compound metabolic process…	NAC domain-containing protein 43-like [Aegilops tauschii subsp. tauschii]	NAC43_ARATH RecName: Full=NAC domain-containing protein 43; Short=ANAC043; AltName: Full=Protein EMBRYO DEFECTIVE 2301; AltName: Full=Protein NAC SECONDARY WALL THICKENING PROMOTING FACTOR 1	NAC domain-containing protein 43	TRIAE_CS42_7DS_TGACv1_622629_AA2042860.1	-
TraesCS7D01G062400	TaNAC422	Molecular Function: molecular_function (GO:0003674);; Molecular Function: nucleic acid binding (GO:0003676);; Molecular Function: DNA binding (GO:0003677);; Molecular Function: binding (GO:0005488);; Molecular Function: organic cyclic compound binding (GO:0097159);; Molecular Function: heterocyclic compound binding (GO:1901363); Biological Process: nucleobase-containing compound metabolic process…	NAC domain-containing protein 66-like [Aegilops tauschii subsp. tauschii]	NAC43_ARATH RecName: Full=NAC domain-containing protein 43; Short=ANAC043; AltName: Full=Protein EMBRYO DEFECTIVE 2301; AltName: Full=Protein NAC SECONDARY WALL THICKENING PROMOTING FACTOR 1	NAC domain-containing protein 43	TRIAE_CS42_7DS_TGACv1_622066_AA2032070.1	-
TraesCS7D01G062600	TaNAC423	Molecular Function: molecular_function (GO:0003674);; Molecular Function: nucleic acid binding (GO:0003676);; Molecular Function: DNA binding (GO:0003677);; Molecular Function: binding (GO:0005488);; Molecular Function: organic cyclic compound binding (GO:0097159);; Molecular Function: heterocyclic compound binding (GO:1901363); Biological Process: nucleobase-containing compound metabolic process…	NAC domain-containing protein 66-like [Aegilops tauschii subsp. tauschii]	NAC43_ARATH RecName: Full=NAC domain-containing protein 43; Short=ANAC043; AltName: Full=Protein EMBRYO DEFECTIVE 2301; AltName: Full=Protein NAC SECONDARY WALL THICKENING PROMOTING FACTOR 1	NAC domain-containing protein 43	TRIAE_CS42_7DS_TGACv1_624826_AA2063410.1	-
TraesCS7D01G063300	TaNAC424	Molecular Function: molecular_function (GO:0003674);; Molecular Function: nucleic acid binding (GO:0003676);; Molecular Function: DNA binding (GO:0003677);; Molecular Function: binding (GO:0005488);; Molecular Function: organic cyclic compound binding (GO:0097159);; Molecular Function: heterocyclic compound binding (GO:1901363); Biological Process: nucleobase-containing compound metabolic process…	NAC domain-containing protein 43-like [Aegilops tauschii subsp. tauschii]	NAC43_ARATH RecName: Full=NAC domain-containing protein 43; Short=ANAC043; AltName: Full=Protein EMBRYO DEFECTIVE 2301; AltName: Full=Protein NAC SECONDARY WALL THICKENING PROMOTING FACTOR 1	NAC domain-containing protein 43	TRIAE_CS42_7DS_TGACv1_622568_AA2041990.1	-
TraesCS7D01G100400	TaNAC425	Molecular Function: molecular_function (GO:0003674);; Molecular Function: nucleic acid binding (GO:0003676);; Molecular Function: DNA binding (GO:0003677);; Molecular Function: binding (GO:0005488);; Molecular Function: organic cyclic compound binding (GO:0097159);; Molecular Function: heterocyclic compound binding (GO:1901363); Biological Process: nucleobase-containing compound metabolic process…	NAC domain-containing protein 67-like [Aegilops tauschii subsp. tauschii]	NAC68_ORYSJ RecName: Full=NAC domain-containing protein 68; Short=ONAC068; AltName: Full=OsNAC4	No apical meristem (NAM) protein	TRIAE_CS42_7DS_TGACv1_623994_AA2058170.1	-
TraesCS7D01G154200	TaNAC426	Molecular Function: molecular_function (GO:0003674);; Molecular Function: nucleic acid binding (GO:0003676);; Molecular Function: DNA binding (GO:0003677);; Molecular Function: binding (GO:0005488);; Molecular Function: organic cyclic compound binding (GO:0097159);; Molecular Function: heterocyclic compound binding (GO:1901363); Biological Process: nucleobase-containing compound metabolic process…	protein CUP-SHAPED COTYLEDON 2-like [Aegilops tauschii subsp. tauschii]	NC100_ARATH RecName: Full=NAC domain-containing protein 100; Short=ANAC100; Short=AtNAC5	Protein CUP-SHAPED COTYLEDON 2	TRIAE_CS42_7DS_TGACv1_623144_AA2049980.1	Traes_7DS_2452C1E32.1
TraesCS7D01G174400	TaNAC427	Molecular Function: molecular_function (GO:0003674);; Molecular Function: nucleic acid binding (GO:0003676);; Molecular Function: DNA binding (GO:0003677);; Molecular Function: binding (GO:0005488);; Molecular Function: organic cyclic compound binding (GO:0097159);; Molecular Function: heterocyclic compound binding (GO:1901363); Biological Process: nucleobase-containing compound metabolic process…	NAC domain-containing protein 48-like [Aegilops tauschii subsp. tauschii]	JA2L_SOLLC RecName: Full=NAC domain-containing protein JA2L; AltName: Full=Protein JASMONIC ACID 2-LIKE; Short=Protein JA2-LIKE	No apical meristem (NAM) protein	TRIAE_CS42_7DS_TGACv1_623635_AA2054950.1	-
TraesCS7D01G189900	TaNAC428	Molecular Function: molecular_function (GO:0003674);; Molecular Function: nucleic acid binding (GO:0003676);; Molecular Function: DNA binding (GO:0003677);; Molecular Function: binding (GO:0005488);; Molecular Function: organic cyclic compound binding (GO:0097159);; Molecular Function: heterocyclic compound binding (GO:1901363); Biological Process: nucleobase-containing compound metabolic process…	NAC domain-containing protein 92-like [Aegilops tauschii subsp. tauschii]	NAC87_ARATH RecName: Full=NAC domain-containing protein 87; Short=ANAC087	Protein CUP-SHAPED COTYLEDON 2	TRIAE_CS42_7DS_TGACv1_623146_AA2050060.1	-
TraesCS7D01G196300	TaNAC429	Molecular Function: molecular_function (GO:0003674);; Molecular Function: nucleic acid binding (GO:0003676);; Molecular Function: DNA binding (GO:0003677);; Molecular Function: binding (GO:0005488);; Molecular Function: organic cyclic compound binding (GO:0097159);; Molecular Function: heterocyclic compound binding (GO:1901363); Biological Process: nucleobase-containing compound metabolic process…	NAC domain-containing protein 100-like [Aegilops tauschii subsp. tauschii] &gt;gi	NC100_ARATH RecName: Full=NAC domain-containing protein 100; Short=ANAC100; Short=AtNAC5	Protein CUP-SHAPED COTYLEDON 2	TRIAE_CS42_7DS_TGACv1_623437_AA2053190.1	Traes_7DS_6418D89A3.1
TraesCS7D01G205200	TaNAC430	Molecular Function: molecular_function (GO:0003674);; Molecular Function: nucleic acid binding (GO:0003676);; Molecular Function: DNA binding (GO:0003677);; Molecular Function: binding (GO:0005488);; Molecular Function: organic cyclic compound binding (GO:0097159);; Molecular Function: heterocyclic compound binding (GO:1901363); Biological Process: nucleobase-containing compound metabolic process…	uncharacterized protein LOC109739598 [Aegilops tauschii subsp. tauschii]	NAC86_ARATH RecName: Full=NAC domain-containing protein 86; AltName: Full=NAM-like protein; AltName: Full=No apical meristem-like protein	No apical meristem (NAM) protein	TRIAE_CS42_7DS_TGACv1_623420_AA2052990.1	-
TraesCS7D01G207400	TaNAC431	Molecular Function: molecular_function (GO:0003674);; Molecular Function: nucleic acid binding (GO:0003676);; Molecular Function: DNA binding (GO:0003677);; Molecular Function: binding (GO:0005488);; Molecular Function: organic cyclic compound binding (GO:0097159);; Molecular Function: heterocyclic compound binding (GO:1901363); Biological Process: nucleobase-containing compound metabolic process…	uncharacterized protein LOC109769418 [Aegilops tauschii subsp. tauschii]	DRE2B_ORYSJ RecName: Full=Dehydration-responsive element-binding protein 2B; Short=OsDREB2B	No apical meristem (NAM) protein	TRIAE_CS42_7DS_TGACv1_621451_AA2016030.1	-
TraesCS7D01G210600	TaNAC432	Molecular Function: molecular_function (GO:0003674);; Molecular Function: nucleic acid binding (GO:0003676);; Molecular Function: DNA binding (GO:0003677);; Molecular Function: binding (GO:0005488);; Molecular Function: sequence-specific DNA binding (GO:0043565);; Molecular Function: organic cyclic compound binding (GO:0097159);; Molecular Function: heterocyclic compound binding (GO:1901363); Bio…	SUPPRESSOR OF GAMMA RESPONSE 1-like isoform X1 [Aegilops tauschii subsp. tauschii]	NAC8_ARATH RecName: Full=SUPPRESSOR OF GAMMA RESPONSE 1; AltName: Full=NAC domain-containing protein 8; Short=ANAC008; AltName: Full=Protein SOG1; AltName: Full=SUPPRESSOR OF GAMMA RADIATION 1	NAC domain transcription factor superfamily protein	TRIAE_CS42_7DS_TGACv1_625391_AA2065010.2	Traes_7DS_78B5508C0.2
TraesCS7D01G210900	TaNAC433	Molecular Function: molecular_function (GO:0003674);; Molecular Function: nucleic acid binding (GO:0003676);; Molecular Function: DNA binding (GO:0003677);; Molecular Function: binding (GO:0005488);; Molecular Function: organic cyclic compound binding (GO:0097159);; Molecular Function: heterocyclic compound binding (GO:1901363); Biological Process: nucleobase-containing compound metabolic process…	unnamed protein product [Triticum turgidum subsp. durum]	NAC82_ARATH RecName: Full=NAC domain-containing protein 82; Short=ANAC082; AltName: Full=Protein VND-INTERACTING 1	No apical meristem (NAM) protein	-	-
TraesCS7D01G211300	TaNAC434	Molecular Function: molecular_function (GO:0003674);; Molecular Function: nucleic acid binding (GO:0003676);; Molecular Function: DNA binding (GO:0003677);; Molecular Function: binding (GO:0005488);; Molecular Function: organic cyclic compound binding (GO:0097159);; Molecular Function: heterocyclic compound binding (GO:1901363); Biological Process: nucleobase-containing compound metabolic process…	unnamed protein product [Triticum turgidum subsp. durum]	DRE2B_ORYSJ RecName: Full=Dehydration-responsive element-binding protein 2B; Short=OsDREB2B	No apical meristem (NAM) protein	-	-
TraesCS7D01G211400	TaNAC435	Molecular Function: molecular_function (GO:0003674);; Molecular Function: nucleic acid binding (GO:0003676);; Molecular Function: DNA binding (GO:0003677);; Molecular Function: binding (GO:0005488);; Molecular Function: organic cyclic compound binding (GO:0097159);; Molecular Function: heterocyclic compound binding (GO:1901363); Biological Process: nucleobase-containing compound metabolic process…	unnamed protein product [Triticum turgidum subsp. durum]	NAC86_ARATH RecName: Full=NAC domain-containing protein 86; AltName: Full=NAM-like protein; AltName: Full=No apical meristem-like protein	No apical meristem (NAM) protein	TRIAE_CS42_7DS_TGACv1_622130_AA2033420.1	-
TraesCS7D01G246100	TaNAC436	Molecular Function: molecular_function (GO:0003674);; Molecular Function: nucleic acid binding (GO:0003676);; Molecular Function: DNA binding (GO:0003677);; Molecular Function: binding (GO:0005488);; Molecular Function: organic cyclic compound binding (GO:0097159);; Molecular Function: heterocyclic compound binding (GO:1901363); Biological Process: nucleobase-containing compound metabolic process…	protein CUP-SHAPED COTYLEDON 3-like [Aegilops tauschii subsp. tauschii]	NAC31_ARATH RecName: Full=Protein CUP-SHAPED COTYLEDON 3; AltName: Full=NAC domain-containing protein 31; Short=ANAC031; AltName: Full=NAC domain-containing protein CUC3	No apical meristem (NAM) protein	TRIAE_CS42_7DS_TGACv1_624617_AA2062220.1	-
TraesCS7D01G263800	TaNAC437	Molecular Function: molecular_function (GO:0003674);; Molecular Function: nucleic acid binding (GO:0003676);; Molecular Function: DNA binding (GO:0003677);; Molecular Function: binding (GO:0005488);; Molecular Function: organic cyclic compound binding (GO:0097159);; Molecular Function: heterocyclic compound binding (GO:1901363); Biological Process: nucleobase-containing compound metabolic process…	NAC domain-containing protein 83-like [Aegilops tauschii subsp. tauschii] &gt;gi	NAC83_ARATH RecName: Full=NAC domain-containing protein 83; Short=ANAC083; AltName: Full=Protein VND-INTERACTING 2	No apical meristem (NAM) protein	TRIAE_CS42_7DS_TGACv1_623845_AA2056760.2	-
TraesCS7D01G283800	TaNAC438	Molecular Function: molecular_function (GO:0003674);; Molecular Function: nucleic acid binding (GO:0003676);; Molecular Function: DNA binding (GO:0003677);; Molecular Function: binding (GO:0005488);; Molecular Function: organic cyclic compound binding (GO:0097159);; Molecular Function: heterocyclic compound binding (GO:1901363); Biological Process: nucleobase-containing compound metabolic process…	NAC domain-containing protein 78-like [Aegilops tauschii subsp. tauschii]	NAC78_ARATH RecName: Full=NAC domain-containing protein 78; Short=ANAC078; AltName: Full=Protein NTM1-like 11	No apical meristem (NAM) protein	TRIAE_CS42_7DS_TGACv1_624889_AA2063750.1	Traes_7DS_9FBF54244.1
TraesCS7D01G295100	TaNAC439	Molecular Function: molecular_function (GO:0003674);; Molecular Function: nucleic acid binding (GO:0003676);; Molecular Function: DNA binding (GO:0003677);; Molecular Function: binding (GO:0005488);; Molecular Function: organic cyclic compound binding (GO:0097159);; Molecular Function: heterocyclic compound binding (GO:1901363); Biological Process: nucleobase-containing compound metabolic process…	protein NTM1-like 9 isoform X1 [Aegilops tauschii subsp. tauschii]	NAC14_ARATH RecName: Full=NAC domain-containing protein 14; Short=ANAC014; AltName: Full=Protein NTM1-like 2	No apical meristem (NAM) protein	TRIAE_CS42_7DL_TGACv1_604389_AA1997650.2	Traes_7DL_AB67A0B36.1
TraesCS7D01G302000	TaNAC440	Molecular Function: molecular_function (GO:0003674);; Molecular Function: nucleic acid binding (GO:0003676);; Molecular Function: DNA binding (GO:0003677);; Molecular Function: binding (GO:0005488);; Molecular Function: organic cyclic compound binding (GO:0097159);; Molecular Function: heterocyclic compound binding (GO:1901363); Biological Process: nucleobase-containing compound metabolic process…	NAC domain-containing protein 21/22-like [Aegilops tauschii subsp. tauschii]	NAC22_ARATH RecName: Full=NAC domain-containing protein 21/22; Short=ANAC021/ANAC022	No apical meristem (NAM) protein	TRIAE_CS42_7DL_TGACv1_604393_AA1997730.2	Traes_7DL_BDD45DB24.2
TraesCS7D01G314000	TaNAC441	Molecular Function: molecular_function (GO:0003674);; Molecular Function: nucleic acid binding (GO:0003676);; Molecular Function: DNA binding (GO:0003677);; Molecular Function: binding (GO:0005488);; Molecular Function: organic cyclic compound binding (GO:0097159);; Molecular Function: heterocyclic compound binding (GO:1901363); Biological Process: nucleobase-containing compound metabolic process…	unnamed protein product [Triticum turgidum subsp. durum]	NAC43_ARATH RecName: Full=NAC domain-containing protein 43; Short=ANAC043; AltName: Full=Protein EMBRYO DEFECTIVE 2301; AltName: Full=Protein NAC SECONDARY WALL THICKENING PROMOTING FACTOR 1	No apical meristem (NAM) protein	TRIAE_CS42_7DL_TGACv1_603576_AA1985860.2	Traes_7DL_7D5DBCCA0.1
TraesCS7D01G315100	TaNAC442	Molecular Function: molecular_function (GO:0003674);; Molecular Function: nucleic acid binding (GO:0003676);; Molecular Function: DNA binding (GO:0003677);; Molecular Function: binding (GO:0005488);; Molecular Function: organic cyclic compound binding (GO:0097159);; Molecular Function: heterocyclic compound binding (GO:1901363); Biological Process: nucleobase-containing compound metabolic process…	NAC domain-containing protein 35-like [Aegilops tauschii subsp. tauschii]	NAC35_ARATH RecName: Full=NAC domain-containing protein 35; Short=ANAC035; AltName: Full=Protein LONG VEGETATIVE PHASE 1; Short=AtLOV1	No apical meristem (NAM) protein	TRIAE_CS42_7DL_TGACv1_603425_AA1983440.1	-
TraesCS7D01G322700	TaNAC443	Molecular Function: molecular_function (GO:0003674);; Molecular Function: nucleic acid binding (GO:0003676);; Molecular Function: DNA binding (GO:0003677);; Molecular Function: binding (GO:0005488);; Molecular Function: organic cyclic compound binding (GO:0097159);; Molecular Function: heterocyclic compound binding (GO:1901363); Biological Process: nucleobase-containing compound metabolic process…	NAC domain-containing protein 30-like [Aegilops tauschii subsp. tauschii]	NAC30_ARATH RecName: Full=NAC domain-containing protein 30; Short=ANAC030; AltName: Full=Protein VASCULAR RELATED NAC-DOMAIN 7	No apical meristem (NAM) protein	TRIAE_CS42_7DL_TGACv1_604385_AA1997610.2	Traes_7DL_851E1A20D.1
TraesCS7D01G329200	TaNAC444	Molecular Function: molecular_function (GO:0003674);; Molecular Function: nucleic acid binding (GO:0003676);; Molecular Function: DNA binding (GO:0003677);; Molecular Function: binding (GO:0005488);; Molecular Function: organic cyclic compound binding (GO:0097159);; Molecular Function: heterocyclic compound binding (GO:1901363); Biological Process: nucleobase-containing compound metabolic process…	NAC domain-containing protein 76 [Aegilops tauschii subsp. tauschii]	NAC76_ORYSJ RecName: Full=NAC domain-containing protein 76; Short=ONAC076; AltName: Full=OsNAC7	No apical meristem (NAM) protein	TRIAE_CS42_7DL_TGACv1_604654_AA2000360.2	Traes_7DL_AD6EAD1A6.1
TraesCS7D01G342300	TaNAC445	Molecular Function: molecular_function (GO:0003674);; Molecular Function: nucleic acid binding (GO:0003676);; Molecular Function: DNA binding (GO:0003677);; Molecular Function: binding (GO:0005488);; Molecular Function: organic cyclic compound binding (GO:0097159);; Molecular Function: heterocyclic compound binding (GO:1901363); Biological Process: nucleobase-containing compound metabolic process…	protein CUP-SHAPED COTYLEDON 1-like [Aegilops tauschii subsp. tauschii]	NAC98_ARATH RecName: Full=Protein CUP-SHAPED COTYLEDON 2; AltName: Full=NAC domain-containing protein 98; Short=ANAC098; AltName: Full=NAC domain-containing protein CUC2	No apical meristem (NAM) protein	TRIAE_CS42_7DL_TGACv1_603025_AA1974000.1	-
TraesCS7D01G348100	TaNAC446	Molecular Function: molecular_function (GO:0003674);; Molecular Function: nucleic acid binding (GO:0003676);; Molecular Function: DNA binding (GO:0003677);; Molecular Function: binding (GO:0005488);; Molecular Function: organic cyclic compound binding (GO:0097159);; Molecular Function: heterocyclic compound binding (GO:1901363); Biological Process: nucleobase-containing compound metabolic process…	NAC transcription factor NAM-1-like [Aegilops tauschii subsp. tauschii]	NAC29_ARATH RecName: Full=NAC transcription factor 29; Short=AtNAC029; AltName: Full=Protein NAC-LIKE, ACTIVATED BY AP3/PI; Short=AtNAP	No apical meristem (NAM) protein	TRIAE_CS42_7DL_TGACv1_604890_AA2002740.2	-
TraesCS7D01G365200	TaNAC447	Molecular Function: molecular_function (GO:0003674);; Molecular Function: nucleic acid binding (GO:0003676);; Molecular Function: DNA binding (GO:0003677);; Molecular Function: binding (GO:0005488);; Molecular Function: organic cyclic compound binding (GO:0097159);; Molecular Function: heterocyclic compound binding (GO:1901363); Biological Process: nucleobase-containing compound metabolic process…	uncharacterized protein LOC109750443 [Aegilops tauschii subsp. tauschii]	NAC75_ARATH RecName: Full=NAC domain-containing protein 75; Short=ANAC075	No apical meristem (NAM) protein	TRIAE_CS42_7DL_TGACv1_603884_AA1990680.2	Traes_7DL_2044490CE.1
TraesCS7D01G371800	TaNAC448	Molecular Function: molecular_function (GO:0003674);; Molecular Function: nucleic acid binding (GO:0003676);; Molecular Function: DNA binding (GO:0003677);; Molecular Function: binding (GO:0005488);; Molecular Function: organic cyclic compound binding (GO:0097159);; Molecular Function: heterocyclic compound binding (GO:1901363); Biological Process: nucleobase-containing compound metabolic process…	NAC transcription factor NAM-1-like [Aegilops tauschii subsp. tauschii]	NAC2_ORYSJ RecName: Full=NAC domain-containing protein 2; Short=ONAC002; AltName: Full=OsNAC19; AltName: Full=Protein STRESS-RESPONSIVE NAC 1	No apical meristem (NAM) protein	TRIAE_CS42_7DL_TGACv1_602602_AA1962270.2	-
TraesCS7D01G451700	TaNAC449	Molecular Function: molecular_function (GO:0003674);; Molecular Function: nucleic acid binding (GO:0003676);; Molecular Function: DNA binding (GO:0003677);; Molecular Function: binding (GO:0005488);; Molecular Function: organic cyclic compound binding (GO:0097159);; Molecular Function: heterocyclic compound binding (GO:1901363); Biological Process: nucleobase-containing compound metabolic process…	NAC domain-containing protein 21/22-like [Aegilops tauschii subsp. tauschii]	NAC22_ARATH RecName: Full=NAC domain-containing protein 21/22; Short=ANAC021/ANAC022	No apical meristem (NAM) protein	TRIAE_CS42_7DL_TGACv1_603301_AA1980400.1	Traes_7DL_91CFE828F.1
TraesCS7D01G452500	TaNAC450	Molecular Function: molecular_function (GO:0003674);; Molecular Function: nucleic acid binding (GO:0003676);; Molecular Function: DNA binding (GO:0003677);; Molecular Function: binding (GO:0005488);; Molecular Function: organic cyclic compound binding (GO:0097159);; Molecular Function: heterocyclic compound binding (GO:1901363); Biological Process: nucleobase-containing compound metabolic process…	NAC domain-containing protein 21/22-like [Aegilops tauschii subsp. tauschii]	NAC22_ARATH RecName: Full=NAC domain-containing protein 21/22; Short=ANAC021/ANAC022	No apical meristem (NAM) protein	TRIAE_CS42_7DL_TGACv1_604258_AA1995950.1	Traes_7DL_FBE9894EB.1
TraesCS7D01G535300	TaNAC451	Molecular Function: molecular_function (GO:0003674);; Molecular Function: nucleic acid binding (GO:0003676);; Molecular Function: DNA binding (GO:0003677);; Molecular Function: binding (GO:0005488);; Molecular Function: organic cyclic compound binding (GO:0097159);; Molecular Function: heterocyclic compound binding (GO:1901363); Biological Process: nucleobase-containing compound metabolic process…	NAC domain-containing protein 35-like [Aegilops tauschii subsp. tauschii]	NAC22_ORYSJ RecName: Full=NAC domain-containing protein 22; Short=ONAC022	No apical meristem (NAM) protein	-	-
TraesCS7D01G543400	TaNAC452	Molecular Function: molecular_function (GO:0003674);; Molecular Function: nucleic acid binding (GO:0003676);; Molecular Function: DNA binding (GO:0003677);; Molecular Function: binding (GO:0005488);; Molecular Function: organic cyclic compound binding (GO:0097159);; Molecular Function: heterocyclic compound binding (GO:1901363); Biological Process: nucleobase-containing compound metabolic process…	NAC domain-containing protein 79-like [Aegilops tauschii subsp. tauschii] &gt;gi	NC100_ARATH RecName: Full=NAC domain-containing protein 100; Short=ANAC100; Short=AtNAC5	Protein CUP-SHAPED COTYLEDON 2	TRIAE_CS42_7DL_TGACv1_602807_AA1969110.2	-
TraesCS7D01G543500	TaNAC453	Molecular Function: molecular_function (GO:0003674);; Molecular Function: nucleic acid binding (GO:0003676);; Molecular Function: DNA binding (GO:0003677);; Molecular Function: binding (GO:0005488);; Molecular Function: organic cyclic compound binding (GO:0097159);; Molecular Function: heterocyclic compound binding (GO:1901363); Biological Process: nucleobase-containing compound metabolic process…	NAC domain-containing protein 92-like isoform X1 [Aegilops tauschii subsp. tauschii]	NAC87_ARATH RecName: Full=NAC domain-containing protein 87; Short=ANAC087	Protein CUP-SHAPED COTYLEDON 2	-	-
TraesCSU01G119900	TaNAC454	Molecular Function: molecular_function (GO:0003674);; Molecular Function: nucleic acid binding (GO:0003676);; Molecular Function: DNA binding (GO:0003677);; Molecular Function: binding (GO:0005488);; Molecular Function: organic cyclic compound binding (GO:0097159);; Molecular Function: heterocyclic compound binding (GO:1901363); Biological Process: nucleobase-containing compound metabolic process…	NAC domain-containing protein 91-like [Aegilops tauschii subsp. tauschii]	NAC68_ORYSJ RecName: Full=NAC domain-containing protein 68; Short=ONAC068; AltName: Full=OsNAC4	No apical meristem (NAM) protein	TRIAE_CS42_U_TGACv1_643385_AA2131460.1	-
TraesCSU01G120000	TaNAC455	Molecular Function: molecular_function (GO:0003674);; Molecular Function: nucleic acid binding (GO:0003676);; Molecular Function: DNA binding (GO:0003677);; Molecular Function: binding (GO:0005488);; Molecular Function: organic cyclic compound binding (GO:0097159);; Molecular Function: heterocyclic compound binding (GO:1901363); Biological Process: nucleobase-containing compound metabolic process…	NAC domain-containing protein 91-like [Aegilops tauschii subsp. tauschii]	NAC7_ARATH RecName: Full=NAC domain-containing protein 7; Short=ANAC007; AltName: Full=Protein EMBRYO DEFECTIVE 2749; AltName: Full=Protein VASCULAR RELATED NAC-DOMAIN 4	No apical meristem (NAM) protein	-	-
TraesCSU01G135000	TaNAC456	Molecular Function: molecular_function (GO:0003674);; Molecular Function: nucleic acid binding (GO:0003676);; Molecular Function: DNA binding (GO:0003677);; Molecular Function: binding (GO:0005488);; Molecular Function: organic cyclic compound binding (GO:0097159);; Molecular Function: heterocyclic compound binding (GO:1901363); Biological Process: nucleobase-containing compound metabolic process…	unnamed protein product [Triticum turgidum subsp. durum]	NAC78_ARATH RecName: Full=NAC domain-containing protein 78; Short=ANAC078; AltName: Full=Protein NTM1-like 11	No apical meristem (NAM) protein	TRIAE_CS42_U_TGACv1_646520_AA2146580.1	-
TraesCSU01G137200	TaNAC457	Molecular Function: molecular_function (GO:0003674);; Molecular Function: nucleic acid binding (GO:0003676);; Molecular Function: DNA binding (GO:0003677);; Molecular Function: binding (GO:0005488);; Molecular Function: organic cyclic compound binding (GO:0097159);; Molecular Function: heterocyclic compound binding (GO:1901363); Biological Process: nucleobase-containing compound metabolic process…	NAC domain-containing protein 82-like [Aegilops tauschii subsp. tauschii] &gt;gi	NAC82_ARATH RecName: Full=NAC domain-containing protein 82; Short=ANAC082; AltName: Full=Protein VND-INTERACTING 1	No apical meristem (NAM) protein	-	-
TraesCSU01G163300	TaNAC458	Molecular Function: molecular_function (GO:0003674);; Molecular Function: nucleic acid binding (GO:0003676);; Molecular Function: DNA binding (GO:0003677);; Molecular Function: binding (GO:0005488);; Molecular Function: organic cyclic compound binding (GO:0097159);; Molecular Function: heterocyclic compound binding (GO:1901363); Biological Process: nucleobase-containing compound metabolic process…	NAC domain-containing protein 59-like [Aegilops tauschii subsp. tauschii]	NAC52_ARATH RecName: Full=NAC domain containing protein 52; Short=ANAC052; AltName: Full=NAC domain containing protein 51; Short=ANAC051; AltName: Full=Protein POLLEN DEVELOPMENT DEFECTIVE 1; AltName: Full=Protein SUPPRESSOR OF GENE SILENCING 1	No apical meristem (NAM) protein	-	-
TraesCSU01G168500	TaNAC459	Molecular Function: molecular_function (GO:0003674);; Molecular Function: nucleic acid binding (GO:0003676);; Molecular Function: DNA binding (GO:0003677);; Molecular Function: binding (GO:0005488);; Molecular Function: organic cyclic compound binding (GO:0097159);; Molecular Function: heterocyclic compound binding (GO:1901363); Biological Process: nucleobase-containing compound metabolic process…	NAC transcription factor NAM-1-like [Aegilops tauschii subsp. tauschii]	NAC29_ARATH RecName: Full=NAC transcription factor 29; Short=AtNAC029; AltName: Full=Protein NAC-LIKE, ACTIVATED BY AP3/PI; Short=AtNAP	No apical meristem (NAM) protein	-	-
TraesCSU01G174800	TaNAC460	Molecular Function: molecular_function (GO:0003674);; Molecular Function: nucleic acid binding (GO:0003676);; Molecular Function: DNA binding (GO:0003677);; Molecular Function: binding (GO:0005488);; Molecular Function: organic cyclic compound binding (GO:0097159);; Molecular Function: heterocyclic compound binding (GO:1901363); Biological Process: nucleobase-containing compound metabolic process…	unnamed protein product [Triticum turgidum subsp. durum]	DRE2B_ORYSJ RecName: Full=Dehydration-responsive element-binding protein 2B; Short=OsDREB2B	No apical meristem (NAM) protein	-	-
TraesCSU01G230600	TaNAC461	Molecular Function: molecular_function (GO:0003674);; Molecular Function: nucleic acid binding (GO:0003676);; Molecular Function: DNA binding (GO:0003677);; Molecular Function: binding (GO:0005488);; Molecular Function: organic cyclic compound binding (GO:0097159);; Molecular Function: heterocyclic compound binding (GO:1901363); Biological Process: nucleobase-containing compound metabolic process…	unnamed protein product [Triticum turgidum subsp. durum]	NAC82_ARATH RecName: Full=NAC domain-containing protein 82; Short=ANAC082; AltName: Full=Protein VND-INTERACTING 1	No apical meristem (NAM) protein	-	-
TraesCSU01G215800	TaNAC462	Molecular Function: molecular_function (GO:0003674);; Molecular Function: nucleic acid binding (GO:0003676);; Molecular Function: DNA binding (GO:0003677);; Molecular Function: binding (GO:0005488);; Molecular Function: organic cyclic compound binding (GO:0097159);; Molecular Function: heterocyclic compound binding (GO:1901363); Biological Process: nucleobase-containing compound metabolic process…	NAC domain-containing protein 66-like [Aegilops tauschii subsp. tauschii]	NAC43_ARATH RecName: Full=NAC domain-containing protein 43; Short=ANAC043; AltName: Full=Protein EMBRYO DEFECTIVE 2301; AltName: Full=Protein NAC SECONDARY WALL THICKENING PROMOTING FACTOR 1	NAC domain-containing protein 43	-	-
