# Supplementary material for: Evolutionary Divergence and Biased Expression of NAC Transcription Factors in Hexaploid Bread Wheat (Triticum aestivum L.)
Source: Plants (Basel). 2021 Feb 17;10(2):382. doi: 10.3390/plants10020382 (PMC7922369; doi:10.3390/plants10020382)
Supplement: Supplementary file 1 [file plants-10-00382-s001.zip › Supplementary Files/Table S4.xls]

## Sheet: Table S4
Table S4. TaNACs belonged to 88 groups, 9 clusters and 4 pairs.
Groups	A-subgenome	B-subgenome	D-subgenome
1	TraesCS1A01G190100	TraesCS1B01G192200	TraesCS1D01G194200
2	TraesCS1A01G261800	TraesCS1B01G272600	TraesCS1D01G261800
3	TraesCS1A01G263700	TraesCS1B01G274300	TraesCS1D01G263800
4	TraesCS1A01G266300	TraesCS1B01G277300	TraesCS1D01G266500
5	TraesCS2A01G101900	TraesCS2B01G119000	TraesCS2D01G101300
6	TraesCS2A01G102000	TraesCS2B01G119100	TraesCS2D01G101400
7	TraesCS2A01G201800	TraesCS2B01G228900	TraesCS2D01G214100
8	TraesCS2A01G306800	TraesCS2B01G323500	TraesCS2D01G305300
9	TraesCS2A01G311500	TraesCS2B01G328300	TraesCS2D01G309800
10	TraesCS2A01G338300	TraesCS2B01G343600	TraesCS2D01G324700
11	TraesCS2A01G354300	TraesCS2B01G375000	TraesCS2D01G354700
12	TraesCS2A01G363700	TraesCS2B01G381700	TraesCS2D01G361500
13	TraesCS2A01G382400	TraesCS2B01G399700	TraesCS2D01G378800
14	TraesCS2A01G386300	TraesCS2B01G403300	TraesCS2D01G382800
15	TraesCS2A01G459700	TraesCS2B01G481400	TraesCS2D01G460000
16	TraesCS2A01G462500	TraesCS2B01G484100	TraesCS2D01G462900
17	TraesCS2A01G561700	TraesCSU01G163300	TraesCS2D01G568000
18	TraesCS3A01G077900	TraesCS3B01G092800	TraesCS3D01G078500
19	TraesCS3A01G078400	TraesCS3B01G093300	TraesCS3D01G078900
20	TraesCS3A01G107400	TraesCS3B01G126200	TraesCS3D01G109400
21	TraesCS3A01G162900	TraesCS3B01G194000	TraesCS3D01G170000
22	TraesCS3A01G157600	TraesCS3B01G184300	TraesCS3D01G165200
23	TraesCS3A01G176500	TraesCS3B01G208300	TraesCS3D01G183900
24	TraesCS3A01G245900	TraesCS3B01G273600	TraesCS3D01G245500
25	TraesCS3A01G247500	TraesCS3B01G271900	TraesCS3D01G243900
26	TraesCS3A01G269900	TraesCS3B01G303800	TraesCS3D01G269600
27	TraesCS3A01G336300	TraesCS3B01G367400	TraesCS3D01G329300
28	TraesCS3A01G339600	TraesCS3B01G371200	TraesCS3D01G333100
29	TraesCS3A01G375400	TraesCS3B01G407600	TraesCS3D01G367900
30	TraesCS3A01G377700	TraesCS3B01G410500	TraesCS3D01G370800
31	TraesCS3A01G387500	TraesCS3B01G421300	TraesCS3D01G381900
32	TraesCS3A01G403300	TraesCS3B01G436900	TraesCS3D01G398200
33	TraesCS3A01G406000	TraesCS3B01G439600	TraesCS3D01G401200
34	TraesCS3A01G438900	TraesCS3B01G472800	TraesCS3D01G431700
35	TraesCS3A01G485400	TraesCS3B01G533100	TraesCS3D01G480700
36	TraesCS3A01G485500	TraesCS3B01G533200	TraesCS3D01G480900
37	TraesCS3A01G486500	TraesCS3B01G534500	TraesCS3D01G481900
38	TraesCS4A01G065000	TraesCS4B01G242600	TraesCS4D01G242000
39	TraesCS4A01G130600	TraesCS4B01G174000	TraesCS4D01G176000
40	TraesCS4A01G131000	TraesCS4B01G173600	TraesCS4D01G175700
41	TraesCS4A01G213100	TraesCS4B01G102700	TraesCS4D01G099300
42	TraesCS4A01G219700	TraesCS4B01G098200	TraesCS4D01G094400
43	TraesCS4A01G242700	TraesCS4B01G072400	TraesCS4D01G071200
44	TraesCS5A01G049100	TraesCS5B01G054200	TraesCS5D01G059700
45	TraesCS5A01G099000	TraesCS5B01G104200	TraesCS5D01G111300
46	TraesCS5A01G127200	TraesCS5B01G126300	TraesCS5D01G134800
47	TraesCS5A01G143100	TraesCS5B01G141900	TraesCS5D01G148900
48	TraesCS5A01G143200	TraesCS5B01G142100	TraesCS5D01G148800
49	TraesCS5A01G228000	TraesCS5B01G226800	TraesCS5D01G239600
50	TraesCS5A01G275900	TraesCS5B01G275200	TraesCS5D01G283200
51	TraesCS5A01G291200	TraesCS5B01G290200	TraesCS5D01G298600
52	TraesCS5A01G339600	TraesCS5B01G338400	TraesCS5D01G344100
53	TraesCS5A01G353500	TraesCS5B01G356000	TraesCS5D01G360700
54	TraesCS5A01G468300	TraesCS5B01G480900	TraesCS5D01G481200
55	TraesCS5A01G491700	TraesCS4B01G320300	TraesCS4D01G316800
56	TraesCS5A01G519300	TraesCS4B01G350600	TraesCS4D01G345300
57	TraesCS6A01G057400	TraesCS6B01G075200	TraesCS6D01G059300
58	TraesCS6A01G065600	TraesCS6B01G088700	TraesCSU01G119900
59	TraesCS6A01G146100	TraesCSU01G174800	TraesCS6D01G135400
60	TraesCS6A01G208900	TraesCS6B01G237900	TraesCS6D01G192400
61	TraesCS6A01G237900	TraesCS6B01G286200	TraesCS6D01G220600
62	TraesCS6A01G299500	TraesCS6B01G329200	TraesCS6D01G279400
63	TraesCS6A01G307200	TraesCS6B01G335700	TraesCS6D01G286300
64	TraesCS6A01G378500	TraesCS6B01G416300	TraesCS6D01G362800
65	TraesCS6A01G378600	TraesCS6B01G416400	TraesCS6D01G362900
66	TraesCS6A01G406700	TraesCS6B01G451300	TraesCS6D01G390200
67	TraesCS7A01G106300	TraesCS7B01G004900	TraesCS7D01G100400
68	TraesCS7A01G152400	TraesCS7B01G056300	TraesCS7D01G154200
69	TraesCS7A01G189200	TraesCS7B01G094000	TraesCS7D01G189900
70	TraesCS7A01G194700	TraesCS7B01G100300	TraesCS7D01G196300
71	TraesCS7A01G204300	TraesCS7B01G111500	TraesCS7D01G207400
72	TraesCS7A01G208200	TraesCS7B01G115400	TraesCS7D01G210600
73	TraesCS7A01G247600	TraesCS7B01G143900	TraesCS7D01G246100
74	TraesCS7A01G263100	TraesCS7B01G160900	TraesCS7D01G263800
75	TraesCS7A01G299600	TraesCS7B01G187600	TraesCS7D01G295100
76	TraesCS7A01G305200	TraesCS7B01G205600	TraesCS7D01G302000
77	TraesCS7A01G318500	TraesCS7B01G219400	TraesCS7D01G315100
78	TraesCS7A01G326000	TraesCS7B01G226600	TraesCS7D01G322700
79	TraesCS7A01G334800	TraesCS7B01G246300	TraesCS7D01G342300
80	TraesCS7A01G349500	TraesCS7B01G233300	TraesCS7D01G329200
81	TraesCS7A01G357500	TraesCS7B01G270300	TraesCS7D01G365200
82	TraesCS7A01G375300	TraesCS7B01G252100	TraesCS7D01G348100
83	TraesCS7A01G464100	TraesCS7B01G364600	TraesCS7D01G451700
84	TraesCS7A01G464800	TraesCS7B01G365300	TraesCS7D01G452500
85	TraesCS7A01G549000	TraesCS7B01G472200	TraesCS7D01G535300
86	TraesCS7A01G569100	TraesCS7B01G489500	TraesCS7D01G543400
87	TraesCSU01G135000	TraesCS7B01G196900	TraesCS7D01G283800
88	TraesCSU01G137200	TraesCS2B01G616900	TraesCS2D01G567000
Clusters	A-subgenome	B-subgenome	D-subgenome
1	TraesCS1A01G275900	TraesCS1B01G285100	TraesCS1D01G275500
	TraesCS1A01G276000	TraesCS1B01G285200
2	TraesCS2A01G063200	TraesCS2B01G075900	TraesCS2D01G061500
	TraesCS2A01G063300	TraesCS2B01G076000	TraesCS2D01G061600
	TraesCS2A01G063400	TraesCS2B01G076100
3	TraesCS2A01G101000	TraesCS2B01G118200	TraesCS2D01G100600
	TraesCS2A01G101100	TraesCS2B01G118300	TraesCS2D01G100700
	TraesCS2A01G101200	TraesCS2B01G118400	TraesCS2D01G100800
	TraesCS2A01G101400	TraesCS2B01G118500	TraesCS2D01G100900
4	TraesCS2A01G326300	TraesCS2B01G355300	TraesCS2D01G336300
	TraesCS2A01G326400	TraesCS2B01G355400	TraesCS2D01G336400
	TraesCS2A01G326500	TraesCS2B01G355500	TraesCS2D01G336500
	TraesCS2A01G326600	TraesCS2B01G355600
	TraesCS2A01G325900	TraesCS2B01G355700
5	TraesCS2A01G328100	TraesCS2B01G353800	TraesCS2D01G334200
	TraesCS2A01G328200	TraesCS2B01G353900	TraesCS2D01G334300
	TraesCS2A01G328300	TraesCS2B01G359200	TraesCS2D01G334400
	TraesCS2A01G328400		TraesCS2D01G334500
	TraesCS2A01G328500		TraesCS2D01G334600
			TraesCS2D01G334800
6	TraesCS2A01G565900	TraesCS2B01G627000	TraesCS2D01G576200
	TraesCS2A01G566000	TraesCS2B01G627100	TraesCS2D01G576300
	TraesCS2A01G566100	TraesCS2B01G627200	TraesCS2D01G576400
	TraesCS2A01G566200		TraesCS2D01G576500
	TraesCS2A01G566300
	TraesCS2A01G566400
7	TraesCS5A01G411700	TraesCS5B01G415400	TraesCS5D01G420800
	TraesCS5A01G411800	TraesCS5B01G415600	TraesCS5D01G421000
	TraesCS5A01G411900	TraesCS5B01G415700	TraesCS5D01G421100
8	TraesCS5A01G500400	TraesCS4B01G328600	TraesCS4D01G325700
	TraesCS5A01G500500	TraesCS4B01G328700	TraesCS4D01G325800
	TraesCS5A01G500600	TraesCS4B01G328800
	TraesCS5A01G500700	TraesCS4B01G328900
		TraesCS4B01G329100
9	TraesCS7A01G209100	TraesCS7B01G116200	TraesCS7D01G211300
	TraesCS7A01G209200	TraesCS7B01G116300	TraesCS7D01G211400
	TraesCS7A01G209300	TraesCS7B01G116400	TraesCS7D01G205200
	TraesCS7A01G209400	TraesCSU01G230600	TraesCS7D01G210900
	TraesCS7A01G209500
Pairs	A-subgenome	B-subgenome	D-subgenome
1	TraesCS7A01G000300		TraesCS7D01G000200
	TraesCS4A01G499900
2	TraesCS7A01G008800		TraesCS7D01G008500
	TraesCS4A01G486200
3	TraesCS7A01G068000		TraesCS7D01G062100
	TraesCS7A01G068300		TraesCS7D01G062300
	TraesCS4A01G419900		TraesCS7D01G062400
	TraesCS4A01G420000		TraesCS7D01G062600
	TraesCS4A01G420100		TraesCS7D01G063300
	TraesCS4A01G420200
	TraesCS4A01G420900
	TraesCS4A01G421100
	TraesCS4A01G421200
	TraesCS4A01G421300
4	TraesCS7A01G317100		TraesCS7D01G314000
