# Supplementary material for: Evolutionary Divergence and Biased Expression of NAC Transcription Factors in Hexaploid Bread Wheat (Triticum aestivum L.)
Source: Plants (Basel). 2021 Feb 17;10(2):382. doi: 10.3390/plants10020382 (PMC7922369; doi:10.3390/plants10020382)
Supplement: Supplementary file 1 [file plants-10-00382-s001.zip › Supplementary Files/Table S5.xls]

## Sheet: Table S5
Table S5. Sub-functionalization of TaNACs under cold stress.
Groups	Gene ID	4 oC_1	4 oC_2	4 oC_3	23 oC_1	23 oC_2	23 oC_3
Group1	TraesCS1A01G190100	4.63004	4.47656	4.98137	0.123167	0.122817	0.109525
	TraesCS1B01G192200	2.2813	3.59962	3.67012	0.15772	0.714571	0
	TraesCS1D01G194200	2.1022	1.9752	1.82055	0.165932	0	0.202222
Group2	TraesCS1A01G263700	4.34129	4.53739	6.02311	0.826545	1.00163	0.733627
	TraesCS1B01G274300	9.80058	10.2482	9.02346	1.16394	1.54552	1.62515
	TraesCS1D01G263800	4.86649	3.40601	4.23133	1.00337	1.28598	1.66192
Group3	TraesCS3A01G078400	1.13438	1.84224	1.06249	0.290891	0.416496	0.229628
	TraesCS3B01G093300	2.53771	1.68042	1.37198	0.843613	0.506696	0.234353
	TraesCS3D01G078900	2.16379	2.26939	1.3805	1.00108	0.536687	0.273766
Group4	TraesCS5A01G143200	1.0556	1.45129	0.776559	0	0	0
	TraesCS5B01G142100	0.505691	0.643491	0.495668	0	0.211161	0
	TraesCS5D01G148800	0.702492	1.69697	1.41183	0	0.17191	0
Group5	TraesCS7A01G208200	0.932411	0.868742	0.176524	2.15812	3.03322	3.39411
	TraesCS7B01G115400	1.00423	1.24784	1.01636	2.85693	3.42532	3.18617
	TraesCS7D01G210600	0.975304	1.85122	1.54737	3.71871	5.03574	5.70739
Group6	TraesCS7A01G305200	2.30952	2.05518	2.08802	19.8633	20.8632	18.4356
	TraesCS7B01G205600	0.235495	0.759373	0.640802	4.03579	6.42127	5.44571
	TraesCS7D01G302000	1.52089	1.59556	1.8901	15.4788	16.8757	15.6154
Group7	TraesCS3A01G403300	0.163319	0.447347	0.722479	2.36734	1.10211	1.6025
	TraesCS3B01G436900	0.823821	0.893704	0.900092	2.48701	1.31994	1.58039
	TraesCS3D01G398200	1.13464	1.32774	0.550455	0.971225	1.46582	1.45508
Group8	TraesCS7A01G263100	15.9378	18.1509	21.7567	73.9624	67.0549	68.6744
	TraesCS7B01G160900	27.645	29.5902	30.5842	62.745	56.9647	65.1597
	TraesCS7D01G263800	29.1121	25.8371	25.1242	53.6952	52.1523	54.3533
Group9	TraesCS1A01G261800	0.580202	0.465421	0.276699	1.09018	1.4448	1.11131
	TraesCS1B01G272600	0.407007	0.707925	0.644673	1.69702	2.12878	1.84902
	TraesCS1D01G261800	0.6207	0.619803	0.696022	1.61988	1.80523	1.88073
