# Supplementary material for: Evolutionary Divergence and Biased Expression of NAC Transcription Factors in Hexaploid Bread Wheat (Triticum aestivum L.)
Source: Plants (Basel). 2021 Feb 17;10(2):382. doi: 10.3390/plants10020382 (PMC7922369; doi:10.3390/plants10020382)
Supplement: Supplementary file 1 [file plants-10-00382-s001.zip › Supplementary Files/Table S6.xls]

## Sheet: Table S6
Table S6. Sub-functionalization of TaNACs under heat stress.
Groups	Gene ID	CK_1	CK_2	HS1h_1	HS1h_2	HS6h_1	HS6h_2
Group1	TraesCS1A01G190100	1.94925	1.9085	2.20738	2.16472	11.9148	12.5361
	TraesCS1B01G192200	2.08565	3.52298	1.30874	1.49728	6.444	7.80834
	TraesCS1D01G194200	0.823947	0.290429	0.385543	2.95769	2.26544	4.0784
Group2	TraesCS1A01G261800	1.08088	0.85846	3.71177	4.4897	6.20904	6.29683
	TraesCS1B01G272600	1.206	0.931753	1.33992	1.15769	3.53677	3.12572
	TraesCS1D01G261800	0.83493	1.24684	1.66247	1.79681	2.67581	3.30358
Group3	TraesCS1A01G266300	8.95207	7.66061	1.8351	0.864844	6.51852	6.04701
	TraesCS1B01G277300	0	0.760012	0	0	0	0
	TraesCS1D01G266500	39.9247	32.3416	3.93756	2.97498	17.7867	17.3848
Group4	TraesCS2A01G101900	10.2506	9.92989	4.77671	5.9926	2.24835	1.74017
	TraesCS2B01G119000	2.52474	2.54049	1.05706	1.88518	0.533073	0.313545
	TraesCS2D01G101300	1.51806	1.79058	0.134159	0.138655	0.255814	0.237872
Group5	TraesCS2A01G102000	3.84208	4.41067	2.42356	4.74522	0.553203	0.744588
	TraesCS2B01G119100	9.71646	12.3986	3.40187	3.97294	1.99674	1.7561
	TraesCS2D01G101400	12.8502	15.0571	6.32206	9.24205	3.28317	3.06377
Group6	TraesCS3A01G375400	5.24113	4.68293	2.16108	1.64132	0.842744	1.24828
	TraesCS3B01G407600	0.981783	1.16006	0	0.089955	0.044409	0
	TraesCS3D01G367900	2.30952	3.17657	0.450019	0.305073	0	0
Group7	TraesCS3A01G438900	7.86718	7.4976	2.6131	3.64419	4.63341	3.38548
	TraesCS3B01G472800	6.63932	6.44622	2.92658	4.1893	5.08986	5.11249
	TraesCS3D01G431700	7.83567	8.52179	2.24418	4.1161	6.01475	5.80921
Group8	TraesCS4A01G131000	12.1883	14.0427	4.09216	5.62259	2.38879	2.77619
	TraesCS4B01G173600	3.86291	4.22338	1.9346	1.55051	0.196068	0.350737
	TraesCS4D01G175700	9.55808	10.1793	5.39091	7.03257	1.31902	0.748224
Group9	TraesCS4A01G219700	12.4499	13.351	4.20911	6.30103	19.8565	20.1515
	TraesCS4B01G098200	10.0384	10.0417	13.2076	17.6448	21.2566	21.4997
	TraesCS4D01G094400	30.7777	33.3126	13.3782	15.4729	61.6459	61.5654
Group10	TraesCS5A01G049100	4.00818	3.8556	0.409906	0.372406	1.16714	1.36191
	TraesCS5B01G054200	2.9672	5.00012	0.636902	0	1.68986	1.90682
	TraesCS5D01G059700	6.01471	4.57278	0.215967	0.000798	0.655783	1.02412
Group11	TraesCS5A01G143200	0.037348	0	0.439665	0.371988	0.785855	0.829482
	TraesCS5B01G142100	0.437166	0.345109	0.623704	0.496634	1.52614	1.60338
	TraesCS5D01G148800	1.38785	1.27037	1.21364	1.99459	3.05765	2.01478
Group12	TraesCS5A01G291200	20.3465	20.3769	2.70252	3.68382	18.785	16.9741
	TraesCS5B01G290200	8.04578	8.38875	1.83624	1.55493	4.71517	3.77158
	TraesCS5D01G298600	13.9549	12.0015	2.53486	1.93593	8.40129	8.39649
Group13	TraesCS6A01G406700	19.7908	18.6737	37.1358	28.7063	35.5972	37.2129
	TraesCS6B01G451300	12.3212	12.7645	42.7861	36.7461	21.8428	21.71
	TraesCS6D01G390200	13.662	14.2833	26.7101	27.7078	30.9311	35.0995
Group14	TraesCS7A01G263100	83.0535	78.0394	31.1323	36.8744	105.717	111.997
	TraesCS7B01G160900	68.0763	63.4819	32.6015	40.3174	124.595	130.18
	TraesCS7D01G263800	65.2428	65.1475	26.1231	31.716	104.835	104.257
Group15	TraesCS7A01G305200	67.9649	59.0195	6.83427	8.15831	33.6408	34.9185
	TraesCS7B01G205600	4.69156	4.03972	0.307605	0.713297	0.268143	0
	TraesCS7D01G302000	39.871	37.053	4.55168	8.0556	25.6382	25.3522
Group16	TraesCS7A01G464100	2.30063	1.72928	0.632274	1.14196	0.35679	0.242783
	TraesCS7B01G364600	3.22873	2.72396	2.75461	4.17183	0.840293	1.11994
	TraesCS7D01G451700	3.80065	4.27499	0.371341	0.182157	1.59307	1.76744
