# Supplementary material for: Evolutionary Divergence and Biased Expression of NAC Transcription Factors in Hexaploid Bread Wheat (Triticum aestivum L.)
Source: Plants (Basel). 2021 Feb 17;10(2):382. doi: 10.3390/plants10020382 (PMC7922369; doi:10.3390/plants10020382)
Supplement: Supplementary file 1 [file plants-10-00382-s001.zip › Supplementary Files/Table S7.xls]

## Sheet: Table S7
Table S7. Sub-functionalization of TaNACs under drought stress.
Groups	Gene ID	CK_1	CK_2	DS1h_1	DS1h_2	DS6h_1	DS6h_2
Group1	TraesCS1A01G261800	1.08088	0.85846	0.939482	1.20601	1.97407	2.18147
	TraesCS1B01G272600	1.206	0.931753	2.64601	1.60594	2.61495	3.48964
	TraesCS1D01G261800	0.83493	1.24684	0.905766	1.31302	1.78485	2.2986
Group2	TraesCS1A01G263700	0.469394	0.474168	10.9895	9.55847	28.5968	35.2646
	TraesCS1B01G274300	0.986848	1.06309	8.344	8.13329	39.2662	46.0149
	TraesCS1D01G263800	0.625197	1.23723	6.33257	7.07868	22.182	24.4954
Group3	TraesCS3A01G078400	1.49713	1.69504	2.47576	2.07197	16.5983	17.547
	TraesCS3B01G093300	1.033	1.51273	1.45127	1.76398	17.5462	20.4063
	TraesCS3D01G078900	1.33988	1.20451	1.22726	1.45268	12.8849	13.8271
Group4	TraesCS3A01G375400	5.24113	4.68293	47.5408	41.1939	0.467538	0.460862
	TraesCS3B01G407600	0.981783	1.16006	7.77829	7.77567	0.49315	0.397314
	TraesCS3D01G367900	2.30952	3.17657	31.9227	23.9998	0.191857	0.918018
Group5	TraesCS3A01G406000	33.0053	29.2438	60.9463	64.686	144.325	154.231
	TraesCS3B01G439600	31.1511	30.4272	65.7087	62.9056	156.943	163.284
	TraesCS3D01G401200	31.653	26.4459	74.7119	75.2218	167.044	191.192
Group6	TraesCS3A01G438900	7.86718	7.4976	8.01428	6.63224	30.6371	29.747
	TraesCS3B01G472800	6.63932	6.44622	14.3126	12.9793	64.799	67.7989
	TraesCS3D01G431700	7.83567	8.52179	8.29259	7.43063	25.8596	27.3411
Group7	TraesCS4A01G219700	12.4499	13.351	32.5565	29.394	57.0304	59.8179
	TraesCS4B01G098200	10.0384	10.0417	28.4627	24.6225	36.2261	40.4073
	TraesCS4D01G094400	30.7777	33.3126	70.6612	69.677	74.7604	80.9464
Group8	TraesCS5A01G049100	4.00818	3.8556	6.57503	5.14022	13.7247	12.4449
	TraesCS5B01G054200	2.9672	5.00012	9.3312	10.3267	32.4694	22.4071
	TraesCS5D01G059700	6.01471	4.57278	12.4696	12.3031	13.8538	18.5502
Group9	TraesCS5A01G143200	0.037348	0	0.651471	0.796099	51.2814	53.4207
	TraesCS5B01G142100	0.437166	0.345109	3.86508	4.44576	139.001	138.614
	TraesCS5D01G148800	1.38785	1.27037	6.1767	6.13929	98.6806	93.6777
Group10	TraesCS5A01G291200	20.3465	20.3769	5.74805	4.40732	6.10258	5.9303
	TraesCS5B01G290200	8.04578	8.38875	1.76823	1.43474	3.55907	3.87528
	TraesCS5D01G298600	13.9549	12.0015	3.68253	1.67938	4.78209	4.69029
Group11	TraesCS7A01G305200	67.9649	59.0195	12.6583	10.3988	4.24164	5.621
	TraesCS7B01G205600	4.69156	4.03972	2.05013	2.29365	1.40121	0.972151
	TraesCS7D01G302000	39.871	37.053	13.2067	13.4282	3.90434	3.59005
Group12	TraesCS7A01G464100	2.30063	1.72928	4.79463	4.66473	7.075	8.22268
	TraesCS7B01G364600	3.22873	2.72396	8.45231	8.65311	8.74342	8.50436
	TraesCS7D01G451700	3.80065	4.27499	15.7521	15.5552	6.19817	6.90561
Group13	TraesCS7A01G464800	0.992742	0.490042	3.19379	2.66761	1.90489	1.53309
	TraesCS7B01G365300	2.40344	2.12669	24.4635	24.452	8.29948	9.46568
	TraesCS7D01G452500	1.68328	2.44209	8.49559	8.88559	5.7327	6.20773
Group14	TraesCS7A01G208200	3.72369	2.4797	6.43881	6.01015	0.411471	0.879373
	TraesCS7B01G115400	3.6659	3.4999	5.69357	4.44077	0.911977	1.00379
	TraesCS7D01G210600	6.35571	4.60749	10.6489	10.2348	1.02219	1.33974
