# Supplementary material for: Evolutionary Divergence and Biased Expression of NAC Transcription Factors in Hexaploid Bread Wheat (Triticum aestivum L.)
Source: Plants (Basel). 2021 Feb 17;10(2):382. doi: 10.3390/plants10020382 (PMC7922369; doi:10.3390/plants10020382)
Supplement: Supplementary file 1 [file plants-10-00382-s001.zip › Supplementary Files/Table S8.xls]

## Sheet: Table S8
Table S8. Sub-functionalization of TaNACs under osmotic stress.
	Gene ID	CK3h_1	CK3h_2	CK3h_3	PEG3h_1	PEG3h_2	PEG3h_3	CK24h_1	CK24h_2	CK24h_3	PEG24h_1	PEG24h_2	PEG24h_3
Group1	TraesCS1A01G263700	5.45483	0	2.52794	9.80665	14.0976	11.9117	2.29886	2.16007	3.25934	16.8591	8.87091	13.5835
	TraesCS1B01G274300	3.23181	0	1.66433	6.69934	8.90559	9.17794	2.02027	1.63186	4.77828	8.00285	10.599	5.69019
	TraesCS1D01G263800	5.27707	4.3456	3.10955	20.7239	26.2307	20.9919	5.08089	5.39929	6.32827	21.1572	16.8692	18.8227
Group2	TraesCS3A01G078400	9.92526	25.5058	7.28883	3.56465	1.61016	5.02715	6.57286	6.95394	10.2795	52.134	27.02	37.0891
	TraesCS3B01G093300	8.65117	22.8099	3.75409	3.46175	1.76783	4.19626	5.06308	4.63065	6.73537	32.429	28.2808	31.2786
	TraesCS3D01G078900	9.95238	19.6516	7.52025	4.95145	2.33931	4.59746	6.69324	7.10069	10.3988	33.9215	32.0328	28.0187
Group3	TraesCS3A01G269900	1.38885	0.62132	0.828497	10.5256	10.0846	7.62202	0.897186	0.905912	1.2614	4.16087	3.7111	7.33004
	TraesCS3B01G303800	1.57323	0.630251	1.40961	7.55858	7.06661	6.22099	0.875867	1.30145	1.28824	3.0359	3.18471	5.14391
	TraesCS3D01G269600	1.83983	0.928906	1.32957	15.8154	14.4968	13.0868	0.880324	1.30018	1.08854	6.7063	8.49145	9.16653
Group4	TraesCS3A01G339600	0.430456	0	0.457586	9.16422	10.8783	10.3962	1.15756	1.0374	0.302464	4.70729	30.2612	29.3507
	TraesCS3B01G371200	2.39006	2.75954	6.93144	146.839	254.004	144.421	2.69705	4.33063	9.20881	64.9364	74.1757	77.2942
	TraesCS3D01G333100	2.23246	3.21194	8.03088	196.406	284.871	196.127	2.59519	5.90683	11.2519	92.4123	85.6262	101.344
Group5	TraesCS3A01G375400	0.108177	0	0.106552	1.39417	2.98734	1.88307	0	0.209933	0	0	0	0
	TraesCS3B01G407600	0.196957	0	0	1.14719	0.175413	0.414263	0.079331	0	0	0	0	0
	TraesCS3D01G367900	0.103547	0	0	2.22883	1.50843	1.89111	0.078714	0.104558	0.099353	0	0	0
Group6	TraesCS3A01G406000	26.2133	136.431	36.9506	29.9164	48.1338	38.9211	17.6549	17.3128	22.215	322.328	330.647	376.779
	TraesCS3B01G439600	82.4037	63.5057	94.5683	84.3585	108.481	91.0252	42.8545	45.4901	60.0385	165.705	158.391	176.01
	TraesCS3D01G401200	106.104	177.015	139.676	152.313	206.524	159.441	58.9702	72.9133	91.9546	404.604	436.991	507.687
Group7	TraesCS3A01G485500	2.13911	1.97103	1.74536	0.657482	0.603665	0.632766	1.47178	1.51758	1.7445	0.624935	2.9976	0.675387
	TraesCS3B01G533200	0.989142	3.93341	1.51977	0.642937	0.970474	0.932802	0.585348	0.601715	0.552563	0.758391	2.17091	0
	TraesCS3D01G480900	6.2153	11.6241	4.73602	3.10214	3.46861	2.99486	4.24158	3.51822	5.39896	1.08937	2.0789	2.33883
Group8	TraesCS4A01G130600	12.1858	11.863	8.69951	21.7039	25.4615	21.0488	9.21751	10.2416	8.98109	24.4422	27.7819	34.182
	TraesCS4B01G174000	11.7005	10.1709	9.43992	26.7894	26.6903	29.8183	7.95247	8.85024	10.9514	25.9267	31.0031	30.6286
	TraesCS4D01G176000	10.0045	8.83344	8.39658	18.4412	23.4047	21.4822	6.9495	8.4505	8.4399	20.6694	13.0334	25.7571
Group9	TraesCS4A01G219700	55.6413	44.5622	65.9081	306.137	299.032	231.144	63.2267	67.7483	64.1911	94.7163	83.1819	106.641
	TraesCS4B01G098200	36.5094	44.4727	39.4231	166.965	161.704	128.439	33.6201	38.258	38.2254	94.3892	90.4208	97.1441
	TraesCS4D01G094400	53.4863	34.6061	56.2049	198.076	231.247	152.851	50.3516	54.599	53.2932	80.6323	75.8654	70.0944
Group10	TraesCS4A01G242700	5.59128	3.92504	4.46711	2.60553	3.73763	5.72941	3.34303	4.4526	8.13585	9.15328	9.84515	13.491
	TraesCS4B01G072400	5.57097	5.60361	4.55742	3.12008	3.70238	5.20428	2.44507	4.4117	7.34647	10.9469	13.0806	12.0693
	TraesCS4D01G071200	5.21281	9.37784	5.4303	4.10136	3.49903	5.4779	4.03735	3.11351	10.5086	12.483	13.9141	5.92375
Group11	TraesCS5A01G099000	0.160447	0	0.150981	7.49581	5.75564	5.9777	0.14787	0.057598	0.095817	3.11938	0	0
	TraesCS5B01G104200	0.101202	0	1.16088	23.8294	13.275	18.4663	0.884744	0.544225	0.975003	1.23349	2.29508	3.75169
	TraesCS5D01G111300	0.601958	0	1.08034	18.7258	12.9344	14.7614	1.03421	0.35939	0.933005	6.37915	3.29885	6.58836
Group12	TraesCS5A01G143100	3.71644	3.38957	3.78308	6.45578	2.69602	6.43868	1.97241	2.82686	3.98578	27.0929	14.9095	22.3558
	TraesCS5B01G141900	6.56376	5.23322	4.67951	14.8568	8.95376	12.15	3.91768	4.04381	4.31439	15.4712	21.0579	18.6697
	TraesCS5D01G148900	5.59775	9.26625	3.28009	8.50343	4.86066	9.48375	2.9791	3.04985	4.62679	28.2146	18.4361	21.7829
Group13	TraesCS5A01G143200	3.75171	4.87391	3.27198	5.53518	10.9777	8.98326	2.03937	2.48043	4.32065	15.92	12.1019	8.26421
	TraesCS5B01G142100	6.91397	10.0204	5.50104	4.85684	11.4487	6.89316	4.09699	2.75527	5.78844	25.8408	17.7455	17.4677
	TraesCS5D01G148800	11.314	18.715	7.22717	7.03877	12.2432	8.8658	6.49532	5.80331	12.3536	33.484	28.3502	23.1653
Group14	TraesCS5A01G275900	13.267	28.4036	14.6657	40.7488	12.0166	22.7795	19.2178	12.4792	14.325	69.6803	96.9323	74.866
	TraesCS5B01G275200	1.93109	41.7582	2.64089	11.5556	3.65783	5.36109	3.41105	3.27266	3.00737	77.1308	121.139	84.7893
	TraesCS5D01G283200	18.4716	61.7947	20.6273	68.4376	18.7986	34.3179	22.1855	14.3238	18.8296	113.019	187.9	125.558
Group15	TraesCS5A01G291200	18.5525	19.6817	20.5681	31.5647	9.11827	21.183	20.8696	25.3925	37.4092	16.1746	24.9209	23.5395
	TraesCS5B01G290200	47.7257	37.7233	46.7122	44.7434	24.398	38.9978	41.5578	52.5387	60.8751	36.2528	32.6985	39.1133
	TraesCS5D01G298600	30.4235	18.5752	35.0639	23.7805	8.58205	18.5858	34.922	38.1999	42.008	18.2531	11.367	19.9184
Group16	TraesCS6A01G057400	5.38432	4.64374	5.50165	81.2299	114.933	70.4243	3.84233	6.09134	8.25341	50.7287	56.5785	32.6802
	TraesCS6B01G075200	7.59694	2.31487	8.92456	191.446	265.4	185.898	7.94018	10.9628	8.33619	33.8387	31.4654	31.3489
	TraesCS6D01G059300	2.66085	0	3.70934	96.985	154.5	111.149	3.17519	5.15062	3.57686	9.7311	17.3665	8.92187
Group17	TraesCS6A01G378500	0.441349	0	0.11749	0.197789	0	0.316803	0.953819	1.58875	1.33858	0	0	0
	TraesCS6B01G416300	13.0343	11.6909	10.6824	6.77742	2.0418	5.53026	18.7716	15.8831	19.7454	6.87189	12.0602	18.4421
	TraesCS6D01G362800	0.979146	0	1.40744	0.970585	0.155409	0.783778	2.15522	2.7956	2.89861	1.3504	0	1.20626
Group18	TraesCS6A01G378600	2.03422	0.820803	2.21425	0.512985	0	0.875127	4.14037	6.48949	4.06635	0	0	0
	TraesCS6B01G416400	6.45775	7.38588	6.65943	1.27509	0.557427	0.700691	7.09524	11.6311	8.49659	0	0	1.52259
	TraesCS6D01G362900	21.4159	26.0887	16.3456	8.70135	3.21563	6.29411	27.3145	30.1133	28.1662	5.3885	6.23796	11.3522
Group19	TraesCS6A01G406700	22.9492	36.1727	22.0401	24.4122	18.53	23.5966	19.3914	19.8406	21.7131	64.983	65.8378	65.9493
	TraesCS6B01G451300	16.8395	21.1604	18.318	20.1237	18.3378	20.6002	13.8744	15.8929	17.1062	38.2388	48.0892	44.2812
	TraesCS6D01G390200	16.9641	34.3339	16.105	17.7831	13.3312	16.7741	13.3622	14.0667	15.7536	62.6135	64.637	70.0469
Group20	TraesCS7A01G263100	10.5252	14.1193	12.0986	44.5538	28.7792	29.5479	11.8637	15.3003	14.9298	19.657	14.1266	13.3345
	TraesCS7B01G160900	19.4694	28.406	20.1744	114.856	71.0642	78.9218	18.0828	24.5992	34.4224	66.3446	46.91	54.8005
	TraesCS7D01G263800	27.4014	40.6717	20.8962	65.6554	46.3935	43.4082	31.5493	28.0799	35.0598	35.8853	39.308	41.6633
