# Supplementary material for: Evolutionary Divergence and Biased Expression of NAC Transcription Factors in Hexaploid Bread Wheat (Triticum aestivum L.)
Source: Plants (Basel). 2021 Feb 17;10(2):382. doi: 10.3390/plants10020382 (PMC7922369; doi:10.3390/plants10020382)
Supplement: Supplementary file 1 [file plants-10-00382-s001.zip › Supplementary Files/Table S9.xls]

## Sheet: Table S9
Table S9. Bias expression of TaNACs under abiotic stress.
	Heat Stress			Cold Stress			Drought Sttress			PEG Stress
	neofunctionalization		Sub-functionalization	neofunctionalization		Sub-functionalization	neofunctionalization		Sub-functionalization	neofunctionalization		Sub-functionalization
	up -regulation	down -regulation		up -regulation	down -regulation		up -regulation	down -regulation		up -regulation	down -regulation
A	8	1	16	4	2	9	9	1	14	5	4	20
B	3	4		3	3		2	2		4	2
D	6	3		4	5		8	2		6	4
